# Supplementary material for: Spatiotemporal immune atlas of a clinical-grade gene-edited pig-to-human kidney xenotransplant
Source: Nat Commun. 2024 Apr 11;15:3140. doi: 10.1038/s41467-024-47454-7 (PMC11009229; doi:10.1038/s41467-024-47454-7)
Supplement: Supplementary file 4 — Supplementary Data 1 [file 41467_2024_47454_MOESM4_ESM.xls]

## Sheet: Human Neutrophil
Human Neutrophil
marker	p_val	avg_log2FC	pct.1	pct.2	p_val_adj
hg38-IFITM2	0	6.31529	0.998	0.145	0
hg38-G0S2	0	5.20252	0.793	0.029	0
hg38-S100A8	0	4.96347	0.998	0.152	0
hg38-S100A12	0	4.94978	0.873	0.093	0
hg38-NAMPT	0	4.70774	0.997	0.157	0
hg38-S100P	0	4.62649	0.871	0.045	0
hg38-TXNIP	0	4.59399	0.952	0.149	0
hg38-SLC25A37	0	4.57504	0.971	0.133	0
hg38-SOD2	0	4.39339	0.975	0.146	0
hg38-ITM2B	0	4.30821	0.966	0.146	0
hg38-SRGN	0	4.26771	0.999	0.169	0
hg38-H3-3B	0	4.2584	0.988	0.201	0
hg38-S100A11	0	4.18883	0.996	0.166	0
hg38-BCL2A1	0	4.18385	0.902	0.099	0
hg38-S100A9	0	4.16141	0.997	0.164	0
hg38-NFKBIA	0	4.14185	0.907	0.142	0
hg38-CSF3R	0	4.13444	0.89	0.083	0
hg38-GCA	0	4.08088	0.884	0.112	0
hg38-HLA-C	0	4.06965	0.972	0.158	0
hg38-H3-3A	0	4.06273	0.994	0.186	0
hg38-BASP1	0	4.06053	0.875	0.09	0
hg38-ALOX5AP	0	4.05387	0.898	0.093	0
hg38-FCGR3B	0	4.0167	0.794	0.012	0
hg38-SMAP2	0	3.99369	0.919	0.128	0
hg38-RIPOR2	0	3.92707	0.909	0.097	0
hg38-LITAF	0	3.92127	0.911	0.118	0
hg38-B2M	0	3.86001	0.997	0.171	0
hg38-PNRC1	0	3.83025	0.94	0.146	0
hg38-IER2	0	3.7579	0.849	0.105	0
hg38-SORL1	0	3.73394	0.802	0.061	0
hg38-CST7	0	3.71247	0.591	0.017	0
hg38-VNN2	0	3.70775	0.741	0.018	0
hg38-HLA-E	0	3.69508	0.921	0.152	0
hg38-CMTM2	0	3.6816	0.643	0.013	0
hg38-IL1R2	0	3.64703	0.958	0.142	0
hg38-FPR1	0	3.621	0.882	0.124	0
hg38-SLC2A3	0	3.59897	0.886	0.145	0
hg38-PTPRC	0	3.58836	0.899	0.142	0
hg38-MXD1	0	3.51221	0.815	0.102	0
hg38-JUNB	0	3.45221	0.879	0.142	0
hg38-CEBPD	0	3.45105	0.919	0.149	0
hg38-CEBPB	0	3.42853	0.922	0.155	0
hg38-MAP1LC3B	0	3.42112	0.831	0.138	0
hg38-FCER1G	0	3.35058	0.931	0.16	0
hg38-SERPINB1	0	3.34379	0.823	0.143	0
hg38-SAMSN1	0	3.33597	0.829	0.128	0
hg38-YPEL3	0	3.32148	0.712	0.057	0
hg38-FOS	0	3.28525	0.954	0.161	0
hg38-RNF149	0	3.2761	0.827	0.13	0
hg38-HLA-B	0	3.27335	0.946	0.165	0
hg38-NIBAN1	0	3.26916	0.654	0.037	0
hg38-MNDA	0	3.25591	0.729	0.121	0
hg38-HPGD	0	3.25487	0.532	0.024	0
hg38-GMFG	0	3.24963	0.851	0.143	0
hg38-CYSTM1	0	3.24558	0.676	0.053	0
hg38-ACSL1	0	3.18524	0.776	0.121	0
hg38-MYL12A	0	3.18009	0.843	0.147	0
hg38-RESF1	0	3.17531	0.662	0.09	0
hg38-ARG1	0	3.16936	0.537	0.008	0
hg38-SERPINA1	0	3.16166	0.765	0.124	0
hg38-C4orf3	0	3.15352	0.73	0.128	0
hg38-EVI2B	0	3.13501	0.748	0.113	0
hg38-CXCR2	0	3.12721	0.598	0.01	0
hg38-IL18R1	0	3.11863	0.634	0.037	0
hg38-SDCBP	0	3.11829	0.872	0.154	0
hg38-DUSP1	0	3.11828	0.912	0.158	0
hg38-TSC22D3	0	3.08727	0.777	0.13	0
hg38-LRG1	0	3.08397	0.539	0.023	0
hg38-CXCL8	0	3.08179	0.37	0.06	0
hg38-BTG2	0	3.02475	0.581	0.066	0
hg38-TNFAIP3	0	3.02409	0.546	0.084	0
hg38-IER3	0	3.02039	0.66	0.102	0
hg38-ZFP36L1	0	3.00694	0.808	0.15	0
hg38-HMGB2	0	2.99824	0.699	0.12	0
hg38-FCGR2A	0	2.99451	0.726	0.121	0
hg38-FTH1	0	2.9842	0.999	0.188	0
hg38-TSPO	0	2.98231	0.843	0.155	0
hg38-FKBP5	0	2.97073	0.799	0.147	0
hg38-TXN	0	2.94801	0.729	0.135	0
hg38-CFLAR	0	2.92391	0.66	0.098	0
hg38-UBE2B	0	2.91191	0.677	0.098	0
hg38-SMCHD1	0	2.90216	0.617	0.085	0
hg38-ABHD5	0	2.89262	0.603	0.068	0
hg38-ARPC5	0	2.88499	0.877	0.161	0
hg38-CKLF	0	2.85772	0.613	0.073	0
hg38-MMP9	0	2.85068	0.315	0.008	0
hg38-SELL	0	2.84554	0.535	0.028	0
hg38-IRAK3	0	2.8299	0.676	0.114	0
hg38-SH3GLB1	0	2.82908	0.642	0.113	0
hg38-USP10	0	2.82862	0.558	0.058	0
hg38-ZFP36	0	2.82577	0.753	0.14	0
hg38-GNG5	0	2.82307	0.793	0.148	0
hg38-HLA-A	0	2.82228	0.848	0.158	0
hg38-LCP1	0	2.81807	0.815	0.151	0
hg38-CDKN2D	0	2.80656	0.572	0.045	0
hg38-FYB1	0	2.79498	0.721	0.14	0
hg38-IRF1	0	2.78451	0.565	0.055	0
hg38-ATP6V0E1	0	2.77416	0.679	0.137	0
hg38-BRI3	0	2.76093	0.798	0.157	0
hg38-LSP1	0	2.75695	0.556	0.039	0
hg38-MYL6	0	2.75693	0.919	0.165	0
hg38-CD177	0	2.75206	0.4	0.006	0
hg38-STAT3	0	2.7514	0.666	0.114	0
hg38-PGS1	0	2.72698	0.524	0.039	0
hg38-PROK2	0	2.71298	0.455	0.016	0
hg38-LYN	0	2.69889	0.634	0.105	0
hg38-BTG1	0	2.69475	0.871	0.197	0
hg38-CXCR4	0	2.69439	0.459	0.056	0
hg38-SAT1	0	2.68222	0.96	0.176	0
hg38-TYROBP	0	2.68195	0.916	0.162	0
hg38-AQP9	0	2.6805	0.588	0.086	0
hg38-NFKBIZ	0	2.66837	0.488	0.053	0
hg38-CLEC4E	0	2.65698	0.539	0.062	0
hg38-NABP1	0	2.65183	0.559	0.085	0
hg38-PPP1R15A	0	2.63557	0.577	0.123	0
hg38-PLEK	0	2.63214	0.539	0.101	0
hg38-OAZ1	0	2.61642	0.912	0.164	0
hg38-STXBP2	0	2.61487	0.461	0.093	0
hg38-IQGAP1	0	2.61264	0.733	0.144	0
hg38-RGL4	0	2.59549	0.393	0.008	0
hg38-CD63	0	2.59279	0.743	0.152	0
hg38-LBR	0	2.58848	0.567	0.09	0
hg38-PYGL	0	2.58291	0.507	0.053	0
hg38-USP15	0	2.57386	0.625	0.12	0
hg38-MCEMP1	0	2.5709	0.52	0.071	0
hg38-CPD	0	2.56879	0.496	0.06	0
hg38-MCL1	0	2.56869	0.726	0.144	0
hg38-TRIB1	0	2.5645	0.498	0.049	0
hg38-TMSB4X	0	2.56093	0.98	0.176	0
hg38-CR1	0	2.56011	0.482	0.029	0
hg38-ACTB	0	2.55456	0.971	0.169	0
hg38-ANP32A	0	2.55273	0.538	0.095	0
hg38-BCL6	0	2.54958	0.521	0.063	0
hg38-MGAM	0	2.5487	0.459	0.008	0
hg38-S100A6	0	2.53979	0.919	0.166	0
hg38-IVNS1ABP	0	2.53319	0.524	0.085	0
hg38-CREBRF	0	2.53205	0.494	0.07	0
hg38-IRS2	0	2.52922	0.539	0.084	0
hg38-CAP1	0	2.52904	0.692	0.141	0
hg38-NOP10	0	2.52135	0.608	0.127	0
hg38-CDA	0	2.51177	0.481	0.052	0
hg38-ETS2	0	2.50678	0.579	0.111	0
hg38-TALDO1	0	2.49426	0.718	0.146	0
hg38-MARCKS	0	2.48695	0.538	0.105	0
hg38-MYL12B	0	2.48493	0.692	0.144	0
hg38-RHOA	0	2.47522	0.764	0.157	0
hg38-ATP6V0B	0	2.47427	0.627	0.137	0
hg38-LILRB3	0	2.47383	0.527	0.079	0
hg38-NCF1	0	2.47334	0.491	0.06	0
hg38-NCF2	0	2.46456	0.605	0.127	0
hg38-CYBA	0	2.46252	0.784	0.159	0
hg38-ATP5F1E	0	2.46105	0.89	0.165	0
hg38-RGS18	0	2.44891	0.47	0.053	0
hg38-RNASET2	0	2.44587	0.562	0.114	0
hg38-SLA	0	2.43895	0.651	0.141	0
hg38-NRBF2	0	2.42851	0.492	0.064	0
hg38-CALM2	0	2.42476	0.614	0.154	0
hg38-VNN1	0	2.41683	0.429	0.027	0
hg38-CLEC2B	0	2.40844	0.45	0.087	0
hg38-MIDN	0	2.40763	0.538	0.103	0
hg38-ACSL4	0	2.40685	0.45	0.078	0
hg38-OLAH	0	2.40434	0.36	0.01	0
hg38-TLR2	0	2.40325	0.524	0.095	0
hg38-VSIR	0	2.40104	0.561	0.102	0
hg38-PFKFB3	0	2.39266	0.47	0.069	0
hg38-WSB1	0	2.38039	0.565	0.13	0
hg38-ARPC3	0	2.3629	0.803	0.159	0
hg38-BAZ1A	0	2.36114	0.461	0.098	0
hg38-CYRIB	0	2.34991	0.579	0.123	0
hg38-GYG1	0	2.34981	0.406	0.056	0
hg38-ZNF292	0	2.34849	0.427	0.067	0
hg38-IFNGR1	0	2.33914	0.541	0.115	0
hg38-RTN3	0	2.33558	0.525	0.1	0
hg38-ARPC2	0	2.33122	0.781	0.16	0
hg38-RHOG	0	2.3293	0.567	0.121	0
hg38-PTPRE	0	2.32485	0.555	0.123	0
hg38-APBB1IP	0	2.32128	0.505	0.095	0
hg38-KLF6	0	2.31749	0.696	0.148	0
hg38-UBC	0	2.31363	0.729	0.159	0
hg38-SPI1	0	2.31061	0.582	0.128	0
hg38-MBOAT7	0	2.30822	0.444	0.041	0
hg38-EIF1	0	2.30804	0.848	0.164	0
hg38-KLF2	0	2.30273	0.53	0.098	0
hg38-IDI1	0	2.30119	0.41	0.046	0
hg38-LRRFIP1	0	2.29612	0.62	0.14	0
hg38-SEC14L1	0	2.28596	0.456	0.067	0
hg38-PTEN	0	2.27823	0.516	0.11	0
hg38-FCAR	0	2.27706	0.432	0.061	0
hg38-MMP25	0	2.2761	0.405	0.014	0
hg38-NAIP	0	2.2742	0.461	0.089	0
hg38-PRR13	0	2.26801	0.525	0.114	0
hg38-VAPA	0	2.26037	0.563	0.133	0
hg38-LRP10	0	2.25995	0.419	0.034	0
hg38-NFIL3	0	2.25687	0.464	0.079	0
hg38-SRPK1	0	2.25243	0.402	0.027	0
hg38-FPR2	0	2.25159	0.42	0.05	0
hg38-CREB5	0	2.24549	0.427	0.05	0
hg38-GPSM3	0	2.24416	0.5	0.1	0
hg38-JPT1	0	2.24336	0.453	0.092	0
hg38-CLIC1	0	2.24262	0.758	0.159	0
hg38-FNIP1	0	2.24033	0.429	0.062	0
hg38-CSGALNACT2	0	2.22134	0.465	0.093	0
hg38-PLXNC1	0	2.22037	0.439	0.075	0
hg38-IFITM3	0	2.21859	0.55	0.132	0
hg38-IGSF6	0	2.21742	0.461	0.104	0
hg38-YWHAZ	0	2.21018	0.612	0.146	0
hg38-XPO6	0	2.208	0.393	0.026	0
hg38-ALPL	0	2.20778	0.365	0.005	0
hg38-CD53	0	2.20567	0.539	0.126	0
hg38-GABARAPL2	0	2.20473	0.444	0.079	0
hg38-IFITM1	0	2.20137	0.391	0.006	0
hg38-BOD1L1	0	2.19827	0.442	0.087	0
hg38-UBE2D1	0	2.19564	0.479	0.097	0
hg38-UBE2H	0	2.18355	0.405	0.053	0
hg38-MAPK14	0	2.16732	0.402	0.049	0
hg38-BLOC1S1	0	2.16665	0.542	0.133	0
hg38-RNF13	0	2.16664	0.473	0.097	0
hg38-ASAH1	0	2.16234	0.545	0.131	0
hg38-RAC2	0	2.15531	0.448	0.082	0
hg38-FLOT1	0	2.14785	0.423	0.074	0
hg38-TMA7	0	2.14762	0.536	0.137	0
hg38-TMEM154	0	2.14616	0.376	0.013	0
hg38-MEGF9	0	2.14008	0.412	0.063	0
hg38-KATNBL1	0	2.1342	0.289	0.035	0
hg38-ACTR2	0	2.12092	0.679	0.155	0
hg38-ADM	0	2.12059	0.42	0.087	0
hg38-SLC11A1	0	2.11371	0.692	0.156	0
hg38-VASP	0	2.11007	0.508	0.119	0
hg38-PAG1	0	2.10865	0.408	0.067	0
hg38-PPP1CB	0	2.10531	0.466	0.108	0
hg38-SNX3	0	2.10284	0.487	0.125	0
hg38-RALB	0	2.09027	0.402	0.055	0
hg38-NRDC	0	2.08995	0.419	0.084	0
hg38-LRRK2	0	2.0875	0.4	0.065	0
hg38-UBE2D3	0	2.08458	0.505	0.126	0
hg38-JAK1	0	2.08402	0.474	0.109	0
hg38-PHC2	0	2.08394	0.509	0.126	0
hg38-EFHD2	0	2.0815	0.589	0.142	0
hg38-MAP3K2	0	2.07767	0.402	0.086	0
hg38-SIRPB1	0	2.07551	0.425	0.083	0
hg38-ANXA3	0	2.07215	0.342	0.006	0
hg38-OSBPL8	0	2.06991	0.417	0.079	0
hg38-IL18RAP	0	2.06856	0.351	0.006	0
hg38-HRH2	0	2.06843	0.369	0.073	0
hg38-ABTB1	0	2.06728	0.378	0.029	0
hg38-PGK1	0	2.06718	0.53	0.136	0
hg38-STK17B	0	2.06464	0.454	0.102	0
hg38-PPP4R2	0	2.05963	0.4	0.062	0
hg38-MYO1F	0	2.05912	0.472	0.111	0
hg38-GLUL	0	2.05822	0.669	0.152	0
hg38-GNAI2	0	2.05627	0.643	0.155	0
hg38-SOCS3	0	2.0555	0.442	0.106	0
hg38-S100A4	0	2.05232	0.793	0.164	0
hg38-CCNL1	0	2.05082	0.482	0.121	0
hg38-ANKRD22	0	2.04838	0.304	0.004	0
hg38-ANKRD12	0	2.04716	0.411	0.101	0
hg38-UBALD2	0	2.04555	0.438	0.094	0
hg38-TMBIM4	0	2.04458	0.436	0.105	0
hg38-RAB11FIP1	0	2.04217	0.388	0.058	0
hg38-DDX3X	0	2.0413	0.493	0.129	0
hg38-CALM1	0	2.03789	0.586	0.151	0
hg38-IL1RAP	0	2.0347	0.365	0.051	0
hg38-SLC16A3	0	2.03299	0.442	0.098	0
hg38-TPM3	0	2.03292	0.679	0.154	0
hg38-PREX1	0	2.02972	0.404	0.082	0
hg38-LAPTM5	0	2.02899	0.69	0.158	0
hg38-HCLS1	0	2.02805	0.526	0.135	0
hg38-TPT1	0	2.02369	0.969	0.17	0
hg38-EGR1	0	2.02255	0.342	0.067	0
hg38-TNFSF13B	0	2.0206	0.329	0.062	0
hg38-CDC42EP3	0	2.01165	0.342	0.049	0
hg38-LAMTOR5	0	2.00977	0.41	0.098	0
hg38-PPP1R12A	0	2.00785	0.411	0.087	0
hg38-CCPG1	0	2.00516	0.371	0.053	0
hg38-IFI16	0	2.00321	0.424	0.11	0
hg38-HIF1A	0	2.00273	0.451	0.104	0
hg38-TLR4	0	2.00037	0.398	0.085	0
hg38-STEAP4	0	1.99989	0.289	0.006	0
hg38-MTPN	0	1.99858	0.503	0.129	0
hg38-TKT	0	1.99805	0.532	0.136	0
hg38-TPI1	0	1.99795	0.482	0.145	0
hg38-CYTIP	0	1.99385	0.378	0.063	0
hg38-RAB27A	0	1.98923	0.381	0.053	0
hg38-TUBA4A	0	1.98881	0.339	0.026	0
hg38-C1orf162	0	1.98794	0.617	0.15	0
hg38-RGS2	0	1.98767	0.403	0.099	0
hg38-PFKFB2	0	1.98666	0.312	0.006	0
hg38-PJA2	0	1.98544	0.397	0.089	0
hg38-TIMP2	0	1.98226	0.444	0.11	0
hg38-MCTP2	0	1.9793	0.343	0.029	0
hg38-CELF2	0	1.97714	0.407	0.093	0
hg38-TLE3	0	1.9753	0.382	0.072	0
hg38-ACTG1	0	1.9748	0.714	0.163	0
hg38-PELI1	0	1.97448	0.342	0.036	0
hg38-UBE2R2	0	1.97329	0.4	0.093	0
hg38-DDIT4	0	1.97156	0.427	0.111	0
hg38-GADD45A	0	1.96962	0.284	0.021	0
hg38-ROCK1	0	1.9689	0.48	0.127	0
hg38-H2AC6	0	1.96875	0.307	0.02	0
hg38-ARHGDIB	0	1.96648	0.6	0.15	0
hg38-KDM6B	0	1.96377	0.396	0.074	0
hg38-PLAUR	0	1.96042	0.411	0.11	0
hg38-CMTM6	0	1.95852	0.429	0.103	0
hg38-ICAM3	0	1.95481	0.359	0.039	0
hg38-MBP	0	1.95135	0.372	0.068	0
hg38-GRB2	0	1.95119	0.534	0.143	0
hg38-TLN1	0	1.9482	0.543	0.142	0
hg38-SERP1	0	1.94719	0.557	0.147	0
hg38-LDHA	0	1.94638	0.549	0.147	0
hg38-CTBS	0	1.94496	0.362	0.06	0
hg38-TMBIM6	0	1.94386	0.497	0.14	0
hg38-RSRP1	0	1.94246	0.412	0.101	0
hg38-IL17RA	0	1.94104	0.378	0.072	0
hg38-METTL9	0	1.93997	0.399	0.09	0
hg38-CDC42	0	1.93898	0.576	0.163	0
hg38-OSM	0	1.93211	0.279	0.018	0
hg38-AGFG1	0	1.92895	0.469	0.124	0
hg38-NFE2L2	0	1.92062	0.397	0.095	0
hg38-R3HDM4	0	1.91795	0.342	0.041	0
hg38-LST1	0	1.91307	0.472	0.141	0
hg38-C5AR1	0	1.90969	0.513	0.14	0
hg38-SYNE1	0	1.90918	0.28	0.011	0
hg38-IGF2R	0	1.90882	0.381	0.075	0
hg38-GAPDH	0	1.90336	0.792	0.167	0
hg38-KAT6A	0	1.90295	0.349	0.053	0
hg38-LY96	0	1.90248	0.352	0.064	0
hg38-FAM126B	0	1.89922	0.307	0.037	0
hg38-RNF24	0	1.89769	0.331	0.033	0
hg38-LAMTOR4	0	1.89618	0.485	0.138	0
hg38-MX2	0	1.89538	0.342	0.058	0
hg38-HMGB1	0	1.89254	0.555	0.16	0
hg38-PGD	0	1.89048	0.41	0.113	0
hg38-PAK2	0	1.89031	0.467	0.131	0
hg38-FAU	0	1.88926	0.795	0.164	0
hg38-RAC1	0	1.88488	0.582	0.153	0
hg38-PHF20L1	0	1.8782	0.374	0.078	0
hg38-ADGRG3	0	1.87514	0.307	0.006	0
hg38-ADGRE5	0	1.87473	0.346	0.072	0
hg38-ZFP36L2	0	1.87323	0.39	0.113	0
hg38-MSRB1	0	1.87138	0.343	0.037	0
hg38-PYCARD	0	1.87009	0.477	0.137	0
hg38-CFL1	0	1.86995	0.731	0.161	0
hg38-RTN4	0	1.86854	0.472	0.131	0
hg38-DHRS7	0	1.86785	0.349	0.062	0
hg38-KRAS	0	1.86727	0.36	0.078	0
hg38-OSTF1	0	1.86284	0.41	0.098	0
hg38-ARRB2	0	1.85856	0.431	0.12	0
hg38-SP100	0	1.8571	0.401	0.107	0
hg38-LMNB1	0	1.85152	0.31	0.019	0
hg38-ARPC1B	0	1.84757	0.597	0.152	0
hg38-PCNX1	0	1.84496	0.337	0.056	0
hg38-ARID4B	0	1.84388	0.337	0.072	0
hg38-FFAR2	0	1.84305	0.252	0.026	0
hg38-CD37	0	1.84208	0.391	0.095	0
hg38-ACTN1	0	1.83729	0.359	0.079	0
hg38-RAB32	0	1.83577	0.353	0.075	0
hg38-TNFRSF1B	0	1.83358	0.461	0.128	0
hg38-STK17A	0	1.83118	0.327	0.049	0
hg38-GNB2	0	1.82961	0.42	0.118	0
hg38-SOS2	0	1.8293	0.318	0.041	0
hg38-STX3	0	1.82477	0.318	0.036	0
hg38-TUT7	0	1.82157	0.363	0.093	0
hg38-SNX10	0	1.81943	0.366	0.094	0
hg38-ZYX	0	1.81769	0.394	0.105	0
hg38-FNDC3B	0	1.81659	0.354	0.091	0
hg38-DYNLT1	0	1.81389	0.374	0.089	0
hg38-ACAP2	0	1.81316	0.371	0.097	0
hg38-RBPJ	0	1.81263	0.391	0.11	0
hg38-TSEN34	0	1.81157	0.316	0.033	0
hg38-NUMB	0	1.80724	0.372	0.089	0
hg38-CNN2	0	1.80497	0.328	0.047	0
hg38-DAZAP2	0	1.80085	0.424	0.127	0
hg38-RAB7A	0	1.80015	0.404	0.114	0
hg38-GADD45B	1.24512e-301	1.79782	0.346	0.109	3.42856e-297
hg38-UBL5	0	1.79427	0.438	0.133	0
hg38-ZFAND5	0	1.79424	0.357	0.1	0
hg38-DDX5	0	1.79358	0.513	0.153	0
hg38-PFN1	0	1.7932	0.732	0.162	0
hg38-SKAP2	0	1.78093	0.383	0.117	0
hg38-PRKAR1A	0	1.78048	0.374	0.099	0
hg38-RBM47	0	1.77512	0.355	0.093	0
hg38-AGTPBP1	0	1.77481	0.299	0.041	0
hg38-NIN	0	1.76917	0.318	0.064	0
hg38-LAMP2	0	1.76553	0.347	0.087	0
hg38-PLP2	0	1.76489	0.374	0.092	0
hg38-APLP2	0	1.76451	0.476	0.143	0
hg38-HNRNPU	0	1.76428	0.498	0.147	0
hg38-TUBA1A	0	1.76246	0.279	0.057	0
hg38-SEC62	0	1.76008	0.372	0.11	0
hg38-TRIM25	0	1.75762	0.277	0.04	0
hg38-VMP1	0	1.75475	0.502	0.134	0
hg38-CHMP2A	0	1.75435	0.391	0.108	0
hg38-KCNE1	0	1.74974	0.306	0.059	0
hg38-RAB31	0	1.74835	0.398	0.12	0
hg38-ERO1A	0	1.74742	0.327	0.079	0
hg38-MSL3	0	1.74427	0.304	0.06	0
hg38-ACTR3	0	1.74236	0.457	0.136	0
hg38-BIN2	0	1.73952	0.347	0.084	0
hg38-RPS6KA3	0	1.73852	0.3	0.05	0
hg38-DSC2	0	1.73654	0.256	0.035	0
hg38-ATP11B	0	1.73343	0.282	0.037	0
hg38-CORO1A	0	1.73057	0.417	0.122	0
hg38-PTBP3	0	1.72992	0.36	0.095	0
hg38-WIPF1	0	1.72863	0.361	0.097	0
hg38-CDC42SE1	0	1.72591	0.329	0.071	0
hg38-ITGB2	0	1.7245	0.508	0.146	0
hg38-C16orf72	0	1.72286	0.35	0.08	0
hg38-FAM177A1	0	1.72014	0.301	0.053	0
hg38-KIAA0040	0	1.71992	0.277	0.021	0
hg38-JAML	0	1.71927	0.283	0.029	0
hg38-MSL1	0	1.71799	0.321	0.055	0
hg38-FAM53C	0	1.71782	0.294	0.05	0
hg38-TAGLN2	0	1.71721	0.394	0.133	0
hg38-NUP214	0	1.71377	0.345	0.095	0
hg38-ZDHHC20	0	1.71324	0.338	0.09	0
hg38-WAS	0	1.71299	0.354	0.091	0
hg38-SLC38A2	0	1.71146	0.326	0.081	0
hg38-SKIL	0	1.7114	0.286	0.061	0
hg38-ASPH	0	1.70923	0.33	0.092	0
hg38-TMX4	0	1.70844	0.28	0.033	0
hg38-OGA	0	1.70653	0.3	0.051	0
hg38-GK	0	1.7044	0.311	0.063	0
hg38-COTL1	0	1.70383	0.648	0.16	0
hg38-TAX1BP1	0	1.70372	0.356	0.11	0
hg38-SSH2	0	1.70371	0.33	0.08	0
hg38-FGR	0	1.6938	0.39	0.112	0
hg38-PCBP1	0	1.69238	0.443	0.139	0
hg38-KLHL2	0	1.69049	0.298	0.049	0
hg38-RILPL2	0	1.68821	0.359	0.109	0
hg38-STK4	0	1.6875	0.339	0.087	0
hg38-FAM200B	0	1.68585	0.299	0.067	0
hg38-SVIL	0	1.68486	0.277	0.024	0
hg38-NFE2	0	1.68463	0.274	0.016	0
hg38-RASSF2	0	1.68218	0.335	0.088	0
hg38-SCAF11	0	1.68092	0.366	0.12	0
hg38-CDKN1B	0	1.67806	0.292	0.061	0
hg38-FLOT2	0	1.67801	0.286	0.042	0
hg38-PANK2	0	1.67796	0.291	0.048	0
hg38-PLK3	0	1.67769	0.283	0.051	0
hg38-PPP1R3B	0	1.67632	0.263	0.023	0
hg38-FAM133B	6.33186e-289	1.67629	0.288	0.077	1.74354e-284
hg38-CAB39	0	1.67363	0.321	0.079	0
hg38-TMEM50A	0	1.6731	0.335	0.096	0
hg38-UPP1	0	1.6706	0.423	0.129	0
hg38-CSTB	0	1.66718	0.561	0.148	0
hg38-USP3	0	1.66668	0.322	0.084	0
hg38-FRAT2	0	1.66657	0.285	0.032	0
hg38-SERINC1	0	1.6639	0.305	0.071	0
hg38-CXCR1	0	1.66232	0.257	0.004	0
hg38-SYF2	0	1.66207	0.314	0.086	0
hg38-REL	0	1.66181	0.358	0.109	0
hg38-MKNK1	0	1.66063	0.315	0.081	0
hg38-SIPA1L2	0	1.65907	0.281	0.051	0
hg38-FOSL2	0	1.65704	0.309	0.07	0
hg38-BNIP3L	0	1.65428	0.353	0.113	0
hg38-MYH9	0	1.65406	0.39	0.111	0
hg38-CAPZA1	0	1.65346	0.39	0.123	0
hg38-ELF1	0	1.65208	0.327	0.089	0
hg38-MSN	0	1.65147	0.417	0.133	0
hg38-RBMS1	0	1.64936	0.37	0.118	0
hg38-DNAJA1	0	1.64871	0.391	0.122	0
hg38-TMEM59	0	1.64513	0.319	0.086	0
hg38-ADGRE2	0	1.64148	0.298	0.072	0
hg38-GABARAP	0	1.6402	0.339	0.094	0
hg38-CKAP4	0	1.638	0.273	0.06	0
hg38-ARHGAP26	0	1.63728	0.303	0.081	0
hg38-PPP1R18	0	1.635	0.311	0.083	0
hg38-CSF2RB	0	1.6265	0.262	0.026	0
hg38-EIF1B	0	1.62641	0.323	0.093	0
hg38-CCNI	0	1.62091	0.424	0.139	0
hg38-RAP1A	0	1.6193	0.357	0.115	0
hg38-HCK	0	1.61729	0.326	0.091	0
hg38-SHKBP1	0	1.61669	0.291	0.062	0
hg38-EMB	0	1.61379	0.28	0.05	0
hg38-NEDD8	0	1.61228	0.37	0.121	0
hg38-UBE2J1	3.2655e-303	1.61139	0.289	0.073	8.99187e-299
hg38-CAPZA2	0	1.61099	0.361	0.113	0
hg38-CASP4	0	1.61065	0.291	0.063	0
hg38-DGAT2	0	1.60995	0.253	0.009	0
hg38-TNFSF10	0	1.60918	0.257	0.03	0
hg38-YWHAB	0	1.60875	0.478	0.149	0
hg38-RAB5IF	0	1.60285	0.339	0.099	0
hg38-SH3BGRL3	0	1.60126	0.872	0.165	0
hg38-YPEL5	0	1.60109	0.295	0.068	0
hg38-FMNL1	0	1.60095	0.32	0.085	0
hg38-GNAS	0	1.60063	0.423	0.139	0
hg38-MBNL1	0	1.59991	0.361	0.123	0
hg38-INTS6	3.14596e-265	1.59221	0.256	0.063	8.66271e-261
hg38-SLC6A6	0	1.59206	0.292	0.065	0
hg38-CXCL16	4.28239e-302	1.59203	0.277	0.066	1.1792e-297
hg38-PRKCB	0	1.58901	0.294	0.068	0
hg38-HNRNPK	0	1.58876	0.425	0.15	0
hg38-TET2	2.24632e-303	1.58769	0.318	0.092	6.18547e-299
hg38-NCF4	0	1.58719	0.277	0.053	0
hg38-CAST	0	1.58705	0.414	0.138	0
hg38-HEBP2	2.33498e-301	1.58513	0.328	0.102	6.42961e-297
hg38-SARAF	4.3573e-307	1.5851	0.307	0.085	1.19983e-302
hg38-AKIRIN2	0	1.58239	0.286	0.065	0
hg38-HSD17B11	0	1.58176	0.298	0.073	0
hg38-RB1CC1	6.57626e-287	1.58128	0.268	0.065	1.81084e-282
hg38-SELPLG	0	1.58074	0.268	0.05	0
hg38-RSBN1	0	1.57953	0.25	0.034	0
hg38-RABAC1	6.43663e-292	1.57546	0.308	0.091	1.77239e-287
hg38-DOCK5	0	1.57485	0.27	0.048	0
hg38-DENND3	0	1.57274	0.261	0.037	0
hg38-SEPTIN7	0	1.57017	0.362	0.12	0
hg38-BNIP2	4.32467e-298	1.56669	0.304	0.086	1.19084e-293
hg38-CYTH4	1.13801e-297	1.56656	0.272	0.065	3.13363e-293
hg38-SERF2	0	1.56642	0.747	0.177	0
hg38-SH3BP5	0	1.56639	0.277	0.064	0
hg38-GNAI3	1.02547e-307	1.56532	0.307	0.085	2.82373e-303
hg38-TPM4	0	1.5648	0.418	0.141	0
hg38-PHF21A	0	1.56293	0.262	0.05	0
hg38-RNF144B	1.32654e-285	1.56103	0.276	0.07	3.65276e-281
hg38-ELOB	0	1.55688	0.407	0.138	0
hg38-LILRA5	0	1.55544	0.264	0.049	0
hg38-RALBP1	1.19576e-256	1.5523	0.262	0.071	3.29265e-252
hg38-TPR	9.26487e-228	1.54424	0.268	0.085	2.55117e-223
hg38-IFNGR2	3.38067e-306	1.54327	0.351	0.116	9.30901e-302
hg38-DDX17	0	1.53631	0.438	0.163	0
hg38-PCMTD1	0	1.53489	0.253	0.041	0
hg38-MIER1	4.0434e-297	1.53139	0.274	0.066	1.11339e-292
hg38-PICALM	1.43914e-283	1.53054	0.296	0.085	3.96281e-279
hg38-MAP2K3	0	1.52985	0.275	0.063	0
hg38-VPS4B	9.17214e-287	1.52981	0.274	0.07	2.52564e-282
hg38-FBXL5	5.73191e-306	1.52925	0.276	0.065	1.57834e-301
hg38-PRDX5	3.73045e-246	1.52468	0.297	0.1	1.02722e-241
hg38-SUB1	0	1.52244	0.384	0.133	0
hg38-MYADM	4.37284e-279	1.522	0.28	0.075	1.2041e-274
hg38-MAP4K4	0	1.52188	0.271	0.058	0
hg38-PXK	0	1.52181	0.256	0.045	0
hg38-HNRNPC	6.19993e-253	1.51845	0.337	0.127	1.70721e-248
hg38-TREM1	8.3307e-294	1.51755	0.253	0.054	2.29394e-289
hg38-LYST	4.50724e-302	1.51727	0.262	0.056	1.24111e-297
hg38-CNBP	3.09555e-282	1.51663	0.347	0.122	8.52392e-278
hg38-PLSCR1	1.06505e-291	1.51339	0.326	0.104	2.93273e-287
hg38-EVI2A	7.759e-256	1.50943	0.265	0.072	2.13652e-251
hg38-RAB2A	1.73015e-288	1.50767	0.296	0.084	4.76415e-284
hg38-CYB5R4	1.19517e-281	1.50679	0.268	0.067	3.29101e-277
hg38-ERGIC1	4.88759e-264	1.50497	0.279	0.079	1.34585e-259
hg38-IFNAR1	4.54889e-272	1.50407	0.301	0.092	1.25258e-267
hg38-AGTRAP	2.73533e-261	1.50049	0.292	0.09	7.53201e-257
hg38-ATP5MJ	3.68424e-284	1.50028	0.351	0.124	1.01449e-279
hg38-RIT1	6.02988e-293	1.49662	0.275	0.067	1.66039e-288
hg38-ITGAX	1.24896e-286	1.49125	0.277	0.07	3.43915e-282
hg38-ARF1	4.3948e-277	1.48878	0.356	0.132	1.21015e-272
hg38-RAB21	4.0251e-263	1.48869	0.263	0.069	1.10835e-258
hg38-AREG	8.76389e-214	1.48786	0.334	0.117	2.41322e-209
hg38-RTF2	1.66695e-290	1.48648	0.286	0.076	4.59012e-286
hg38-N4BP2L2	1.09252e-218	1.48461	0.28	0.096	3.00837e-214
hg38-CD44	6.31485e-275	1.48142	0.347	0.122	1.73886e-270
hg38-SPAG9	2.9914e-254	1.48138	0.272	0.077	8.23711e-250
hg38-ANXA11	8.5458e-273	1.47957	0.29	0.084	2.35317e-268
hg38-FUS	8.03336e-233	1.4718	0.315	0.116	2.21207e-228
hg38-KLF3	7.29409e-253	1.45902	0.252	0.065	2.0085e-248
hg38-UBXN4	8.50192e-230	1.45641	0.283	0.095	2.34109e-225
hg38-SRP14	0	1.45379	0.414	0.146	0
hg38-KMT2E	1.72101e-227	1.45015	0.268	0.085	4.73898e-223
hg38-PAIP2	3.99055e-240	1.44394	0.272	0.084	1.09884e-235
hg38-RIOK3	1.05893e-221	1.44079	0.273	0.09	2.91588e-217
hg38-LPGAT1	1.5124e-277	1.43911	0.251	0.057	4.16454e-273
hg38-CPEB4	8.22893e-251	1.43204	0.268	0.075	2.26592e-246
hg38-GNAQ	2.2553e-231	1.42991	0.265	0.081	6.21019e-227
hg38-MYD88	5.13478e-262	1.42864	0.253	0.063	1.41391e-257
hg38-VIM	0	1.4197	0.814	0.167	0
hg38-XRN2	5.81562e-207	1.41186	0.276	0.099	1.60139e-202
hg38-KMT2C	3.80382e-228	1.40881	0.295	0.103	1.04742e-223
hg38-TAPBP	9.62234e-235	1.40672	0.254	0.072	2.64961e-230
hg38-PTPN12	2.71894e-213	1.40581	0.257	0.082	7.48687e-209
hg38-GPCPD1	2.10651e-230	1.40557	0.266	0.082	5.80048e-226
hg38-SNX6	4.95564e-218	1.39575	0.299	0.111	1.36458e-213
hg38-DOCK8	2.52027e-222	1.39224	0.27	0.088	6.93981e-218
hg38-SF3B6	2.52068e-216	1.39174	0.256	0.08	6.94094e-212
hg38-PRELID1	2.3056e-218	1.3899	0.323	0.126	6.34871e-214
hg38-WAC	4.30755e-223	1.38864	0.256	0.077	1.18613e-218
hg38-CD82	1.71823e-226	1.38823	0.259	0.078	4.73131e-222
hg38-KPNB1	2.41126e-209	1.38759	0.259	0.085	6.63965e-205
hg38-CAPZB	1.18969e-243	1.38617	0.341	0.132	3.27594e-239
hg38-RBM8A	8.92572e-192	1.38324	0.268	0.098	2.45779e-187
hg38-RAD21	1.48313e-214	1.38161	0.254	0.08	4.08393e-210
hg38-ITGAM	8.50181e-212	1.38145	0.279	0.098	2.34106e-207
hg38-GLRX	5.38791e-238	1.38004	0.341	0.13	1.48361e-233
hg38-RAD23B	2.68412e-217	1.37903	0.258	0.081	7.391e-213
hg38-TRAPPC1	1.91866e-213	1.37713	0.287	0.105	5.28321e-209
hg38-FTL	0	1.37523	1	0.176	0
hg38-RNASE6	2.85205e-129	1.37464	0.253	0.114	7.85341e-125
hg38-PTTG1IP	3.06243e-210	1.37459	0.268	0.091	8.43269e-206
hg38-FKBP1A	2.25358e-249	1.37233	0.346	0.132	6.20546e-245
hg38-AKAP13	2.27226e-189	1.36781	0.298	0.121	6.25689e-185
hg38-PSMA7	3.55262e-293	1.3641	0.409	0.15	9.78249e-289
hg38-PAFAH1B1	4.32238e-192	1.35506	0.252	0.087	1.19021e-187
hg38-ZNF106	2.01593e-182	1.35295	0.271	0.105	5.55107e-178
hg38-PSMB3	1.86032e-209	1.34994	0.298	0.113	5.12256e-205
hg38-COX6B1	1.0727e-281	1.34117	0.389	0.145	2.95379e-277
hg38-UQCR11	2.11663e-203	1.33925	0.321	0.132	5.82834e-199
hg38-MOB1A	1.41604e-205	1.33379	0.299	0.117	3.89921e-201
hg38-RNF213	1.57849e-185	1.33328	0.254	0.09	4.34653e-181
hg38-ATP6V0D1	1.35665e-206	1.33084	0.283	0.103	3.73567e-202
hg38-RPL36AL	1.27908e-258	1.33072	0.377	0.146	3.52209e-254
hg38-MGAT1	6.50673e-159	1.32963	0.286	0.125	1.79169e-154
hg38-GLIPR2	1.83948e-203	1.3245	0.266	0.092	5.0652e-199
hg38-KIF5B	4.49721e-179	1.31893	0.264	0.101	1.23835e-174
hg38-HMGN2	1.53703e-169	1.31876	0.281	0.118	4.23237e-165
hg38-QKI	2.31217e-198	1.31828	0.307	0.123	6.3668e-194
hg38-ATP6V1B2	9.33638e-182	1.30017	0.263	0.098	2.57087e-177
hg38-MT-ND1	0	1.29021	0.672	0.161	0
hg38-POMP	2.14145e-200	1.27764	0.32	0.131	5.89668e-196
hg38-TIMP1	0	1.27181	0.573	0.156	0
hg38-CSNK1A1	2.91044e-187	1.2712	0.3	0.123	8.01418e-183
hg38-COX6A1	9.75835e-186	1.26664	0.303	0.126	2.68706e-181
hg38-NIPBL	2.56007e-149	1.26109	0.253	0.105	7.04941e-145
hg38-JMJD1C	7.46459e-178	1.2545	0.295	0.122	2.05545e-173
hg38-EIF4G2	5.12689e-174	1.23736	0.3	0.129	1.41174e-169
hg38-TMOD3	3.59253e-161	1.23589	0.252	0.1	9.89239e-157
hg38-BZW1	2.33528e-165	1.23339	0.268	0.109	6.43043e-161
hg38-ARPC4	2.77165e-159	1.22791	0.277	0.12	7.632e-155
hg38-ARGLU1	4.413e-143	1.20979	0.27	0.12	1.21516e-138
hg38-ATP6V1G1	3.12252e-129	1.20657	0.271	0.129	8.59818e-125
hg38-CD163	3.12418e-280	1.20446	0.429	0.154	8.60273e-276
hg38-EEF1D	4.82722e-247	1.20257	0.386	0.151	1.32922e-242
hg38-RPS9	0	1.19311	0.701	0.165	0
hg38-MORF4L1	8.6317e-149	1.19052	0.271	0.121	2.37682e-144
hg38-METRNL	1.19806e-157	1.18878	0.273	0.115	3.29898e-153
hg38-RAP1B	3.4969e-152	1.18771	0.271	0.118	9.62905e-148
hg38-SRRM2	1.49637e-161	1.18302	0.31	0.144	4.12041e-157
hg38-AIF1	0	1.18187	0.548	0.159	0
hg38-GUK1	8.38379e-134	1.17711	0.263	0.121	2.30856e-129
hg38-SEC61B	9.05778e-123	1.17666	0.264	0.127	2.49415e-118
hg38-XRCC5	1.49418e-134	1.16728	0.253	0.113	4.11437e-130
hg38-PRRC2C	1.42084e-132	1.16487	0.273	0.129	3.91243e-128
hg38-CD164	5.0239e-141	1.15685	0.281	0.13	1.38338e-136
hg38-SON	1.10704e-139	1.14999	0.295	0.142	3.04836e-135
hg38-NDUFA1	1.12656e-127	1.14941	0.25	0.114	3.1021e-123
hg38-COX5B	1.3802e-169	1.10056	0.321	0.141	3.80052e-165
hg38-JUND	9.24245e-217	1.09269	0.413	0.183	2.545e-212
hg38-UBA52	0	1.08643	0.642	0.164	0
hg38-SF3B1	1.06469e-110	1.08047	0.262	0.133	2.93173e-106
hg38-ENO1	1.15786e-239	1.07975	0.409	0.156	3.18827e-235
hg38-RPL41	0	1.06807	0.756	0.166	0
hg38-GRN	6.01222e-96	1.04727	0.268	0.14	1.65552e-91
hg38-MACROH2A1	1.67973e-139	1.01994	0.304	0.142	4.6253e-135
hg38-ATP5MG	9.98262e-136	0.998956	0.306	0.146	2.74881e-131
hg38-FCGRT	2.98521e-124	0.995555	0.279	0.133	8.22008e-120
hg38-RPL30	0	0.987937	0.632	0.163	0
hg38-PABPC1	1.02926e-240	0.977944	0.468	0.196	2.83416e-236
hg38-TYMP	3.49433e-173	0.977592	0.345	0.147	9.622e-169
hg38-HNRNPA2B1	3.64283e-159	0.967269	0.47	0.277	1.00309e-154
hg38-SUMO2	2.97735e-92	0.956265	0.253	0.136	8.19842e-88
hg38-ANXA1	8.95215e-124	0.846999	0.323	0.153	2.46506e-119
hg38-PLIN2	9.80879e-86	0.828404	0.281	0.147	2.70095e-81
hg38-NACA	7.93616e-233	0.822367	0.433	0.159	2.1853e-228
hg38-JUN	7.38203e-45	0.782331	0.25	0.162	2.03272e-40
hg38-RPL37	0	0.766282	0.534	0.164	0
hg38-PKM	3.9691e-63	0.75505	0.254	0.148	1.09293e-58
hg38-HSP90AA1	3.36139e-243	0.706164	0.447	0.163	9.25592e-239
hg38-RPL28	0	0.671596	0.695	0.164	0
hg38-ZEB2	1.72313e-63	0.657958	0.273	0.162	4.7448e-59
hg38-COX4I1	5.40965e-91	0.643155	0.308	0.156	1.4896e-86
hg38-CTSS	3.24474e-251	0.635807	0.457	0.159	8.9347e-247
hg38-RPL39	2.22105e-303	0.634963	0.524	0.164	6.11588e-299
hg38-MT-ND2	1.27005e-287	0.617627	0.497	0.16	3.49722e-283
hg38-RPS15A	2.53279e-270	0.61573	0.494	0.163	6.97429e-266
hg38-RBM39	1.61071e-78	0.593176	0.371	0.246	4.43526e-74
hg38-PSAP	1.97934e-178	0.567431	0.403	0.159	5.4503e-174
hg38-RPS11	1.34955e-264	0.54382	0.494	0.163	3.71612e-260
hg38-RPS26	5.01371e-102	0.524864	0.336	0.16	1.38057e-97
hg38-HSPA1A	2.08469e-84	0.487964	0.26	0.127	5.74041e-80
hg38-CTSD	5.86743e-96	0.479884	0.327	0.157	1.61565e-91
hg38-RPS16	8.33737e-193	0.437127	0.444	0.163	2.29578e-188
hg38-RPL34	1.56236e-213	0.396127	0.466	0.164	4.30213e-209
hg38-SRSF3	4.35742e-11	0.377918	0.258	0.229	1.19986e-06
hg38-MT-ND3	1.23898e-222	0.33367	0.461	0.159	3.41164e-218
hg38-RPS25	3.82657e-99	0.309216	0.352	0.161	1.05368e-94
hg38-MT-CYB	0	0.288135	0.583	0.161	0
hg38-RPL32	3.01289e-94	-0.251088	0.373	0.164	8.2963e-90
hg38-RPS6	4.61725e-55	-0.331067	0.323	0.164	1.27141e-50
hg38-RPL12	9.18583e-39	-0.356634	0.296	0.162	2.52941e-34
hg38-RPLP2	7.28742e-40	-0.360418	0.305	0.165	2.00666e-35
hg38-RPS2	4.59443e-56	-0.367942	0.325	0.164	1.26512e-51
hg38-RPL11	1.53269e-28	-0.399749	0.286	0.168	4.22042e-24
hg38-PTMA	1.09602e-35	-0.402294	0.293	0.165	3.01801e-31
hg38-RPL26	3.05437e-33	-0.411606	0.288	0.162	8.41051e-29
hg38-CD55	4.13985e-30	-0.451882	0.924	0.867	1.13995e-25
hg38-RPL13A	2.28029e-16	-0.470644	0.252	0.163	6.27901e-12
hg38-RPLP1	1.24091e-223	-0.482355	0.506	0.168	3.41697e-219
hg38-RPL7A	9.00894e-17	-0.487507	0.256	0.164	2.4807e-12
hg38-RPL19	5.78906e-35	-0.509695	0.295	0.163	1.59408e-30
hg38-MT-CO1	0	-0.60147	0.649	0.166	0
hg38-RPL10	5.97964e-104	-0.661686	0.39	0.165	1.64655e-99
hg38-EEF1A1	1.19709e-95	-0.688032	0.386	0.167	3.2963e-91
hg38-TMSB10	1.77146e-101	-0.926173	0.39	0.165	4.87789e-97
hg38-CD46	1.43315e-71	-1.00187	0.292	0.426	3.94632e-67
hg38-RPL13	2.2063e-20	-1.23357	0.275	0.165	6.07526e-16
ss11-COX3	9.92399e-36	-1.34344	0.18	0.266	2.73267e-31
ss11-EIF4G2	3.60513e-294	-1.89056	0.004	0.264	9.92707e-290
ss11-C6orf62	8.47935e-284	-1.90233	0.001	0.251	2.33487e-279
ss11-ENSSSCG00000036592	7.87577e-286	-1.91379	0.002	0.255	2.16867e-281
ss11-CRK	0	-1.91754	0.003	0.275	0
ss11-SAFB	1.44721e-282	-1.92158	0.001	0.251	3.98502e-278
ss11-MED13	8.75986e-285	-1.95372	0	0.251	2.41211e-280
ss11-PPP6R3	1.37543e-291	-1.95417	0.001	0.257	3.78737e-287
ss11-HGS	9.41208e-281	-2.00374	0.002	0.251	2.59171e-276
ss11-MAT2A	5.1131e-293	-2.01764	0	0.257	1.40794e-288
ss11-BACH1	3.07904e-281	-2.02226	0.001	0.25	8.47844e-277
ss11-CCDC186	1.7213e-294	-2.03667	0	0.259	4.73977e-290
ss11-FKBP5	3.36677e-300	-2.05064	0.004	0.269	9.27075e-296
ss11-RBM5	0	-2.05252	0.001	0.27	0
ss11-TAX1BP1	3.86175e-295	-2.06622	0.002	0.263	1.06337e-290
ss11-GAPVD1	0	-2.06709	0	0.27	0
ss11-STAT3	3.48358e-289	-2.06981	0.001	0.255	9.59239e-285
ss11-NFE2L2	3.5174e-295	-2.07199	0.001	0.26	9.68551e-291
ss11-EIF4A1	0	-2.07448	0.007	0.297	0
ss11-ITGB1	1.1078e-282	-2.08068	0.001	0.251	3.05043e-278
ss11-PSPC1	0	-2.08158	0	0.279	0
ss11-COX1	8.23403e-184	-2.08293	0.146	0.374	2.26732e-179
ss11-ROCK2	3.71707e-295	-2.09252	0	0.259	1.02353e-290
ss11-IGF2R	2.4966e-297	-2.09454	0.001	0.262	6.87465e-293
ss11-DAZAP1	0	-2.09556	0.002	0.304	0
ss11-LARP1	0	-2.09809	0	0.271	0
ss11-ANKHD1	1.91763e-301	-2.10023	0	0.263	5.28039e-297
ss11-ENSSSCG00000009633	3.97677e-286	-2.10487	0.001	0.253	1.09504e-281
ss11-JAK2	2.4485e-282	-2.10629	0	0.25	6.74218e-278
ss11-PRPF40A	0	-2.10693	0.001	0.274	0
ss11-OXR1	2.43922e-285	-2.10877	0	0.251	6.71663e-281
ss11-EIF2S2	1.2704e-301	-2.1137	0.002	0.266	3.49817e-297
ss11-UBR2	0	-2.11392	0.001	0.285	0
ss11-EWSR1	0	-2.11471	0.001	0.293	0
ss11-EXOC2	0	-2.11842	0	0.28	0
ss11-IVNS1ABP	1.0395e-303	-2.12387	0.026	0.306	2.86236e-299
ss11-UBR5	0	-2.12452	0	0.272	0
ss11-PDCD6IP	0	-2.12652	0.002	0.287	0
ss11-GGNBP2	0	-2.13473	0.001	0.281	0
ss11-SHTN1	4.9098e-296	-2.13523	0.001	0.26	1.35196e-291
hg38-HMOX1	0	-2.13597	0.06	0.375	0
ss11-PCGF3	8.55557e-296	-2.13613	0	0.259	2.35586e-291
ss11-ESCO1	0	-2.13719	0.001	0.275	0
ss11-SLC38A2	4.80096e-304	-2.14415	0.004	0.271	1.32199e-299
ss11-KIF5B	0	-2.14778	0.001	0.282	0
ss11-AP2A2	0	-2.15391	0	0.277	0
ss11-TRIB1	8.81291e-284	-2.15603	0.002	0.253	2.42672e-279
ss11-FARP1	1.01612e-290	-2.15756	0	0.255	2.79798e-286
ss11-ENSSSCG00000028997	3.16923e-296	-2.16332	0	0.259	8.72679e-292
ss11-CD2AP	7.46488e-291	-2.16469	0	0.255	2.05553e-286
ss11-PACSIN2	0	-2.16541	0.001	0.274	0
ss11-RDX	7.3259e-285	-2.16887	0.001	0.253	2.01726e-280
ss11-BRWD1	0	-2.16941	0.001	0.276	0
ss11-ITGA2B	0	-2.17003	0.001	0.271	0
ss11-ENSSSCG00000009341	0	-2.17025	0.001	0.291	0
ss11-CD44	1.91665e-296	-2.17303	0.001	0.262	5.27768e-292
ss11-VPS13A	0	-2.17783	0	0.272	0
ss11-CDV3	0	-2.17963	0.003	0.298	0
ss11-AFDN	0	-2.18282	0	0.278	0
ss11-AFF4	1.09057e-293	-2.18313	0.001	0.259	3.00299e-289
ss11-BRD2	0	-2.18575	0.002	0.293	0
ss11-RIPK1	0	-2.18696	0	0.285	0
ss11-DYNC2H1	1.11309e-300	-2.18989	0	0.262	3.06502e-296
ss11-CEP295	9.44696e-307	-2.19139	0	0.268	2.60132e-302
ss11-SRSF6	0	-2.19302	0.001	0.293	0
ss11-SRSF4	0	-2.19613	0.001	0.28	0
ss11-MAP4	0	-2.20362	0.001	0.274	0
ss11-ENSSSCG00000000697	4.11681e-294	-2.20365	0.001	0.259	1.13361e-289
ss11-RSF1	0	-2.20638	0.001	0.271	0
ss11-IL6ST	0	-2.20658	0	0.279	0
ss11-SMG1	0	-2.20834	0	0.285	0
ss11-DDX3X	0	-2.21105	0.002	0.297	0
ss11-ZNF644	0	-2.2114	0	0.283	0
ss11-GLS	0	-2.22124	0.001	0.293	0
ss11-ACSS3	4.6441e-292	-2.22267	0	0.256	1.2788e-287
ss11-DHX9	0	-2.2238	0.002	0.304	0
ss11-MYO9A	2.60216e-299	-2.22446	0	0.262	7.1653e-295
ss11-BRD4	0	-2.22779	0	0.279	0
ss11-SETX	4.74054e-307	-2.22849	0.001	0.268	1.30536e-302
ss11-PLEKHG3	0	-2.22945	0	0.276	0
ss11-MAP3K5	0	-2.23378	0	0.271	0
ss11-ARHGAP18	4.29862e-305	-2.23702	0.002	0.268	1.18367e-300
ss11-WAPL	0	-2.23884	0.001	0.314	0
ss11-KMT2E	0	-2.24124	0	0.282	0
ss11-NFAT5	0	-2.24365	0	0.287	0
ss11-ERBIN	0	-2.2479	0.001	0.304	0
ss11-PPP4R3A	0	-2.25138	0.001	0.312	0
ss11-NDRG1	3.80915e-302	-2.2606	0	0.264	1.04889e-297
ss11-TOP1	0	-2.26114	0.001	0.297	0
ss11-HSPA8	5.51417e-305	-2.26223	0.003	0.271	1.51838e-300
ss11-BIRC6	0	-2.2639	0	0.307	0
ss11-SNRPN	0	-2.26483	0	0.274	0
ss11-ACO1	7.83609e-297	-2.26615	0	0.26	2.15775e-292
ss11-SESTD1	5.33173e-303	-2.27149	0	0.264	1.46815e-298
ss11-ACTG1	2.72344e-277	-2.27157	0.018	0.275	7.49927e-273
ss11-RIF1	2.38711e-302	-2.27273	0	0.264	6.57315e-298
ss11-ENSSSCG00000034709	0	-2.27919	0.002	0.309	0
ss11-ENSSSCG00000013421	0	-2.28455	0.001	0.318	0
ss11-TRPC1	0	-2.28612	0	0.297	0
ss11-BPTF	0	-2.28935	0	0.292	0
ss11-PIK3R1	0	-2.29304	0.002	0.271	0
ss11-ZC3H13	0	-2.29384	0	0.274	0
ss11-SEC31A	0	-2.29633	0.001	0.309	0
ss11-ATF4	0	-2.29925	0.003	0.332	0
ss11-MDN1	0	-2.30657	0	0.276	0
ss11-TSC22D1	2.29668e-292	-2.30678	0	0.257	6.32414e-288
ss11-PRPF39	0	-2.31013	0	0.306	0
ss11-BNIP3	5.93012e-302	-2.31246	0.003	0.268	1.63292e-297
ss11-USP34	0	-2.31503	0	0.308	0
ss11-ENSSSCG00000002965	0	-2.31788	0	0.311	0
ss11-EZR	0	-2.32162	0.001	0.295	0
ss11-SQSTM1	0	-2.32744	0.004	0.291	0
ss11-MAP2K3	0	-2.32941	0	0.289	0
ss11-NOP56	0	-2.33415	0.001	0.286	0
ss11-TOB2	0	-2.33545	0.002	0.299	0
ss11-ENSSSCG00000044051	8.82246e-308	-2.33755	0	0.268	2.42935e-303
ss11-KIF12	0	-2.34541	0	0.29	0
ss11-EIF3A	0	-2.34585	0.003	0.302	0
ss11-OGDH	0	-2.3484	0.001	0.323	0
ss11-HECTD1	0	-2.35561	0.001	0.325	0
ss11-NUFIP2	0	-2.35615	0.002	0.334	0
ss11-EXOC1	0	-2.3628	0	0.32	0
ss11-ARHGEF28	0	-2.36448	0	0.292	0
ss11-PIKFYVE	0	-2.36486	0	0.296	0
ss11-ENSSSCG00000017783	4.13852e-306	-2.36703	0	0.267	1.13958e-301
ss11-HNRNPH3	0	-2.3684	0.001	0.346	0
ss11-PTPRD	0	-2.37091	0	0.288	0
ss11-CHD1	0	-2.3716	0.001	0.317	0
ss11-ITPR2	0	-2.37236	0.001	0.305	0
ss11-RNF149	0	-2.374	0.003	0.311	0
ss11-THOC2	0	-2.37478	0	0.311	0
ss11-ENSSSCG00000012875	0	-2.37543	0	0.293	0
ss11-CYP20A1	0	-2.37575	0.001	0.333	0
ss11-TCF25	0	-2.38467	0.001	0.332	0
ss11-PPIG	0	-2.39501	0	0.284	0
ss11-TNRC6A	0	-2.39596	0	0.317	0
ss11-PLEC	7.69456e-302	-2.39611	0.001	0.264	2.11878e-297
ss11-GSK3B	0	-2.39623	0.001	0.327	0
ss11-TTC3	0	-2.399	0	0.28	0
ss11-EIF4A2	0	-2.40116	0.002	0.355	0
ss11-ENSSSCG00000010212	0	-2.41262	0	0.277	0
ss11-SGK1	0	-2.41321	0.004	0.282	0
ss11-PKN2	0	-2.41585	0	0.338	0
ss11-SLK	0	-2.41983	0.001	0.309	0
ss11-ENSSSCG00000004489	2.7315e-228	-2.42273	0.035	0.267	7.52147e-224
ss11-CLIP1	0	-2.43552	0.001	0.29	0
ss11-CLK1	0	-2.4374	0.002	0.344	0
ss11-ACOX1	0	-2.4391	0	0.308	0
ss11-SLC2A11	0	-2.44097	0	0.27	0
ss11-SLC25A36	0	-2.44112	0.001	0.324	0
ss11-LMO7	1.0433e-297	-2.44747	0	0.26	2.87283e-293
ss11-CFDP1	0	-2.45085	0.001	0.344	0
ss11-STX3	2.35681e-291	-2.45158	0	0.256	6.48972e-287
ss11-ITCH	0	-2.45196	0.001	0.329	0
ss11-NFKBIZ	0	-2.46317	0.005	0.307	0
ss11-TPR	0	-2.46325	0.003	0.313	0
ss11-ENSSSCG00000002547	0	-2.46458	0.002	0.342	0
ss11-SRRM1	0	-2.46519	0.001	0.335	0
ss11-DDX39B	0	-2.46547	0.003	0.364	0
ss11-ABCA1	0	-2.47577	0.001	0.275	0
ss11-ZFP36L1	0	-2.47644	0.011	0.298	0
ss11-THRAP3	0	-2.48198	0.001	0.358	0
ss11-APBB2	0	-2.48608	0	0.305	0
ss11-LENG8	0	-2.48775	0.001	0.347	0
ss11-ENSSSCG00000027115	0	-2.4928	0	0.305	0
ss11-SPAG9	0	-2.49341	0.001	0.355	0
ss11-KTN1	0	-2.49475	0	0.329	0
ss11-YTHDC1	0	-2.49807	0.001	0.346	0
ss11-USP53	8.86989e-294	-2.49997	0	0.258	2.44241e-289
ss11-ENSSSCG00000039544	0	-2.50015	0.022	0.331	0
ss11-MYCBP2	0	-2.50106	0	0.331	0
ss11-ITSN2	0	-2.5029	0	0.333	0
ss11-SLTM	0	-2.50368	0.002	0.327	0
ss11-PPP6R2	0	-2.50803	0.002	0.339	0
ss11-RSRC2	0	-2.50897	0.003	0.364	0
ss11-OGA	0	-2.51708	0.001	0.342	0
ss11-LIMCH1	0	-2.52117	0	0.28	0
ss11-ENSSSCG00000014280	0	-2.524	0.001	0.333	0
ss11-FOS	3.25911e-252	-2.5244	0.03	0.274	8.97429e-248
ss11-NRIP1	0	-2.5253	0.001	0.313	0
ss11-TUT4	0	-2.52743	0	0.347	0
ss11-MTUS1	0	-2.52883	0	0.299	0
ss11-TTC14	0	-2.52918	0	0.341	0
ss11-SAFB2	0	-2.53634	0.001	0.334	0
ss11-UTRN	2.53125e-304	-2.53732	0	0.266	6.97005e-300
ss11-RBM39	0	-2.5393	0.001	0.382	0
ss11-PCM1	0	-2.54051	0.001	0.356	0
ss11-ENSSSCG00000026430	0	-2.54453	0.001	0.362	0
ss11-ENSSSCG00000033497	0	-2.55015	0.001	0.36	0
ss11-NIPBL	0	-2.55334	0.001	0.352	0
ss11-VPS13C	0	-2.55807	0	0.32	0
ss11-RRBP1	0	-2.5638	0	0.333	0
ss11-ENSSSCG00000014343	0	-2.56915	0.001	0.355	0
ss11-KIDINS220	0	-2.5714	0.001	0.344	0
ss11-CHKA	1.65663e-292	-2.5769	0.001	0.257	4.56169e-288
ss11-CDC42BPB	0	-2.57784	0	0.35	0
ss11-RBBP8	0	-2.57839	0	0.287	0
ss11-FAR1	0	-2.58412	0	0.348	0
ss11-PER1	0	-2.58431	0	0.343	0
ss11-PATJ	0	-2.5868	0	0.326	0
ss11-ZNF326	0	-2.59286	0.001	0.347	0
ss11-ENSSSCG00000028035	0	-2.60366	0.001	0.358	0
ss11-SRSF10	0	-2.61207	0.002	0.366	0
ss11-NAT9	0	-2.6205	0.001	0.352	0
ss11-ABLIM1	0	-2.62058	0	0.306	0
ss11-CSNK1A1	0	-2.62097	0.002	0.356	0
ss11-HNRNPDL	0	-2.63227	0.003	0.409	0
ss11-FAM102A	0	-2.6328	0.001	0.286	0
ss11-ENSSSCG00000002266	0	-2.63949	0.002	0.363	0
ss11-BIRC2	0	-2.6433	0.002	0.286	0
ss11-TRIP11	0	-2.64747	0	0.313	0
ss11-TRPM7	0	-2.65751	0	0.35	0
ss11-U2SURP	0	-2.6741	0.001	0.38	0
ss11-KMT2C	0	-2.68348	0	0.368	0
ss11-ENSSSCG00000016330	0	-2.69727	0	0.343	0
ss11-PCF11	0	-2.72301	0.002	0.373	0
ss11-EPS8L2	0	-2.73014	0	0.331	0
ss11-BDP1	0	-2.73726	0.001	0.362	0
ss11-ZNF292	0	-2.75221	0.001	0.339	0
ss11-LAMB1	0	-2.76685	0	0.331	0
ss11-LRBA	0	-2.77579	0	0.353	0
ss11-ZBTB38	0	-2.77593	0.001	0.344	0
ss11-SFPQ	0	-2.79634	0.003	0.424	0
ss11-CHD9	0	-2.80201	0	0.391	0
ss11-ARID4B	0	-2.80989	0.002	0.406	0
ss11-SCAF11	0	-2.81106	0.002	0.411	0
ss11-RANBP2	0	-2.81957	0	0.401	0
ss11-SLC4A4	0	-2.82283	0	0.281	0
ss11-DIAPH2	0	-2.82427	0.001	0.372	0
ss11-WDFY3	0	-2.82583	0	0.385	0
ss11-FOXJ3	0	-2.83363	0.001	0.393	0
ss11-SPTBN1	0	-2.8393	0	0.34	0
ss11-TUT7	0	-2.84087	0.001	0.402	0
ss11-PAXBP1	0	-2.84863	0	0.395	0
ss11-SETD2	0	-2.84997	0	0.416	0
ss11-ENSSSCG00000023324	0	-2.85002	0	0.387	0
ss11-CTTNBP2	0	-2.85329	0	0.32	0
ss11-EGFR	0	-2.87266	0	0.38	0
ss11-SREK1	0	-2.87382	0.001	0.404	0
ss11-ATP1A1	0	-2.87452	0.002	0.334	0
ss11-TRA2B	0	-2.87607	0.001	0.414	0
ss11-DYNC1H1	0	-2.87624	0.001	0.404	0
ss11-PTMA	0	-2.8767	0.026	0.339	0
ss11-CPEB4	0	-2.88064	0.002	0.388	0
ss11-DAB2	0	-2.88317	0.004	0.342	0
ss11-ENSSSCG00000043876	2.7276e-305	-2.88927	0	0.266	7.51071e-301
ss11-BOD1L1	0	-2.89867	0.001	0.381	0
ss11-TPT1	1.50412e-193	-2.91177	0.044	0.253	4.14174e-189
ss11-GPNMB	0	-2.91305	0.001	0.275	0
ss11-DDX46	0	-2.92212	0	0.417	0
ss11-NKTR	0	-2.92538	0	0.414	0
ss11-DCDC2	0	-2.94232	0	0.347	0
ss11-RBBP6	0	-2.9461	0.001	0.358	0
ss11-MPHOSPH8	0	-2.94626	0.001	0.419	0
ss11-TAF1D	0	-2.95135	0.002	0.437	0
ss11-ACIN1	0	-2.95252	0.001	0.441	0
ss11-BCLAF1	0	-2.96418	0.002	0.449	0
ss11-FTL	0	-2.98066	0.047	0.396	0
ss11-ARHGAP5	0	-3.01164	0	0.407	0
ss11-THBS1	0	-3.01294	0.001	0.286	0
ss11-RBM25	0	-3.01721	0.002	0.404	0
ss11-TRIO	0	-3.01979	0	0.391	0
ss11-ATRX	0	-3.03728	0.001	0.399	0
ss11-PPP2R3A	0	-3.05489	0	0.391	0
ss11-ARHGEF10L	0	-3.06528	0	0.417	0
ss11-GRAMD1B	0	-3.07026	0	0.289	0
ss11-PABPN1	0	-3.08213	0.001	0.467	0
ss11-KLF6	0	-3.08767	0.005	0.403	0
ss11-CYP4A24	0	-3.09689	0	0.284	0
ss11-GCC2	0	-3.0982	0.001	0.409	0
ss11-ANKS1A	0	-3.1043	0	0.317	0
ss11-ENSSSCG00000010546	0	-3.10512	0.001	0.28	0
ss11-HTT	0	-3.10542	0	0.459	0
ss11-HNRNPU	0	-3.11877	0.002	0.47	0
ss11-SLC2A2	0	-3.11931	0	0.321	0
ss11-SLC34A1	0	-3.13408	0	0.272	0
ss11-ASH1L	0	-3.14028	0.002	0.473	0
ss11-TXNRD1	0	-3.16207	0.001	0.356	0
ss11-CCNL2	0	-3.17688	0.002	0.48	0
ss11-SLC20A1	0	-3.18572	0	0.389	0
ss11-CGNL1	0	-3.19289	0	0.392	0
ss11-PDK4	0	-3.21201	0	0.287	0
ss11-AKR1C2	0	-3.22752	0	0.297	0
ss11-DMXL1	0	-3.25331	0	0.432	0
ss11-GADD45G	0	-3.25365	0	0.323	0
ss11-HSP90AA1	0	-3.27504	0.01	0.412	0
ss11-ARGLU1	0	-3.30171	0.002	0.513	0
ss11-ENSSSCG00000036350	0	-3.30943	0.006	0.532	0
ss11-RB1CC1	0	-3.31421	0	0.468	0
ss11-HDAC6	0	-3.33766	0	0.43	0
ss11-SLC22A12	0	-3.36299	0	0.321	0
ss11-FNBP4	0	-3.36311	0.002	0.521	0
ss11-AAK1	0	-3.36334	0	0.462	0
ss11-SPEN	0	-3.36378	0.002	0.439	0
ss11-GADD45A	0	-3.36559	0.003	0.415	0
ss11-LUC7L3	0	-3.36567	0.003	0.487	0
ss11-ZFC3H1	0	-3.39162	0	0.502	0
ss11-DDX17	0	-3.39765	0.001	0.503	0
ss11-ZRANB2	0	-3.40433	0.002	0.514	0
ss11-LRP2	0	-3.40631	0	0.312	0
ss11-MYO6	0	-3.44823	0	0.479	0
ss11-HNRNPH1	0	-3.45519	0.005	0.555	0
ss11-CUBN	0	-3.45708	0	0.375	0
ss11-TPM1	0	-3.45939	0.001	0.401	0
ss11-ENSSSCG00000033010	0	-3.50042	0	0.302	0
ss11-ENSSSCG00000012202	0	-3.50276	0	0.314	0
ss11-WSB1	0	-3.5224	0.003	0.475	0
ss11-PNN	0	-3.5361	0.002	0.534	0
ss11-CTSB	0	-3.54113	0.004	0.341	0
ss11-EIF5B	0	-3.54931	0.001	0.499	0
ss11-PNISR	0	-3.57389	0	0.552	0
ss11-HAO2	0	-3.645	0	0.301	0
ss11-DDX5	0	-3.69503	0.011	0.591	0
ss11-LGMN	0	-3.72376	0.006	0.371	0
ss11-UBC	0	-3.75486	0.009	0.49	0
ss11-SRSF11	0	-3.7655	0.002	0.582	0
ss11-PHLDB2	0	-3.77357	0	0.505	0
ss11-ENSSSCG00000014909	0	-3.7881	0	0.456	0
ss11-PRPF4B	0	-3.78981	0.001	0.59	0
ss11-SF3B1	0	-3.80496	0.002	0.599	0
ss11-MACF1	0	-3.80684	0	0.557	0
ss11-ENSSSCG00000040088	0	-3.80797	0	0.311	0
ss11-AKAP9	0	-3.89727	0.001	0.573	0
ss11-SON	0	-3.93381	0.001	0.642	0
ss11-JMJD1C	0	-3.97797	0.002	0.601	0
ss11-SNRNP70	0	-4.0958	0.004	0.633	0
ss11-ANKRD12	0	-4.11767	0.001	0.58	0
ss11-SRRM2	0	-4.14497	0.003	0.683	0
hg38-PLCG2	0	-4.22112	0.072	0.579	0
ss11-CCNL1	0	-4.31697	0.002	0.644	0
ss11-PRRC2C	0	-4.41467	0.002	0.663	0
ss11-VMP1	0	-4.42878	0	0.566	0
ss11-SPP1	0	-4.51989	0.013	0.378	0
ss11-SAT1	0	-4.60361	0.014	0.623	0
ss11-SYNE2	0	-4.73609	0	0.618	0
ss11-ENSSSCG00000005518	0	-4.74367	0.001	0.673	0
ss11-ENSSSCG00000032599	0	-4.92773	0.003	0.721	0
ss11-DST	0	-5.13198	0	0.679	0
ss11-GOLGB1	0	-5.14077	0.002	0.68	0

## Sheet: Pig Proximal Tubule
Pig Proximal Tubule
marker	p_val	avg_log2FC	pct.1	pct.2	p_val_adj
ss11-ENSSSCG00000040088	0	4.3718	0.532	0.009	0
ss11-HAO2	0	4.08422	0.502	0.016	0
ss11-CUBN	0	3.95614	0.637	0.012	0
ss11-LRP2	0	3.89724	0.528	0.012	0
ss11-LGMN	0	3.85359	0.578	0.05	0
ss11-SLC22A12	0	3.78101	0.537	0.016	0
ss11-ENSSSCG00000012202	0	3.76652	0.499	0.034	0
ss11-AKR1C2	0	3.66813	0.5	0.014	0
ss11-ENSSSCG00000010546	0	3.60828	0.471	0.013	0
ss11-SLC34A1	0	3.5728	0.457	0.013	0
ss11-GRAMD1B	0	3.53834	0.485	0.014	0
ss11-CYP4A24	0	3.45693	0.466	0.021	0
ss11-ANGPTL4	0	3.44871	0.372	0.018	0
ss11-SLC13A3	0	3.42693	0.384	0.006	0
ss11-CTSB	0	3.42556	0.492	0.071	0
ss11-PCK1	0	3.36936	0.259	0.01	0
ss11-SLC2A2	0	3.33241	0.525	0.024	0
ss11-ANKS1A	0	3.28504	0.5	0.036	0
ss11-SLC4A4	0	3.26815	0.469	0.014	0
ss11-HHLA2	0	3.16478	0.398	0.007	0
ss11-DAB2	0	3.13641	0.549	0.035	0
ss11-SLC13A1	0	3.12104	0.311	0.008	0
ss11-GPNMB	0	3.09958	0.427	0.036	0
ss11-HDAC6	0	3.0832	0.653	0.066	0
ss11-ENSSSCG00000007858	0	3.0067	0.373	0.01	0
ss11-TXNRD1	0	2.88822	0.515	0.072	0
ss11-GADD45A	0	2.87178	0.605	0.081	0
ss11-ALDOB	0	2.8716	0.382	0.02	0
ss11-CYP24A1	0	2.84481	0.284	0.009	0
ss11-ENSSSCG00000022738	0	2.84167	0.349	0.006	0
hg38-PLCG2	0	2.81505	0.732	0.222	0
ss11-GADD45G	0	2.78085	0.471	0.063	0
ss11-ENSSSCG00000043876	0	2.77802	0.405	0.039	0
ss11-ENSSSCG00000030300	0	2.74554	0.28	0.046	0
ss11-CHKA	0	2.68898	0.391	0.04	0
ss11-STX3	0	2.67973	0.401	0.031	0
ss11-ABCA1	0	2.67745	0.427	0.036	0
ss11-GOLGB1	0	2.6735	0.866	0.216	0
ss11-AAK1	0	2.65712	0.659	0.098	0
ss11-FTCD	0	2.61583	0.326	0.005	0
ss11-ASS1	0	2.60642	0.333	0.015	0
ss11-VMP1	0	2.60376	0.73	0.173	0
ss11-SLC17A1	0	2.59001	0.368	0.007	0
ss11-CNDP1	0	2.58113	0.353	0.007	0
ss11-LAP3	0	2.58039	0.373	0.031	0
ss11-SLC6A18	0	2.57867	0.252	0.007	0
ss11-GPX3	0	2.55824	0.35	0.024	0
ss11-DST	0	2.55362	0.927	0.173	0
ss11-ENPEP	0	2.54882	0.331	0.017	0
ss11-ENSSSCG00000005518	0	2.54121	0.847	0.22	0
ss11-PHLDB2	0	2.54042	0.708	0.116	0
ss11-RETREG1	0	2.51339	0.34	0.038	0
ss11-TINAG	0	2.49924	0.306	0.004	0
ss11-ACSS3	0	2.48886	0.407	0.027	0
ss11-SLC2A11	0	2.47641	0.41	0.041	0
ss11-SLC47A2	0	2.42383	0.323	0.008	0
ss11-SLC34A3	0	2.42182	0.3	0.006	0
ss11-ABCC2	0	2.4111	0.269	0.007	0
ss11-KCNK5	0	2.35673	0.299	0.004	0
ss11-GLUL	0	2.35563	0.302	0.069	0
ss11-RND3	0	2.34793	0.371	0.034	0
ss11-CRYL1	0	2.3439	0.375	0.028	0
ss11-UBC	0	2.32363	0.611	0.168	0
ss11-CCNL1	0	2.31305	0.801	0.217	0
ss11-ARHGAP10	0	2.30851	0.362	0.016	0
ss11-ACOX1	0	2.28222	0.448	0.06	0
ss11-SLC5A10	0	2.2809	0.33	0.032	0
ss11-FAM102A	0	2.28078	0.405	0.064	0
ss11-PLK2	0	2.26258	0.35	0.038	0
ss11-ACO1	0	2.24871	0.397	0.039	0
ss11-SPTBN1	0	2.24199	0.483	0.075	0
ss11-THBS1	0	2.22853	0.426	0.05	0
ss11-MAP2K3	0	2.22651	0.42	0.057	0
ss11-FOXJ3	0	2.21386	0.542	0.097	0
ss11-KIDINS220	0	2.21312	0.496	0.071	0
ss11-ENSSSCG00000002913	0	2.21013	0.289	0.005	0
ss11-SLC6A8	0	2.20998	0.304	0.019	0
ss11-APBB2	0	2.20356	0.456	0.051	0
ss11-AGXT	0	2.19045	0.304	0.007	0
ss11-TP53INP1	0	2.1801	0.276	0.025	0
ss11-SQSTM1	0	2.17817	0.396	0.077	0
ss11-ENSSSCG00000009633	0	2.17428	0.384	0.039	0
ss11-TRPM6	0	2.17206	0.308	0.016	0
ss11-ATF3	0	2.16349	0.324	0.063	0
ss11-NAMPT	0	2.15984	0.337	0.05	0
ss11-MYO6	0	2.15921	0.654	0.122	0
ss11-ZNF326	0	2.14924	0.487	0.081	0
ss11-CTTNBP2	0	2.13825	0.466	0.063	0
ss11-ENSSSCG00000032599	0	2.12449	0.905	0.238	0
ss11-PRPF4B	0	2.11647	0.752	0.187	0
ss11-ENSSSCG00000012875	0	2.11171	0.429	0.056	0
ss11-PER1	0	2.10692	0.468	0.087	0
ss11-HSP90AA1	0	2.10523	0.511	0.145	0
ss11-WDFY3	0	2.10446	0.528	0.097	0
ss11-KCP	0	2.10144	0.334	0.024	0
ss11-SNRNP70	0	2.09757	0.793	0.21	0
ss11-ENSSSCG00000014909	0	2.08811	0.614	0.122	0
ss11-NDRG1	0	2.07507	0.381	0.054	0
ss11-HIVEP1	0	2.05976	0.283	0.042	0
ss11-LPIN2	0	2.0374	0.31	0.04	0
ss11-ENSSSCG00000021041	0	2.03733	0.25	0.006	0
ss11-MYLK	0	2.03444	0.252	0.008	0
ss11-SLC16A12	0	2.03402	0.262	0.008	0
ss11-SLC1A5	0	2.02256	0.289	0.022	0
ss11-TPM1	0	2.0058	0.528	0.116	0
ss11-EPB41L3	0	1.98339	0.318	0.028	0
ss11-RDX	0	1.98277	0.349	0.063	0
ss11-LAMB1	0	1.98176	0.464	0.076	0
ss11-ARHGAP18	0	1.97515	0.381	0.06	0
ss11-WSB1	0	1.97456	0.59	0.162	0
ss11-CSNK1A1	0	1.97125	0.455	0.113	0
ss11-MAPK12	0	1.97082	0.315	0.019	0
ss11-ENSSSCG00000048798	0	1.97077	0.274	0.024	0
ss11-ASB13	0	1.96504	0.32	0.028	0
ss11-ENSSSCG00000039658	0	1.96	0.253	0.031	0
ss11-JMJD1C	0	1.96	0.758	0.196	0
ss11-SON	0	1.95366	0.781	0.228	0
ss11-SAFB2	0	1.93245	0.447	0.091	0
ss11-KLF6	0	1.92912	0.5	0.139	0
ss11-CGNL1	0	1.92085	0.539	0.097	0
ss11-DHX9	0	1.91562	0.407	0.083	0
ss11-ENSSSCG00000044051	0	1.91525	0.387	0.054	0
ss11-ITCH	0	1.91358	0.451	0.083	0
ss11-CALD1	0	1.91111	0.33	0.03	0
ss11-ENSSSCG00000033010	6.88858e-289	1.90816	0.36	0.111	1.89684e-284
ss11-PAXBP1	0	1.90348	0.517	0.115	0
ss11-MAPK6	0	1.90163	0.309	0.051	0
ss11-BIRC2	0	1.90103	0.359	0.095	0
ss11-EIF5B	0	1.89242	0.621	0.168	0
ss11-PDHA1	0	1.88106	0.284	0.038	0
ss11-TTYH2	0	1.87591	0.305	0.022	0
ss11-NFIA	0	1.87579	0.266	0.013	0
ss11-ENSSSCG00000004983	0	1.87411	0.308	0.035	0
ss11-SPEN	0	1.87192	0.547	0.148	0
ss11-DCDC2	0	1.8695	0.476	0.087	0
ss11-SLC37A4	0	1.86845	0.285	0.033	0
ss11-ZBTB38	0	1.86811	0.449	0.101	0
ss11-MTUS1	0	1.8621	0.412	0.074	0
ss11-ENSSSCG00000017783	0	1.85761	0.373	0.062	0
ss11-HNRNPH1	0	1.84848	0.688	0.19	0
ss11-MAP3K5	0	1.84638	0.384	0.06	0
ss11-MDN1	0	1.84042	0.38	0.068	0
ss11-NAT9	0	1.83705	0.475	0.095	0
ss11-MAP7	0	1.83303	0.283	0.033	0
ss11-PFKFB2	0	1.83149	0.278	0.027	0
ss11-RANBP2	0	1.83143	0.512	0.126	0
ss11-ITGA3	0	1.82681	0.295	0.051	0
ss11-SAMD9	4.99832e-267	1.82482	0.261	0.058	1.37634e-262
ss11-DYNC2H1	0	1.82304	0.372	0.058	0
ss11-PIKFYVE	0	1.82256	0.41	0.071	0
ss11-ENSSSCG00000015632	0	1.82212	0.251	0.01	0
ss11-EEA1	0	1.81889	0.332	0.064	0
ss11-KIF12	0	1.81732	0.408	0.066	0
ss11-CA12	0	1.81386	0.258	0.029	0
ss11-DMXL1	0	1.81383	0.576	0.12	0
ss11-DPYD	0	1.81274	0.332	0.048	0
ss11-DIP2A	0	1.81206	0.314	0.04	0
ss11-TAF1D	0	1.80596	0.531	0.156	0
ss11-CD44	0	1.80196	0.35	0.072	0
ss11-GBA2	0	1.80095	0.355	0.053	0
ss11-TRIO	0	1.80011	0.495	0.125	0
ss11-TRIB1	0	1.79626	0.345	0.065	0
ss11-TRA2B	0	1.78726	0.513	0.141	0
ss11-HSPA5	5.04786e-220	1.77715	0.28	0.087	1.38998e-215
ss11-ENSSSCG00000026430	0	1.76403	0.469	0.109	0
ss11-EFNA1	0	1.76018	0.29	0.041	0
ss11-EAF1	0	1.75999	0.258	0.02	0
ss11-PRDM4	0	1.7594	0.275	0.027	0
ss11-SLC39A14	0	1.75632	0.33	0.061	0
ss11-SPP1	0	1.75185	0.5	0.113	0
ss11-GCC2	0	1.74725	0.498	0.145	0
ss11-SETD2	0	1.74634	0.526	0.134	0
ss11-SHTN1	0	1.74139	0.353	0.068	0
ss11-AP3B1	0	1.74136	0.341	0.064	0
ss11-TUT7	0	1.7399	0.505	0.132	0
ss11-PIK3R1	0	1.73969	0.34	0.09	0
ss11-RNMT	0	1.73959	0.33	0.059	0
ss11-RRBP1	0	1.73772	0.423	0.106	0
ss11-DYNC1H1	0	1.73565	0.52	0.124	0
ss11-AKAP9	0	1.73376	0.692	0.207	0
ss11-PNN	0	1.73194	0.632	0.202	0
ss11-HTT	0	1.72965	0.595	0.138	0
ss11-CYP20A1	0	1.72153	0.438	0.096	0
ss11-GAPVD1	0	1.71741	0.368	0.069	0
ss11-GSK3B	0	1.7148	0.431	0.094	0
ss11-PABPN1	0	1.71474	0.569	0.165	0
ss11-CLIP1	0	1.71031	0.371	0.091	0
ss11-ENSSSCG00000002965	0	1.7097	0.414	0.086	0
ss11-ITGB1	0	1.70436	0.325	0.076	0
ss11-SUCO	0	1.7021	0.257	0.042	0
ss11-ZNF407	0	1.70194	0.307	0.053	0
ss11-IL6ST	0	1.70162	0.386	0.067	0
ss11-NOP56	0	1.70137	0.368	0.088	0
ss11-LMNA	7.62475e-267	1.69197	0.257	0.056	2.09955e-262
ss11-DDX46	0	1.69164	0.513	0.144	0
ss11-PKN2	0	1.68764	0.441	0.1	0
ss11-PRRC2C	0	1.68643	0.779	0.254	0
ss11-SYNE2	0	1.68638	0.759	0.214	0
ss11-TNS1	0	1.68518	0.33	0.056	0
ss11-WWP1	0	1.68502	0.323	0.062	0
ss11-SMG1	0	1.6845	0.377	0.081	0
ss11-TRIP11	0	1.68393	0.387	0.106	0
ss11-IGF1R	0	1.67997	0.261	0.024	0
ss11-ENSSSCG00000044700	0	1.6788	0.296	0.037	0
ss11-ENSSSCG00000013421	0	1.67498	0.407	0.1	0
ss11-ASH1L	0	1.67392	0.585	0.162	0
ss11-EGFR	0	1.67388	0.499	0.11	0
ss11-PAPLN	0	1.67202	0.311	0.037	0
ss11-ENSSSCG00000027115	0	1.67029	0.398	0.09	0
ss11-ACIN1	0	1.67015	0.545	0.151	0
ss11-XPC	0	1.66962	0.318	0.056	0
ss11-ENSSSCG00000034709	0	1.66095	0.381	0.106	0
ss11-ENSSSCG00000023324	0	1.66075	0.487	0.126	0
ss11-BACH1	0	1.65989	0.332	0.07	0
ss11-ARGLU1	0	1.65885	0.625	0.182	0
ss11-NRIP1	0	1.65423	0.4	0.099	0
ss11-SRRM2	0	1.6538	0.817	0.253	0
ss11-FNBP4	0	1.65321	0.633	0.187	0
ss11-RBBP6	0	1.65128	0.426	0.133	0
ss11-ANKRD12	0	1.65026	0.684	0.22	0
ss11-ENSSSCG00000016646	5.22328e-308	1.64856	0.275	0.056	1.43828e-303
ss11-VCL	0	1.64356	0.31	0.072	0
ss11-ARHGEF28	0	1.63245	0.397	0.076	0
ss11-ZNF462	0	1.63216	0.288	0.042	0
ss11-UACA	1.99398e-287	1.63011	0.258	0.049	5.49062e-283
ss11-P4HA1	2.66681e-297	1.62922	0.277	0.059	7.34332e-293
ss11-ATP2A2	0	1.62915	0.293	0.052	0
ss11-RAPGEF2	0	1.62612	0.282	0.044	0
ss11-BMP2K	0	1.62505	0.256	0.042	0
ss11-EZR	0	1.62493	0.368	0.099	0
ss11-THRAP3	0	1.6149	0.442	0.123	0
ss11-ENSSSCG00000038594	0	1.61394	0.26	0.036	0
ss11-ZFC3H1	0	1.61141	0.616	0.175	0
ss11-CCNL2	0	1.60959	0.593	0.165	0
ss11-MYCBP2	0	1.60735	0.415	0.11	0
ss11-HNRNPU	0	1.60497	0.558	0.177	0
ss11-DNAJC13	0	1.60458	0.314	0.057	0
ss11-RB1CC1	0	1.60438	0.575	0.162	0
ss11-ETNK1	0	1.60279	0.317	0.073	0
ss11-CEP295	0	1.59614	0.353	0.077	0
ss11-TOPORS	1.61853e-267	1.58489	0.261	0.059	4.45679e-263
ss11-PARD6B	0	1.58391	0.254	0.032	0
ss11-HPN	0	1.58242	0.303	0.038	0
ss11-DIAPH2	0	1.57842	0.465	0.124	0
ss11-EIF2S2	0	1.57604	0.336	0.086	0
ss11-MACF1	0	1.57486	0.682	0.195	0
ss11-ENSSSCG00000014280	0	1.56851	0.426	0.105	0
ss11-TOP1	0	1.56739	0.365	0.104	0
ss11-EPS8L2	0	1.56702	0.422	0.105	0
ss11-SRSF11	0	1.56613	0.693	0.217	0
ss11-PCF11	0	1.56503	0.463	0.126	0
ss11-ACTB	4.27266e-241	1.56376	0.293	0.088	1.17652e-236
ss11-PNISR	0	1.56367	0.667	0.199	0
ss11-CEP290	0	1.55755	0.283	0.055	0
ss11-EIF3A	0	1.55309	0.37	0.107	0
ss11-ENSSSCG00000014343	0	1.55108	0.43	0.127	0
ss11-SLC25A13	0	1.5499	0.301	0.052	0
ss11-DDX21	1.43917e-307	1.54779	0.31	0.075	3.9629e-303
ss11-PRPF39	0	1.54537	0.399	0.09	0
ss11-CLCN3	0	1.54477	0.292	0.05	0
ss11-ITSN2	0	1.54423	0.411	0.114	0
ss11-WWC1	0	1.54377	0.294	0.047	0
ss11-CTSC	1.04719e-185	1.54221	0.263	0.088	2.88355e-181
ss11-SLC20A1	0	1.54187	0.51	0.113	0
ss11-PTPN1	7.25413e-231	1.53965	0.259	0.07	1.9975e-226
ss11-BCLAF1	0	1.53932	0.535	0.168	0
ss11-SLTM	0	1.53926	0.408	0.109	0
ss11-CCDC93	0	1.53704	0.282	0.057	0
ss11-HSPA8	7.5392e-278	1.5353	0.331	0.096	2.07599e-273
ss11-TPR	0	1.53481	0.377	0.115	0
ss11-CHD9	0	1.53348	0.48	0.135	0
ss11-CCDC186	0	1.52449	0.332	0.08	0
ss11-ARHGAP5	0	1.5183	0.509	0.134	0
ss11-BHLHE40	0	1.51566	0.288	0.06	0
ss11-AFF4	0	1.51515	0.329	0.083	0
ss11-ENSSSCG00000033620	0	1.51442	0.261	0.038	0
ss11-STAT3	7.57244e-307	1.51435	0.322	0.083	2.08515e-302
ss11-BOD1L1	0	1.50666	0.456	0.14	0
ss11-CWF19L2	1.65738e-292	1.50575	0.304	0.075	4.56377e-288
ss11-QRICH1	1.12891e-275	1.50535	0.278	0.066	3.10856e-271
ss11-NUFIP2	0	1.50363	0.405	0.12	0
ss11-EXOC1	0	1.50359	0.403	0.104	0
ss11-MED13	0	1.49851	0.32	0.079	0
ss11-RBM25	0	1.49376	0.472	0.156	0
ss11-PPIG	1.55548e-277	1.49362	0.341	0.104	4.28317e-273
ss11-CDC14A	0	1.49023	0.256	0.039	0
ss11-NVL	0	1.48933	0.307	0.071	0
ss11-NKTR	0	1.48677	0.505	0.146	0
ss11-PDK4	0	1.48594	0.373	0.085	0
ss11-TNRC6A	0	1.48419	0.402	0.101	0
ss11-ARID4B	0	1.48219	0.489	0.148	0
ss11-GPAT3	0	1.47913	0.251	0.031	0
ss11-IFT88	0	1.47744	0.264	0.04	0
ss11-MORF4L2	1.3239e-285	1.47737	0.274	0.06	3.64548e-281
ss11-ENSSSCG00000032916	1.11168e-247	1.4757	0.281	0.079	3.06111e-243
ss11-ENSSSCG00000002266	0	1.47473	0.441	0.131	0
ss11-MAP4	0	1.47142	0.343	0.091	0
ss11-PDE1A	0	1.46876	0.305	0.054	0
ss11-TRPC1	0	1.46703	0.386	0.089	0
ss11-ECPAS	0	1.46686	0.316	0.07	0
ss11-HERPUD1	6.91206e-205	1.46673	0.267	0.083	1.90331e-200
ss11-THUMPD1	0	1.4667	0.295	0.065	0
ss11-RSC1A1	0	1.46429	0.267	0.048	0
ss11-AP2A2	0	1.46126	0.356	0.086	0
ss11-PPP6R2	0	1.46095	0.432	0.108	0
ss11-INSR	0	1.46091	0.268	0.046	0
ss11-PLEC	1.49679e-288	1.45957	0.328	0.09	4.12156e-284
ss11-DDX3X	0	1.45803	0.363	0.105	0
ss11-JAK2	0	1.45376	0.329	0.072	0
ss11-CFDP1	0	1.45217	0.413	0.126	0
ss11-ZRANB2	0	1.4518	0.612	0.192	0
ss11-ROCK2	0	1.44984	0.33	0.082	0
ss11-SFPQ	0	1.44807	0.501	0.161	0
ss11-BNIP3	0	1.44751	0.35	0.08	0
ss11-ZNF217	1.34696e-272	1.44673	0.25	0.05	3.70899e-268
ss11-RSF1	1.48415e-297	1.44559	0.336	0.093	4.08676e-293
ss11-APLP2	0	1.44405	0.274	0.051	0
ss11-TOB2	4.89818e-277	1.44187	0.354	0.114	1.34876e-272
ss11-ENSSSCG00000033497	0	1.43973	0.445	0.124	0
ss11-OGDH	0	1.43734	0.402	0.108	0
ss11-WAPL	0	1.43659	0.386	0.108	0
ss11-ATF4	0	1.43487	0.395	0.124	0
ss11-CLK1	0	1.43222	0.413	0.127	0
ss11-KTN1	0	1.43198	0.396	0.119	0
ss11-CD2AP	0	1.43179	0.333	0.075	0
ss11-PHACTR2	0	1.42678	0.269	0.05	0
ss11-PCM1	0	1.42654	0.436	0.125	0
ss11-SBNO1	4.80194e-308	1.42599	0.317	0.078	1.32226e-303
ss11-THOC2	0	1.42365	0.379	0.11	0
ss11-ENSSSCG00000028997	0	1.42259	0.352	0.067	0
ss11-CSPP1	0	1.42119	0.31	0.069	0
ss11-P3H1	4.23869e-304	1.41928	0.271	0.052	1.16717e-299
ss11-BDP1	0	1.41788	0.438	0.13	0
ss11-BAZ1A	6.86165e-222	1.41143	0.259	0.071	1.88942e-217
ss11-AP3D1	4.07896e-272	1.41009	0.278	0.065	1.12318e-267
ss11-STK25	8.57755e-301	1.40977	0.254	0.044	2.36192e-296
ss11-SRRM1	0	1.40477	0.394	0.128	0
ss11-ENSSSCG00000036350	0	1.40372	0.618	0.211	0
ss11-KIF5B	3.35376e-292	1.40356	0.343	0.101	9.23491e-288
ss11-USP40	0	1.40353	0.313	0.066	0
ss11-ITGA2B	0	1.40024	0.342	0.088	0
ss11-HGS	0	1.39953	0.327	0.075	0
ss11-SCAF11	0	1.3991	0.484	0.157	0
ss11-STAT1	2.77809e-254	1.39761	0.285	0.077	7.64976e-250
ss11-UBR4	1.25382e-304	1.39684	0.307	0.071	3.45252e-300
ss11-NFKBIZ	0	1.39457	0.373	0.111	0
ss11-THOC1	5.00702e-282	1.38647	0.274	0.06	1.37873e-277
ss11-HELZ	0	1.38499	0.313	0.072	0
ss11-HEATR3	4.46824e-265	1.38448	0.262	0.058	1.23038e-260
ss11-PUM2	2.71837e-304	1.38254	0.316	0.079	7.48529e-300
ss11-ENSSSCG00000034846	4.7774e-193	1.38236	0.269	0.093	1.3155e-188
ss11-GOLGA4	1.43836e-264	1.37952	0.265	0.06	3.96066e-260
ss11-SEC31A	0	1.3782	0.376	0.109	0
ss11-COL4A2	0	1.37818	0.299	0.06	0
ss11-OGA	0	1.3776	0.407	0.128	0
ss11-BIRC6	0	1.37519	0.382	0.104	0
ss11-ATRX	0	1.37388	0.465	0.155	0
ss11-ENSSSCG00000005247	9.43265e-272	1.37334	0.254	0.051	2.59737e-267
ss11-ENSSSCG00000002547	0	1.37052	0.419	0.119	0
ss11-RSRC2	0	1.3667	0.427	0.14	0
ss11-C6orf62	3.77111e-288	1.3609	0.314	0.083	1.03841e-283
ss11-VEGFA	0	1.35984	0.322	0.075	0
ss11-SF3B1	0	1.35945	0.701	0.232	0
ss11-GDI2	1.52694e-257	1.35533	0.26	0.061	4.20457e-253
ss11-CHD7	2.85838e-230	1.35458	0.263	0.069	7.87082e-226
ss11-APC	1.49992e-240	1.35239	0.295	0.086	4.13019e-236
ss11-CHD1	7.45846e-293	1.34934	0.374	0.12	2.05376e-288
ss11-ZNHIT6	1.5773e-257	1.34662	0.284	0.072	4.34325e-253
ss11-OXR1	2.87582e-286	1.34588	0.316	0.082	7.91886e-282
ss11-ANKHD1	3.65791e-278	1.34448	0.324	0.091	1.00724e-273
ss11-SLC38A2	3.03514e-245	1.34424	0.321	0.104	8.35755e-241
ss11-NCOA7	1.12437e-240	1.34172	0.277	0.076	3.09607e-236
ss11-TMBIM6	9.03662e-215	1.34033	0.274	0.085	2.48832e-210
ss11-HNRNPH3	0	1.33985	0.408	0.131	0
ss11-LATS2	6.12718e-282	1.33904	0.252	0.048	1.68718e-277
ss11-SRRT	6.91758e-270	1.33879	0.305	0.08	1.90482e-265
ss11-UPF2	1.93697e-259	1.33847	0.297	0.079	5.33363e-255
ss11-GGNBP2	3.27886e-285	1.3363	0.341	0.101	9.02867e-281
ss11-CDC42BPB	0	1.33233	0.44	0.115	0
ss11-TRIP12	1.6248e-264	1.33155	0.291	0.076	4.47405e-260
ss11-U2SURP	0	1.32858	0.443	0.148	0
ss11-RBM39	0	1.32716	0.445	0.148	0
ss11-LUZP1	4.11149e-264	1.32483	0.274	0.063	1.13214e-259
ss11-LMO7	7.3323e-291	1.32144	0.327	0.085	2.01902e-286
ss11-HNRNPDL	0	1.32111	0.474	0.162	0
ss11-UBR5	0	1.32067	0.342	0.088	0
ss11-SMC1A	8.70147e-226	1.31935	0.277	0.081	2.39604e-221
ss11-PPP6R3	2.43934e-281	1.31576	0.319	0.087	6.71697e-277
ss11-ANKRD11	8.5061e-226	1.31552	0.295	0.09	2.34224e-221
ss11-USP34	1.7275e-301	1.31409	0.371	0.111	4.75684e-297
ss11-NIPBL	0	1.31234	0.412	0.136	0
ss11-MBNL1	7.32963e-214	1.31075	0.275	0.086	2.01829e-209
ss11-KDM3A	3.14154e-235	1.30378	0.25	0.061	8.65054e-231
ss11-EIF4A1	5.16665e-272	1.30294	0.353	0.114	1.42269e-267
ss11-RIF1	4.83461e-242	1.30184	0.316	0.097	1.33126e-237
ss11-FNBP1	8.08271e-215	1.30075	0.262	0.075	2.22566e-210
ss11-BRWD1	6.03602e-281	1.30036	0.337	0.097	1.66208e-276
ss11-BRD2	1.42215e-253	1.29834	0.342	0.114	3.91604e-249
ss11-KIF21A	5.06804e-261	1.29726	0.256	0.054	1.39554e-256
ss11-TCF25	0	1.29632	0.394	0.125	0
ss11-NT5C2	2.10178e-262	1.29347	0.267	0.061	5.78746e-258
ss11-INO80	6.75756e-248	1.29293	0.26	0.062	1.86076e-243
ss11-HERC2	1.71176e-286	1.29273	0.306	0.075	4.7135e-282
ss11-TSC22D1	9.32004e-289	1.29195	0.324	0.083	2.56637e-284
ss11-ENSSSCG00000006928	2.18672e-256	1.29041	0.303	0.087	6.02135e-252
ss11-KDM5A	6.51757e-239	1.28759	0.286	0.081	1.79468e-234
ss11-DDX39B	0	1.28495	0.433	0.137	0
ss11-ENSSSCG00000000697	9.49086e-227	1.28442	0.305	0.099	2.6134e-222
ss11-FAM13A	8.29733e-273	1.28064	0.29	0.069	2.28475e-268
ss11-REV3L	5.66722e-253	1.28022	0.27	0.065	1.56053e-248
ss11-SREK1	0	1.27963	0.489	0.145	0
ss11-ANKS3	2.61897e-279	1.27693	0.256	0.049	7.21159e-275
ss11-CRYBG3	1.59326e-234	1.27671	0.252	0.06	4.3872e-230
ss11-SRSF6	1.35053e-297	1.2758	0.356	0.104	3.71882e-293
ss11-SRSF4	2.7973e-251	1.27506	0.333	0.105	7.70264e-247
hg38-CD46	3.84857e-158	1.2737	0.477	0.325	1.05974e-153
ss11-PLEKHG3	3.944e-305	1.27312	0.345	0.091	1.08602e-300
ss11-MPHOSPH8	0	1.27151	0.48	0.169	0
ss11-ENSSSCG00000028035	0	1.27023	0.418	0.139	0
ss11-EWSR1	3.81037e-304	1.27016	0.359	0.103	1.04922e-299
ss11-DCLRE1C	1.01879e-249	1.27015	0.305	0.085	2.80535e-245
ss11-ZKSCAN1	2.94512e-252	1.2655	0.294	0.08	8.10968e-248
ss11-KIAA1217	1.08019e-282	1.26107	0.297	0.07	2.97441e-278
ss11-ZNF292	5.99236e-268	1.26102	0.389	0.136	1.65006e-263
ss11-USO1	7.70362e-240	1.26095	0.264	0.067	2.12127e-235
ss11-CPEB4	0	1.25869	0.468	0.14	0
ss11-PTPRD	0	1.25752	0.363	0.093	0
ss11-SPAG9	0	1.25552	0.416	0.137	0
ss11-RIPK1	5.47702e-289	1.25276	0.348	0.1	1.50815e-284
ss11-ENSSSCG00000011162	5.12704e-274	1.25089	0.294	0.072	1.41178e-269
ss11-MAT2A	3.5204e-210	1.25015	0.297	0.101	9.69377e-206
ss11-PPP4R3A	2.70206e-283	1.24993	0.369	0.118	7.44038e-279
ss11-IVNS1ABP	7.02701e-261	1.24769	0.366	0.126	1.93496e-256
ss11-CDV3	7.31852e-264	1.23722	0.35	0.115	2.01523e-259
ss11-VPS13A	5.8549e-289	1.23708	0.338	0.092	1.61221e-284
ss11-SLK	3.95125e-257	1.2369	0.359	0.12	1.08802e-252
ss11-CDK12	3.25526e-214	1.2331	0.287	0.091	8.9637e-210
ss11-RNH1	4.26457e-206	1.23096	0.262	0.08	1.17429e-201
ss11-EDEM1	5.64069e-194	1.23081	0.256	0.078	1.55322e-189
ss11-CCDC50	3.44591e-228	1.23081	0.265	0.072	9.48866e-224
ss11-TAX1BP1	8.73061e-189	1.22506	0.296	0.11	2.40406e-184
ss11-BPTF	1.47783e-231	1.22484	0.337	0.116	4.06935e-227
ss11-MDM4	4.51461e-217	1.21833	0.276	0.081	1.24314e-212
ss11-HECTD1	6.45741e-274	1.2159	0.378	0.127	1.77811e-269
ss11-ENSSSCG00000009341	1.64356e-254	1.21511	0.343	0.111	4.52571e-250
ss11-YTHDC1	1.05497e-269	1.21197	0.395	0.14	2.90496e-265
ss11-RBM26	6.34277e-250	1.21012	0.299	0.084	1.74655e-245
ss11-YY1	1.78597e-198	1.20915	0.279	0.093	4.91784e-194
ss11-KIAA1109	5.50326e-238	1.20817	0.293	0.084	1.51538e-233
hg38-CD47	4.29622e-97	1.20768	0.265	0.146	1.18301e-92
ss11-ATP11A	1.71353e-268	1.20682	0.275	0.062	4.71839e-264
ss11-UBR2	1.16202e-265	1.20592	0.341	0.105	3.19973e-261
ss11-DDX5	0	1.20486	0.667	0.25	0
ss11-SRSF5	2.03998e-221	1.20406	0.289	0.09	5.61729e-217
ss11-USP7	2.05505e-215	1.20396	0.26	0.073	5.65879e-211
ss11-CSDE1	4.45228e-221	1.2014	0.294	0.095	1.22598e-216
ss11-ZNF644	5.95952e-262	1.20086	0.339	0.104	1.64101e-257
ss11-HOOK3	2.20948e-229	1.20066	0.282	0.082	6.08403e-225
ss11-LUC7L3	0	1.1999	0.546	0.204	0
ss11-RNF149	6.56416e-243	1.19949	0.358	0.126	1.80751e-238
ss11-CCAR1	3.07751e-190	1.19434	0.254	0.078	8.47423e-186
ss11-TRMT1L	3.03027e-231	1.19427	0.264	0.07	8.34414e-227
ss11-CDK9	1.29724e-222	1.19135	0.279	0.083	3.57207e-218
ss11-PRPF40A	1.50202e-201	1.19022	0.311	0.112	4.13595e-197
ss11-TCERG1	4.1954e-215	1.18355	0.282	0.086	1.15524e-210
ss11-AFDN	2.23359e-287	1.18349	0.344	0.095	6.15042e-283
ss11-CNOT1	6.95424e-241	1.18336	0.291	0.082	1.91492e-236
ss11-PCGF3	1.26456e-235	1.18236	0.31	0.095	3.48208e-231
ss11-SETX	1.35569e-225	1.18045	0.315	0.103	3.73303e-221
ss11-NABP1	1.00819e-223	1.18042	0.269	0.074	2.77616e-219
ss11-SLC7A7	3.19724e-259	1.17859	0.294	0.076	8.80392e-255
ss11-FBRSL1	4.03836e-241	1.178	0.261	0.064	1.112e-236
ss11-BRD4	2.77102e-210	1.17577	0.319	0.113	7.63027e-206
ss11-FLII	8.02798e-219	1.17443	0.274	0.081	2.21059e-214
ss11-HP1BP3	8.21644e-189	1.16454	0.252	0.078	2.26248e-184
ss11-ENSSSCG00000027046	5.27968e-234	1.16055	0.291	0.083	1.45381e-229
ss11-KMT2C	3.89173e-305	1.15694	0.428	0.144	1.07163e-300
ss11-VPS13C	4.79831e-245	1.15587	0.367	0.128	1.32126e-240
ss11-LENG8	0	1.15058	0.41	0.131	0
ss11-LIMCH1	0	1.14779	0.367	0.081	0
ss11-SAFB	1.02986e-195	1.14201	0.289	0.1	2.83582e-191
ss11-GLS	3.84127e-233	1.14054	0.338	0.116	1.05773e-228
ss11-NF1	2.64173e-214	1.13041	0.255	0.069	7.27427e-210
ss11-ZC3H14	8.66753e-215	1.12991	0.266	0.076	2.38669e-210
ss11-ZNF638	8.05019e-196	1.12666	0.259	0.078	2.2167e-191
ss11-ENSSSCG00000010212	4.03863e-242	1.12537	0.331	0.102	1.11208e-237
ss11-SRSF10	1.61921e-293	1.12447	0.421	0.146	4.45867e-289
ss11-ENSSSCG00000036592	4.4702e-190	1.12324	0.291	0.104	1.23091e-185
ss11-F11R	2.73388e-221	1.12161	0.261	0.069	7.52801e-217
ss11-CREBZF	1.30645e-214	1.11972	0.289	0.09	3.59745e-210
ss11-ESCO1	1.84111e-246	1.11829	0.328	0.102	5.06969e-242
ss11-WDR33	5.23678e-195	1.11729	0.254	0.076	1.442e-190
ss11-SGK1	9.38756e-206	1.11697	0.322	0.115	2.58496e-201
ss11-HUWE1	8.39325e-201	1.11343	0.269	0.082	2.31116e-196
ss11-LUC7L	7.7706e-219	1.10584	0.263	0.071	2.13971e-214
ss11-ENSSSCG00000050244	4.32204e-167	1.10102	0.268	0.097	1.19012e-162
ss11-ANKIB1	1.23794e-186	1.09383	0.253	0.077	3.40879e-182
hg38-CD55	0	1.09005	0.93	0.854	0
ss11-VPS13B	1.837e-218	1.08387	0.27	0.075	5.05837e-214
ss11-EIF4G2	1.59299e-179	1.08271	0.296	0.113	4.38645e-175
ss11-ARHGEF10L	0	1.0823	0.494	0.157	0
ss11-EXOC2	5.87662e-249	1.07858	0.334	0.104	1.61819e-244
ss11-TRRAP	1.99732e-218	1.07804	0.263	0.071	5.49983e-214
ss11-HNRNPA3	3.6117e-169	1.0772	0.275	0.102	9.94518e-165
ss11-SUPT20H	5.17924e-209	1.07493	0.288	0.09	1.42616e-204
ss11-TMEM87A	3.1645e-195	1.07279	0.26	0.079	8.71376e-191
ss11-FKBP5	2.03946e-207	1.07176	0.312	0.107	5.61587e-203
ss11-DEF8	2.89799e-222	1.06976	0.288	0.083	7.9799e-218
ss11-VPS13D	1.39295e-204	1.06772	0.261	0.074	3.83563e-200
ss11-TTC14	1.86108e-258	1.0632	0.392	0.136	5.12468e-254
ss11-CRK	2.17562e-181	1.05919	0.306	0.118	5.99078e-177
ss11-EIF4A2	2.76376e-246	1.05734	0.396	0.15	7.61028e-242
ss11-TIA1	9.31409e-212	1.04976	0.274	0.08	2.56473e-207
ss11-IER3	2.74568e-218	1.04879	0.283	0.082	7.56051e-214
ss11-RAB3GAP2	8.21655e-195	1.04089	0.251	0.073	2.26251e-190
ss11-CCSER2	4.21419e-202	1.03558	0.282	0.088	1.16042e-197
ss11-MYSM1	1.39954e-192	1.03406	0.274	0.087	3.85378e-188
ss11-RBM5	4.2355e-199	1.03286	0.31	0.108	1.16629e-194
ss11-EEF2	6.99416e-159	1.03246	0.274	0.106	1.92591e-154
ss11-DAZAP1	7.14648e-194	1.0242	0.335	0.132	1.96785e-189
ss11-LARP1	9.57815e-191	1.02365	0.307	0.111	2.63744e-186
ss11-PDCD6IP	1.46057e-218	1.02193	0.332	0.114	4.02182e-214
ss11-ZMYM2	1.30373e-198	1.02064	0.262	0.076	3.58996e-194
ss11-ENSSSCG00000000288	1.13721e-142	1.01968	0.265	0.108	3.13141e-138
ss11-PBRM1	3.96305e-183	1.01217	0.259	0.083	1.09126e-178
ss11-ZC3H7A	6.07849e-165	1.00637	0.255	0.088	1.67377e-160
ss11-IGF2R	3.85706e-247	1.00203	0.319	0.093	1.06208e-242
ss11-UBE3A	3.51081e-172	0.99911	0.272	0.095	9.66738e-168
ss11-SNRPN	3.0295e-267	0.997654	0.336	0.096	8.34202e-263
ss11-ERBIN	9.75912e-173	0.997131	0.328	0.135	2.68727e-168
ss11-PSPC1	5.45577e-200	0.992715	0.318	0.113	1.5023e-195
ss11-HNRNPM	5.42182e-156	0.985492	0.255	0.093	1.49295e-151
ss11-SRSF7	7.02618e-155	0.983983	0.257	0.096	1.93473e-150
ss11-ENSSSCG00000027903	1.62684e-301	0.980553	0.274	0.049	4.47966e-297
ss11-ATP1A1	6.91151e-211	0.97219	0.37	0.143	1.90315e-206
ss11-PPP1R12A	5.12604e-134	0.966387	0.258	0.105	1.41151e-129
ss11-ITPR2	2.19752e-237	0.960713	0.354	0.12	6.0511e-233
ss11-USP53	1.93888e-173	0.959023	0.293	0.105	5.33889e-169
ss11-CHD6	5.176e-161	0.956371	0.262	0.092	1.42526e-156
ss11-NFAT5	1.69634e-186	0.954527	0.321	0.12	4.67103e-182
ss11-FAR1	1.75715e-265	0.935957	0.404	0.137	4.83849e-261
ss11-PTPRF	8.53402e-198	0.931113	0.269	0.079	2.34993e-193
ss11-TUT4	1.90758e-214	0.914787	0.385	0.148	5.25271e-210
ss11-ZC3H13	4.19761e-178	0.913817	0.307	0.114	1.15585e-173
ss11-ARFGEF1	2.03562e-157	0.910706	0.26	0.092	5.60528e-153
ss11-ITGA6	1.03566e-191	0.899623	0.264	0.079	2.85179e-187
ss11-ZFP36L1	5.83593e-147	0.88955	0.32	0.139	1.60698e-142
ss11-FTL	0	0.8865	0.531	0.131	0
ss11-BAZ2B	2.44047e-158	0.842809	0.279	0.102	6.72007e-154
ss11-AFF1	1.29554e-162	0.831934	0.28	0.103	3.56741e-158
ss11-PNRC1	7.94162e-116	0.831521	0.255	0.109	2.18681e-111
ss11-PATJ	1.65327e-210	0.824327	0.369	0.133	4.55246e-206
ss11-YBX3	7.63349e-139	0.82399	0.254	0.098	2.10196e-134
ss11-TTC3	5.54814e-148	0.822886	0.303	0.124	1.52774e-143
ss11-ACTG1	2.91129e-134	0.819514	0.299	0.129	8.01653e-130
ss11-TRPM7	9.36874e-244	0.810341	0.399	0.142	2.57978e-239
ss11-TET2	5.62221e-117	0.80933	0.252	0.106	1.54813e-112
ss11-PPP2R3A	4.29166e-272	0.808295	0.45	0.156	1.18175e-267
ss11-KMT2E	1.63386e-114	0.807824	0.289	0.136	4.49899e-110
ss11-FARP1	1.10688e-176	0.798238	0.294	0.101	3.0479e-172
ss11-MYO9A	6.62036e-136	0.771232	0.284	0.116	1.82298e-131
ss11-PACSIN2	1.12399e-141	0.735676	0.296	0.122	3.09502e-137
ss11-SESTD1	2.40509e-152	0.735369	0.294	0.112	6.62265e-148
ss11-DDX17	1.32704e-263	0.72614	0.537	0.228	3.65413e-259
ss11-SLC25A36	2.8974e-166	0.69211	0.35	0.144	7.97827e-162
ss11-JAK1	1.83961e-89	0.690798	0.251	0.122	5.06554e-85
ss11-NFE2L2	9.06728e-110	0.68936	0.27	0.123	2.49677e-105
ss11-COX1	4.63098e-80	0.572587	0.403	0.24	1.27519e-75
ss11-COBLL1	1.9333e-116	0.533682	0.264	0.107	5.32353e-112
ss11-ENSSSCG00000016330	1.93171e-107	0.52486	0.341	0.172	5.31916e-103
ss11-ENSSSCG00000039544	2.69208e-160	0.470332	0.366	0.153	7.4129e-156
ss11-RBBP8	1.73174e-129	0.405969	0.309	0.129	4.76853e-125
hg38-HMOX1	7.38834e-49	0.355947	0.337	0.242	2.03445e-44
ss11-SAT1	0	0.354538	0.682	0.278	0
ss11-LRBA	5.5175e-120	0.31405	0.365	0.167	1.5193e-115
ss11-ABLIM1	2.08526e-129	0.29469	0.326	0.139	5.74197e-125
ss11-FOS	4.74935e-43	0.289458	0.259	0.161	1.30778e-38
hg38-RBM39	2.21623e-134	-0.369815	0.156	0.368	6.1026e-130
hg38-SRSF3	3.1651e-120	-0.419557	0.126	0.312	8.71543e-116
ss11-ENSSSCG00000004489	2.61938e-78	-0.503977	0.283	0.139	7.21273e-74
hg38-JMJD1C	1.11501e-238	-0.963932	0.043	0.261	3.0703e-234
hg38-ARGLU1	1.14254e-243	-1.03454	0.037	0.251	3.1461e-239
hg38-SF3B1	1.07646e-270	-1.03629	0.034	0.263	2.96413e-266
hg38-HNRNPA2B1	0	-1.19265	0.147	0.461	0
hg38-SON	0	-1.26034	0.027	0.295	0
hg38-KMT2C	0	-1.27221	0.013	0.259	0
hg38-SKP1	0	-1.27679	0	0.25	0
hg38-C16orf72	4.81765e-303	-1.28865	0.02	0.255	1.32659e-298
hg38-RAB10	0	-1.29609	0	0.254	0
ss11-TPT1	2.82695e-53	-1.29672	0.261	0.142	7.7843e-49
hg38-HSBP1	0	-1.29855	0	0.251	0
hg38-KIF5B	0	-1.30996	0	0.25	0
hg38-OST4	0	-1.32511	0.001	0.259	0
hg38-TMEM167A	0	-1.32515	0	0.254	0
hg38-XRCC5	0	-1.32871	0	0.259	0
hg38-NDUFA1	0	-1.32958	0	0.259	0
hg38-TRAPPC1	0	-1.34669	0	0.266	0
hg38-COX7A2	0	-1.34903	0	0.264	0
hg38-XRN2	0	-1.35366	0	0.253	0
hg38-ATP6V0D1	0	-1.35423	0	0.262	0
hg38-AGTRAP	0	-1.36322	0	0.252	0
hg38-GNAI3	0	-1.36626	0	0.252	0
hg38-UBXN4	0	-1.36687	0	0.252	0
hg38-TET2	0	-1.36749	0.009	0.261	0
hg38-BZW1	0	-1.37063	0	0.261	0
hg38-ITGAM	0	-1.37293	0	0.254	0
hg38-DBI	0	-1.38301	0	0.258	0
hg38-SRRM2	0	-1.38441	0.021	0.309	0
hg38-BNIP2	0	-1.38509	0	0.252	0
hg38-IFNAR1	0	-1.39148	0	0.258	0
hg38-PRRC2C	0	-1.39222	0.009	0.281	0
hg38-ZNF106	0	-1.3947	0	0.258	0
hg38-PPP1R18	0	-1.39482	0	0.253	0
hg38-MORF4L1	0	-1.39692	0	0.277	0
hg38-MYH9	0	-1.39762	0.019	0.312	0
hg38-RAP1B	0	-1.40115	0	0.274	0
hg38-GUK1	0	-1.40858	0	0.273	0
hg38-MKNK1	0	-1.40939	0	0.253	0
hg38-CAB39	0	-1.41037	0	0.253	0
hg38-ARPC4	0	-1.41141	0	0.279	0
hg38-RABAC1	0	-1.41226	0	0.261	0
hg38-FMNL1	0	-1.41325	0	0.26	0
hg38-SARAF	0	-1.41592	0	0.252	0
hg38-FUS	0	-1.41595	0.014	0.283	0
hg38-SSH2	0	-1.41901	0.003	0.257	0
hg38-PRDX5	0	-1.424	0	0.265	0
hg38-CDV3	0	-1.4254	0	0.274	0
hg38-MBNL1	0	-1.43779	0.022	0.31	0
hg38-USP3	0	-1.43787	0.001	0.259	0
hg38-N4BP2L2	0	-1.4403	0	0.253	0
hg38-METRNL	0	-1.44354	0	0.271	0
hg38-TMEM59	0	-1.44401	0	0.26	0
hg38-COX8A	0	-1.44761	0	0.272	0
hg38-SUMO2	0	-1.4509	0	0.285	0
hg38-HCK	0	-1.45176	0	0.27	0
hg38-MOB1A	0	-1.45538	0	0.286	0
hg38-SNX6	0	-1.45559	0	0.28	0
hg38-SLC38A2	0	-1.45643	0.005	0.255	0
hg38-EIF1B	0	-1.45719	0	0.27	0
hg38-SYF2	0	-1.4583	0	0.257	0
hg38-RASSF2	0	-1.46884	0	0.27	0
hg38-ELF1	0	-1.46954	0	0.268	0
hg38-MS4A6A	0	-1.47137	0	0.257	0
hg38-GABARAP	0	-1.47489	0	0.28	0
hg38-PSMB3	0	-1.47502	0	0.281	0
hg38-PLSCR1	0	-1.48304	0	0.285	0
hg38-UQCRB	0	-1.48675	0	0.267	0
hg38-STK4	0	-1.48875	0	0.271	0
hg38-HMGN2	0	-1.49686	0	0.278	0
hg38-HEBP2	0	-1.50017	0	0.283	0
hg38-TMEM50A	0	-1.50132	0	0.28	0
hg38-SEC61B	0	-1.50167	0	0.28	0
hg38-RAB32	0	-1.50631	0.002	0.263	0
hg38-BIN2	0	-1.50666	0	0.272	0
hg38-RAB5IF	0	-1.51287	0	0.286	0
hg38-RBMS1	0	-1.51373	0.018	0.311	0
hg38-LY96	0	-1.51404	0	0.252	0
hg38-CTBS	0	-1.51644	0	0.252	0
hg38-WAS	0	-1.51821	0	0.284	0
hg38-ARID4B	0	-1.51928	0	0.253	0
hg38-LAMP2	0	-1.52138	0	0.275	0
hg38-ZDHHC20	0	-1.5241	0	0.274	0
hg38-EIF4G2	0	-1.52439	0.003	0.299	0
hg38-CSNK1A1	0	-1.52804	0	0.294	0
hg38-RAB27A	0	-1.52881	0	0.253	0
hg38-ERO1A	0	-1.52936	0	0.256	0
hg38-ATP6V1G1	0	-1.52981	0	0.286	0
hg38-CD164	0	-1.53084	0	0.293	0
hg38-ACTN1	0	-1.5317	0.002	0.27	0
hg38-DDX17	0	-1.53706	0.04	0.384	0
hg38-ATP5MC2	0	-1.53914	0	0.254	0
hg38-ZEB2	0	-1.54628	0.027	0.308	0
hg38-COX6A1	0	-1.55027	0	0.299	0
hg38-NUP214	0	-1.55662	0	0.284	0
hg38-QKI	0	-1.55954	0	0.297	0
hg38-PTBP3	0	-1.56142	0	0.292	0
hg38-PHF20L1	0	-1.56666	0.003	0.277	0
hg38-KRAS	0	-1.56755	0	0.271	0
hg38-MBP	0	-1.5728	0	0.266	0
hg38-ADGRE5	0	-1.57473	0	0.258	0
hg38-IGF2R	0	-1.57507	0.003	0.277	0
hg38-JUND	0	-1.57885	0.048	0.388	0
hg38-CAPZA2	0	-1.58214	0	0.313	0
hg38-WIPF1	0	-1.5831	0	0.294	0
hg38-DYNLT1	0	-1.58334	0	0.291	0
hg38-CD14	0	-1.5851	0	0.255	0
hg38-AKAP13	0	-1.58671	0.001	0.29	0
hg38-CYTIP	0	-1.58889	0	0.263	0
hg38-RBM47	0	-1.59051	0.001	0.286	0
hg38-FCGRT	0	-1.59094	0	0.294	0
hg38-RPL31	0	-1.59156	0.002	0.25	0
hg38-RNASE6	0	-1.59541	0	0.26	0
hg38-JUN	0	-1.59787	0.037	0.29	0
hg38-RALB	0	-1.5985	0	0.266	0
hg38-CHCHD2	0	-1.60454	0	0.294	0
hg38-PPP4R2	0	-1.60497	0.001	0.273	0
hg38-IL17RA	0	-1.60532	0	0.274	0
hg38-NUMB	0	-1.60867	0	0.291	0
hg38-CAPZB	0	-1.61292	0.002	0.323	0
hg38-TLE3	0	-1.61804	0.001	0.276	0
hg38-PLP2	0	-1.61853	0	0.295	0
hg38-SEPTIN7	0	-1.61904	0.004	0.319	0
hg38-IFNGR2	0	-1.62098	0	0.311	0
hg38-RAB11FIP1	0	-1.62462	0	0.262	0
hg38-SNX10	0	-1.62545	0	0.294	0
hg38-PRKAR1A	0	-1.62882	0	0.303	0
hg38-RAP1A	0	-1.62889	0	0.314	0
hg38-ASPH	0	-1.63078	0.001	0.272	0
hg38-ACAP2	0	-1.63602	0	0.299	0
hg38-KDM6B	0	-1.63798	0.003	0.282	0
hg38-UBE2H	0	-1.6422	0.005	0.262	0
hg38-FNDC3B	0	-1.64369	0.001	0.284	0
hg38-CNBP	0	-1.64518	0	0.317	0
hg38-TUT7	0	-1.6468	0.001	0.291	0
hg38-MGAT1	0	-1.64836	0	0.288	0
hg38-OSTF1	0	-1.64921	0	0.32	0
hg38-MAPK14	0	-1.65253	0	0.258	0
hg38-UQCR11	0	-1.6529	0	0.315	0
hg38-POMP	0	-1.65597	0	0.313	0
hg38-LRP10	0	-1.65826	0	0.25	0
hg38-TAX1BP1	0	-1.66077	0	0.307	0
hg38-HNRNPC	0	-1.66149	0.001	0.316	0
hg38-ATP5MJ	0	-1.66289	0	0.32	0
hg38-RILPL2	0	-1.66993	0	0.307	0
hg38-CD37	0	-1.67136	0	0.307	0
hg38-CHMP2A	0	-1.67415	0	0.321	0
hg38-PREX1	0	-1.67619	0	0.298	0
hg38-HNRNPK	0	-1.67631	0.023	0.373	0
hg38-ARF1	0	-1.69079	0	0.332	0
hg38-FKBP1A	0	-1.69704	0	0.327	0
hg38-ZFAND5	0	-1.69783	0	0.296	0
hg38-PJA2	0	-1.70472	0	0.302	0
hg38-NEDD8	0	-1.70905	0	0.327	0
hg38-HRH2	0	-1.7095	0	0.27	0
hg38-SEC62	0	-1.71003	0	0.314	0
hg38-UBE2R2	0	-1.7121	0	0.309	0
hg38-PRELID1	0	-1.71453	0	0.309	0
hg38-CD44	0	-1.71497	0	0.316	0
hg38-CAPZA1	0	-1.72067	0.001	0.338	0
hg38-ZYX	0	-1.72131	0	0.32	0
hg38-NFE2L2	0	-1.72257	0	0.31	0
hg38-LRRK2	0	-1.72492	0	0.276	0
hg38-GRN	0	-1.72501	0	0.298	0
hg38-MACROH2A1	0	-1.72508	0	0.318	0
hg38-ANXA5	0	-1.72575	0	0.283	0
hg38-PKM	0	-1.72637	0	0.3	0
hg38-REL	0	-1.7265	0	0.307	0
hg38-CCNL1	0	-1.72688	0.028	0.364	0
hg38-TLR4	0	-1.72752	0	0.299	0
hg38-PPP1R12A	0	-1.72784	0	0.307	0
hg38-MBOAT7	0	-1.72851	0	0.271	0
hg38-SIRPB1	0	-1.73089	0	0.31	0
hg38-MEGF9	0	-1.73155	0	0.28	0
hg38-CREB5	0	-1.73157	0.001	0.273	0
hg38-ATP5MG	0	-1.7321	0.001	0.323	0
hg38-OSBPL8	0	-1.73371	0	0.302	0
hg38-RAB7A	0	-1.73978	0	0.335	0
hg38-FGR	0	-1.74363	0	0.326	0
hg38-METTL9	0	-1.7445	0	0.305	0
hg38-FPR2	0	-1.75233	0	0.269	0
hg38-FLOT1	0	-1.75241	0	0.299	0
hg38-RBPJ	0	-1.75426	0	0.324	0
hg38-IDI1	0	-1.75521	0	0.259	0
hg38-COX5B	0	-1.75728	0	0.325	0
hg38-FNIP1	0	-1.75778	0	0.287	0
hg38-SCAF11	0	-1.75794	0	0.324	0
hg38-NRDC	0	-1.75815	0	0.309	0
hg38-SP100	0	-1.75816	0	0.325	0
hg38-LAMTOR5	0	-1.76958	0	0.32	0
hg38-GLRX	0	-1.78314	0	0.322	0
hg38-MAP3K2	0	-1.78403	0	0.302	0
hg38-BNIP3L	0	-1.78508	0	0.308	0
hg38-CELF2	0	-1.78587	0	0.313	0
hg38-GNB2	0	-1.79208	0	0.348	0
hg38-PAG1	0	-1.79372	0	0.283	0
hg38-CMTM6	0	-1.79466	0	0.335	0
hg38-SUB1	0	-1.7961	0	0.347	0
hg38-SKAP2	0	-1.79712	0	0.329	0
hg38-GABARAPL2	0	-1.79755	0	0.314	0
hg38-UBALD2	0	-1.80243	0	0.33	0
hg38-RSRP1	0	-1.80609	0	0.324	0
hg38-SEC14L1	0	-1.80878	0.004	0.305	0
hg38-FCAR	0	-1.8201	0	0.288	0
hg38-RAC2	0	-1.82183	0	0.321	0
hg38-GYG1	0	-1.82468	0	0.269	0
hg38-PLXNC1	0	-1.83054	0	0.308	0
hg38-SLC16A3	0	-1.83506	0.001	0.336	0
hg38-PGD	0	-1.83791	0	0.338	0
hg38-ARRB2	0	-1.84156	0	0.356	0
hg38-TIMP2	0	-1.85058	0	0.35	0
hg38-RAB31	0	-1.85661	0	0.339	0
hg38-DNAJA1	0	-1.8581	0	0.338	0
hg38-CORO1A	0	-1.85967	0	0.351	0
hg38-TMBIM4	0	-1.86251	0	0.341	0
hg38-DAZAP2	0	-1.86846	0	0.361	0
hg38-RPS21	0	-1.88193	0.001	0.261	0
hg38-CREBRF	0	-1.88797	0.023	0.314	0
hg38-MSN	0	-1.89072	0	0.364	0
hg38-BOD1L1	0	-1.89238	0.001	0.322	0
hg38-NFIL3	0	-1.90398	0	0.325	0
hg38-CR1	0	-1.9046	0	0.276	0
hg38-HIF1A	0	-1.90693	0.001	0.346	0
hg38-RNF13	0	-1.90877	0	0.351	0
hg38-IFI16	0	-1.91002	0	0.341	0
hg38-COX6B1	0	-1.91147	0	0.364	0
hg38-RPL36AL	0	-1.9128	0	0.359	0
hg38-STK17B	0	-1.91451	0	0.347	0
hg38-NRBF2	0	-1.9166	0	0.321	0
hg38-RGS18	0	-1.91736	0	0.298	0
hg38-ANKRD12	0	-1.91999	0	0.324	0
hg38-UBE2D1	0	-1.93107	0	0.354	0
hg38-JPT1	0	-1.93193	0	0.334	0
hg38-ZNF292	0	-1.93396	0	0.292	0
hg38-MYO1F	0	-1.93432	0.001	0.365	0
hg38-TYMP	0	-1.93758	0.001	0.344	0
hg38-JAK1	0	-1.95439	0	0.365	0
hg38-PPP1CB	0	-1.95656	0	0.36	0
hg38-PFKFB3	0	-1.95671	0	0.317	0
hg38-ELOB	0	-1.95855	0	0.365	0
hg38-UBL5	0	-1.96244	0	0.375	0
hg38-ADM	0	-1.96522	0	0.311	0
hg38-CSGALNACT2	0	-1.96769	0	0.342	0
hg38-NAIP	0	-1.96791	0	0.335	0
hg38-EEF1D	0	-1.97318	0	0.369	0
hg38-CCNI	0	-1.97562	0	0.375	0
hg38-GNAS	0	-1.97692	0.001	0.373	0
hg38-PABPC1	0	-1.97835	0.053	0.427	0
hg38-GPSM3	0	-1.98104	0	0.368	0
hg38-UPP1	0	-1.98112	0	0.362	0
hg38-ACSL4	0	-1.98456	0.001	0.316	0
hg38-SRP14	0	-1.98485	0	0.378	0
hg38-CDA	0	-1.99106	0	0.302	0
hg38-TRIB1	0	-1.99111	0	0.306	0
hg38-PCBP1	0	-1.99342	0	0.384	0
hg38-NCF1	0	-2.00401	0	0.317	0
hg38-APBB1IP	0	-2.00592	0	0.364	0
hg38-RTN4	0	-2.00677	0	0.389	0
hg38-GADD45B	0	-2.01136	0	0.3	0
hg38-PYGL	0	-2.01536	0	0.316	0
hg38-BCL6	0	-2.01561	0.003	0.333	0
hg38-AGFG1	0	-2.02559	0	0.38	0
hg38-ACTR3	0	-2.02635	0	0.387	0
hg38-CAST	0	-2.02987	0	0.369	0
hg38-PAK2	0	-2.03256	0	0.387	0
hg38-CPD	0	-2.03728	0.001	0.319	0
hg38-RPL27	0	-2.03903	0.002	0.292	0
hg38-RTN3	0	-2.03931	0	0.38	0
hg38-LILRB3	0	-2.04503	0	0.356	0
hg38-COX4I1	0	-2.04863	0	0.337	0
hg38-TAGLN2	0	-2.05474	0	0.353	0
hg38-PHC2	0	-2.05646	0.003	0.4	0
hg38-UBE2D3	0	-2.05746	0	0.399	0
hg38-TNFRSF1B	0	-2.06068	0	0.381	0
hg38-PLAUR	0	-2.06198	0	0.334	0
hg38-SOCS3	0	-2.06519	0	0.345	0
hg38-PGS1	0	-2.0732	0	0.308	0
hg38-MTPN	0	-2.07402	0	0.403	0
hg38-VASP	0	-2.07459	0	0.394	0
hg38-PTEN	0	-2.07499	0.002	0.386	0
hg38-SNX3	0	-2.07585	0	0.39	0
hg38-RPL38	0	-2.0824	0.001	0.322	0
hg38-RACK1	0	-2.08366	0	0.285	0
hg38-BAZ1A	0	-2.09357	0.001	0.345	0
hg38-HSPA1A	0	-2.09566	0	0.279	0
hg38-RPS10	0	-2.09675	0	0.302	0
hg38-DDX3X	0	-2.09762	0.006	0.394	0
hg38-PRR13	0	-2.10112	0	0.397	0
hg38-TLR2	0	-2.1031	0	0.374	0
hg38-RGS2	0	-2.10586	0	0.317	0
hg38-EMP3	0	-2.11374	0	0.289	0
hg38-ROCK1	0	-2.12028	0	0.389	0
hg38-CLEC4E	0	-2.1301	0	0.342	0
hg38-LAMTOR4	0	-2.13167	0	0.404	0
hg38-PYCARD	0	-2.13415	0	0.399	0
hg38-NFKBIZ	0	-2.13484	0	0.307	0
hg38-TPM4	0	-2.13987	0	0.373	0
hg38-PSMA7	0	-2.14365	0	0.38	0
hg38-LSP1	0	-2.1468	0	0.324	0
hg38-RPL14	0	-2.14889	0	0.293	0
hg38-CLEC2B	0	-2.1576	0	0.327	0
hg38-RPL6	1.83677e-297	-2.1582	0.052	0.295	5.05774e-293
hg38-DDIT4	0	-2.16257	0	0.343	0
hg38-TMBIM6	0	-2.16604	0	0.412	0
hg38-ZFP36L2	0	-2.16741	0.001	0.327	0
hg38-MIDN	0	-2.16781	0	0.389	0
hg38-SELL	0	-2.1686	0	0.301	0
hg38-PFDN5	0	-2.17382	0	0.33	0
hg38-IVNS1ABP	0	-2.17886	0	0.362	0
hg38-IRS2	0	-2.18092	0	0.368	0
hg38-MCEMP1	0	-2.18172	0	0.344	0
hg38-IGSF6	0	-2.18178	0	0.352	0
hg38-IFNGR1	0	-2.18395	0	0.405	0
hg38-CD53	0	-2.1916	0	0.418	0
hg38-ANP32A	0	-2.19282	0	0.381	0
hg38-CDKN2D	0	-2.19353	0	0.34	0
hg38-VSIR	0	-2.20212	0	0.4	0
hg38-RHOG	0	-2.21209	0	0.426	0
hg38-IRF1	0	-2.21787	0	0.347	0
hg38-HCLS1	0	-2.21948	0	0.42	0
hg38-YWHAB	0	-2.22002	0.001	0.413	0
hg38-LBR	0	-2.22068	0	0.39	0
hg38-CYRIB	0	-2.22574	0	0.433	0
hg38-GRB2	0	-2.23763	0	0.434	0
hg38-APLP2	0	-2.24039	0	0.405	0
hg38-DDX5	0	-2.24384	0.007	0.431	0
hg38-USP10	0	-2.24714	0	0.347	0
hg38-RPS20	0	-2.24854	0	0.267	0
hg38-RPS26	0	-2.25081	0.001	0.354	0
hg38-RPL7	0	-2.25173	0.001	0.289	0
hg38-NABP1	0	-2.25596	0.005	0.376	0
hg38-VMP1	0	-2.26001	0.001	0.408	0
hg38-KLF2	0	-2.26189	0	0.38	0
hg38-PGK1	0	-2.26425	0	0.424	0
hg38-STXBP2	0	-2.26828	0	0.34	0
hg38-VAPA	0	-2.2717	0	0.437	0
hg38-AQP9	0	-2.27524	0	0.395	0
hg38-ENO1	0	-2.28495	0	0.387	0
hg38-CXCR4	0	-2.28755	0	0.295	0
hg38-BLOC1S1	0	-2.28823	0	0.427	0
hg38-RPS29	0	-2.28991	0.003	0.314	0
hg38-ANXA1	0	-2.29105	0	0.34	0
hg38-TKT	0	-2.2938	0	0.425	0
hg38-RPL24	0	-2.29558	0	0.301	0
hg38-MT-ND5	0	-2.30212	0	0.275	0
hg38-TLN1	0	-2.30463	0	0.438	0
hg38-ITGB2	0	-2.30607	0	0.425	0
hg38-RPL37A	0	-2.30711	0.001	0.292	0
hg38-RNASET2	0	-2.31558	0	0.415	0
hg38-TMA7	0	-2.31693	0	0.429	0
hg38-HNRNPU	0	-2.32388	0.006	0.417	0
hg38-RPL35A	0	-2.32872	0.001	0.323	0
hg38-SPI1	0	-2.33394	0	0.441	0
hg38-CXCR2	0	-2.33553	0	0.312	0
hg38-CDC42	0	-2.3362	0.007	0.473	0
hg38-LRG1	0	-2.34594	0	0.298	0
hg38-ASAH1	0	-2.34605	0	0.426	0
hg38-PTPRE	0	-2.35811	0	0.421	0
hg38-CKLF	0	-2.37072	0	0.393	0
hg38-ETS2	0	-2.37349	0	0.42	0
hg38-ARG1	0	-2.37359	0	0.279	0
hg38-LST1	0	-2.37808	0	0.401	0
hg38-USP15	0	-2.3787	0.005	0.45	0
hg38-WSB1	0	-2.3875	0.006	0.431	0
hg38-SERP1	0	-2.40569	0	0.451	0
hg38-PLEK	0	-2.4098	0	0.388	0
hg38-RPS3	0	-2.41964	0.001	0.321	0
hg38-LYN	0	-2.42693	0	0.44	0
hg38-IL18R1	0	-2.44461	0	0.362	0
hg38-RPL15	0	-2.44522	0.001	0.289	0
hg38-HMGB1	0	-2.44812	0.01	0.458	0
hg38-RPL29	0	-2.4498	0.001	0.301	0
hg38-RPL9	0	-2.44981	0.001	0.3	0
hg38-UBE2B	0	-2.45258	0.006	0.45	0
hg38-RPS25	0	-2.4544	0.001	0.364	0
hg38-ABHD5	0	-2.46118	0	0.382	0
hg38-NACA	0	-2.46194	0	0.402	0
hg38-RPL18	0	-2.46667	0.001	0.308	0
hg38-SMCHD1	0	-2.46988	0	0.408	0
hg38-NCF2	0	-2.47863	0	0.451	0
hg38-EFHD2	0	-2.48414	0	0.461	0
hg38-YWHAZ	0	-2.48588	0.001	0.476	0
hg38-C5AR1	0	-2.49413	0	0.42	0
hg38-CTSD	0	-2.49868	0	0.346	0
hg38-NOP10	0	-2.50375	0	0.453	0
hg38-TPI1	0	-2.50399	0	0.41	0
hg38-MARCKS	0	-2.50427	0	0.393	0
hg38-HPGD	0	-2.50983	0	0.295	0
hg38-PSAP	0	-2.50997	0.001	0.386	0
hg38-BTG2	0	-2.51331	0.001	0.368	0
hg38-RPL23	0	-2.51803	0.001	0.347	0
hg38-RPS27	0	-2.52884	0.003	0.343	0
hg38-RPL27A	0	-2.53241	0.001	0.366	0
hg38-STAT3	0	-2.5347	0	0.467	0
hg38-ARHGDIB	0	-2.5455	0	0.476	0
hg38-CD163	0	-2.54809	0.001	0.394	0
hg38-ARPC1B	0	-2.56191	0	0.477	0
hg38-RAC1	0	-2.56465	0	0.471	0
hg38-SH3GLB1	0	-2.56585	0	0.453	0
hg38-GPX1	0	-2.56877	0	0.272	0
hg38-NIBAN1	0	-2.56879	0	0.371	0
hg38-CFLAR	0	-2.57316	0	0.445	0
hg38-RPL18A	0	-2.58026	0.001	0.265	0
hg38-PLIN2	0	-2.58118	0.001	0.311	0
hg38-RPL13A	0	-2.59602	0.002	0.315	0
hg38-PPP1R15A	0	-2.59995	0.001	0.432	0
hg38-LGALS1	0	-2.60281	0	0.258	0
hg38-CYSTM1	0	-2.60559	0	0.402	0
hg38-RPS28	0	-2.61291	0.002	0.342	0
hg38-IRAK3	0	-2.61408	0	0.472	0
hg38-RPS19	0	-2.61887	0.001	0.261	0
hg38-GNAI2	0	-2.62022	0.004	0.501	0
hg38-ATP6V0B	0	-2.62068	0	0.475	0
hg38-RPL8	0	-2.62802	0.001	0.33	0
hg38-LRRFIP1	0	-2.62958	0	0.474	0
hg38-RPL7A	0	-2.63489	0	0.319	0
hg38-LDHA	0	-2.66301	0	0.446	0
hg38-SLA	0	-2.66339	0	0.49	0
hg38-CALM1	0	-2.6692	0	0.469	0
hg38-IFITM3	0	-2.67244	0	0.43	0
hg38-RPS13	0	-2.68048	0.001	0.305	0
hg38-CSTB	0	-2.68304	0	0.454	0
hg38-RPS7	0	-2.68638	0.001	0.377	0
hg38-RPS23	0	-2.69217	0.001	0.298	0
hg38-YPEL3	0	-2.70702	0	0.425	0
hg38-MYL12B	0	-2.71137	0	0.515	0
hg38-RPL26	0	-2.73349	0.001	0.333	0
hg38-RPL11	0	-2.74111	0.003	0.337	0
hg38-RPS15	0	-2.74241	0.001	0.343	0
hg38-C1orf162	0	-2.75563	0	0.485	0
hg38-RPS18	0	-2.76501	0.001	0.27	0
hg38-CAP1	0	-2.76511	0	0.512	0
hg38-ACTR2	0	-2.79593	0	0.521	0
hg38-CTSS	0	-2.79706	0	0.414	0
hg38-ATP6V0E1	0	-2.80355	0	0.5	0
hg38-TNFAIP3	0	-2.80776	0	0.371	0
hg38-RPS6	0	-2.80912	0.001	0.352	0
hg38-RESF1	0	-2.80985	0	0.437	0
hg38-RPS16	0	-2.83455	0.001	0.412	0
hg38-RPLP2	0	-2.84035	0.003	0.343	0
hg38-KLF6	0	-2.84638	0.007	0.517	0
hg38-FCGR2A	0	-2.84801	0	0.505	0
hg38-RPL21	0	-2.84884	0.001	0.378	0
hg38-RPL12	0	-2.85996	0.001	0.337	0
hg38-RPL19	0	-2.86602	0.001	0.337	0
hg38-RPS27A	0	-2.86984	0.001	0.37	0
hg38-RPL37	0	-2.87085	0.001	0.459	0
hg38-CMTM2	0	-2.88632	0	0.338	0
hg38-RPS2	0	-2.88753	0.002	0.352	0
hg38-TALDO1	0	-2.88931	0	0.531	0
hg38-IER3	0	-2.88985	0	0.45	0
hg38-TPM3	0	-2.89236	0	0.52	0
hg38-RPL34	0	-2.89367	0.002	0.424	0
hg38-IQGAP1	0	-2.89481	0.001	0.535	0
hg38-COTL1	0	-2.89633	0.002	0.511	0
hg38-RPS15A	0	-2.90173	0	0.437	0
hg38-HSP90AA1	0	-2.90491	0.002	0.413	0
hg38-VNN2	0	-2.90657	0	0.393	0
hg38-CALM2	0	-2.92488	0.004	0.485	0
hg38-RPS11	0	-2.92654	0.002	0.437	0
hg38-LAPTM5	0	-2.93132	0	0.531	0
hg38-EVI2B	0	-2.9498	0	0.507	0
hg38-HMGB2	0	-2.96234	0	0.49	0
hg38-RPL39	0	-2.98619	0.002	0.452	0
hg38-CST7	0	-2.98986	0	0.316	0
hg38-SLC11A1	0	-2.99094	0.001	0.528	0
hg38-TXN	0	-3.00347	0	0.523	0
hg38-SERPINA1	0	-3.01262	0	0.528	0
hg38-C4orf3	0	-3.03981	0	0.516	0
hg38-RPS3A	0	-3.05494	0.001	0.396	0
hg38-FYB1	0	-3.06255	0	0.525	0
hg38-MCL1	0	-3.06694	0	0.533	0
hg38-CXCL8	0	-3.08372	0.001	0.255	0
hg38-RPS12	0	-3.08402	0.003	0.299	0
hg38-RPS8	0	-3.08418	0.003	0.302	0
hg38-GLUL	0	-3.09453	0	0.513	0
hg38-ACSL1	0	-3.09593	0	0.53	0
hg38-RPL32	0	-3.10676	0.001	0.377	0
hg38-SORL1	0	-3.1084	0	0.474	0
hg38-MT-ND3	0	-3.1086	0	0.417	0
hg38-UBC	0	-3.10894	0.001	0.55	0
hg38-MT-ND2	0	-3.14682	0.001	0.435	0
hg38-TSC22D3	0	-3.15329	0	0.542	0
hg38-ZFP36	0	-3.15391	0	0.541	0
hg38-CFL1	0	-3.15546	0	0.554	0
hg38-CLIC1	0	-3.16948	0	0.565	0
hg38-UBA52	0	-3.1721	0.001	0.513	0
hg38-FCGR3B	0	-3.17658	0	0.412	0
hg38-RHOA	0	-3.17751	0.001	0.566	0
hg38-GNG5	0	-3.19747	0	0.571	0
hg38-ARPC2	0	-3.20598	0.001	0.577	0
hg38-RNF149	0	-3.21161	0	0.567	0
hg38-RPL30	0	-3.21567	0.002	0.506	0
hg38-MXD1	0	-3.21829	0	0.528	0
hg38-AIF1	0	-3.21873	0	0.46	0
hg38-FKBP5	0	-3.27154	0.001	0.572	0
hg38-PTMA	0	-3.2803	0.001	0.339	0
hg38-AREG	0	-3.30488	0	0.304	0
hg38-ARPC3	0	-3.3298	0	0.589	0
hg38-RPS24	0	-3.33324	0.002	0.412	0
hg38-PFN1	0	-3.34123	0	0.556	0
hg38-LCP1	0	-3.3445	0	0.585	0
hg38-SAMSN1	0	-3.35102	0	0.565	0
hg38-RPS14	0	-3.35325	0.001	0.456	0
hg38-LYZ	0	-3.36238	0	0.406	0
hg38-SERF2	0	-3.36469	0.005	0.577	0
hg38-GMFG	0	-3.36757	0	0.594	0
hg38-CD63	0	-3.36825	0	0.55	0
hg38-MAP1LC3B	0	-3.4071	0	0.578	0
hg38-BRI3	0	-3.41396	0	0.584	0
hg38-EEF1A1	0	-3.41725	0.003	0.386	0
hg38-TIMP1	0	-3.41961	0.002	0.468	0
hg38-RPS9	0	-3.42422	0.001	0.543	0
hg38-MYL12A	0	-3.44897	0	0.594	0
hg38-MNDA	0	-3.44916	0	0.507	0
hg38-SDCBP	0	-3.48105	0	0.616	0
hg38-CYBA	0	-3.49572	0	0.578	0
hg38-IER2	0	-3.49783	0	0.548	0
hg38-RPL13	0	-3.49884	0.003	0.329	0
hg38-MT-ND1	0	-3.50065	0.001	0.524	0
hg38-FPR1	0	-3.51	0	0.587	0
hg38-RPL10	0	-3.51021	0.002	0.387	0
hg38-ACTG1	0	-3.53696	0	0.549	0
hg38-FAU	0	-3.56159	0	0.59	0
hg38-SERPINB1	0	-3.59661	0	0.579	0
hg38-CSF3R	0	-3.60905	0	0.543	0
hg38-HLA-A	0	-3.61788	0	0.61	0
hg38-TSPO	0	-3.62257	0	0.604	0
hg38-BASP1	0	-3.65892	0	0.544	0
hg38-LITAF	0	-3.66545	0	0.594	0
hg38-JUNB	0	-3.67989	0	0.606	0
hg38-EIF1	0	-3.68379	0	0.617	0
hg38-BTG1	0	-3.69925	0.004	0.663	0
hg38-ARPC5	0	-3.70151	0	0.627	0
hg38-RPL41	0	-3.71139	0.002	0.571	0
hg38-RPL28	0	-3.72503	0.001	0.539	0
hg38-RIPOR2	0	-3.72878	0	0.569	0
hg38-MT-CYB	0	-3.73093	0.001	0.48	0
hg38-TMSB10	0	-3.79384	0	0.388	0
hg38-PTPRC	0	-3.80654	0	0.617	0
hg38-GCA	0	-3.84033	0	0.573	0
hg38-ZFP36L1	0	-3.86396	0.001	0.579	0
hg38-BCL2A1	0	-3.87527	0	0.568	0
hg38-SMAP2	0	-3.8759	0	0.61	0
hg38-RPLP1	0	-3.89826	0.005	0.446	0
hg38-ALOX5AP	0	-3.9313	0	0.559	0
hg38-ATP5F1E	0	-3.93383	0	0.639	0
hg38-HLA-E	0	-3.96361	0	0.639	0
hg38-S100P	0	-3.99263	0	0.49	0
hg38-OAZ1	0	-4.09213	0.001	0.649	0
hg38-CEBPB	0	-4.11211	0	0.643	0
hg38-PNRC1	0	-4.1233	0	0.642	0
hg38-DUSP1	0	-4.13027	0.001	0.641	0
hg38-CEBPD	0	-4.15171	0	0.634	0
hg38-TYROBP	0	-4.17471	0	0.648	0
hg38-MYL6	0	-4.18636	0	0.654	0
hg38-MT-ND4	0	-4.25202	0.001	0.535	0
hg38-GAPDH	0	-4.27266	0.001	0.591	0
hg38-SH3BGRL3	0	-4.29848	0	0.63	0
hg38-MT-CO3	0	-4.36443	0.003	0.537	0
hg38-MT-ATP6	0	-4.38084	0.001	0.507	0
hg38-SLC2A3	0	-4.38992	0	0.614	0
hg38-VIM	0	-4.39202	0.001	0.602	0
hg38-HLA-B	0	-4.44347	0.001	0.666	0
hg38-ITM2B	0	-4.45191	0	0.655	0
hg38-NFKBIA	0	-4.51529	0	0.621	0
hg38-G0S2	0	-4.53412	0	0.432	0
hg38-IL1R2	0	-4.58094	0.001	0.645	0
hg38-SLC25A37	0	-4.6044	0.008	0.637	0
hg38-MT-CO2	0	-4.6053	0.004	0.567	0
hg38-FCER1G	0	-4.61573	0	0.654	0
hg38-SAT1	0	-4.64685	0.009	0.681	0
hg38-HLA-C	0	-4.69184	0	0.671	0
hg38-S100A4	0	-4.79565	0	0.588	0
hg38-SOD2	0	-4.90257	0.001	0.659	0
hg38-FOS	0	-4.91187	0.001	0.665	0
hg38-TXNIP	0	-5.05075	0.001	0.652	0
hg38-TPT1	0	-5.05266	0.002	0.682	0
hg38-H3-3B	0	-5.10783	0.016	0.719	0
hg38-MT-CO1	0	-5.14105	0.005	0.516	0
hg38-TMSB4X	0	-5.16084	0.002	0.694	0
hg38-S100A6	0	-5.37361	0.001	0.654	0
hg38-S100A12	0	-5.45634	0	0.546	0
hg38-H3-3A	0	-5.47877	0.007	0.71	0
hg38-ACTB	0	-5.5515	0.001	0.683	0
hg38-S100A11	0	-5.99014	0	0.693	0
hg38-B2M	0	-6.10172	0	0.699	0
hg38-SRGN	0	-6.17617	0	0.698	0
hg38-NAMPT	0	-6.556	0	0.683	0
hg38-IFITM2	0	-6.94437	0.001	0.669	0
hg38-FTH1	0	-7.38912	0.015	0.71	0
hg38-FTL	0	-7.57806	0.001	0.706	0
hg38-S100A9	0	-7.92848	0	0.691	0
hg38-S100A8	0	-8.22944	0	0.677	0

## Sheet: Human Macrophage
Human Macrophage
marker	p_val	avg_log2FC	pct.1	pct.2	p_val_adj
hg38-RNASE1	0	4.3193	0.886	0.025	0
hg38-SPP1	0	3.90278	0.364	0.021	0
hg38-CTSB	0	3.88338	0.988	0.065	0
hg38-S100A10	0	3.87525	0.988	0.083	0
hg38-MT-CO1	0	3.80961	0.985	0.259	0
hg38-TMSB10	0	3.73528	0.999	0.173	0
hg38-RPS12	0	3.65989	0.994	0.117	0
hg38-RPL13	0	3.63915	0.997	0.136	0
hg38-MT-ATP6	0	3.51661	0.985	0.252	0
hg38-PTMA	0	3.50881	0.999	0.142	0
hg38-RPS18	0	3.50578	0.996	0.097	0
hg38-RPS8	0	3.47915	0.997	0.119	0
hg38-RPL10	0	3.4761	0.993	0.173	0
hg38-CTSL	0	3.46948	0.867	0.037	0
hg38-MT-ND4	0	3.42815	0.982	0.27	0
hg38-YBX1	0	3.41718	0.988	0.079	0
hg38-RPS19	0	3.40331	0.992	0.092	0
hg38-EEF1A1	0	3.39844	0.999	0.173	0
hg38-C1QA	0	3.32832	0.468	0.01	0
hg38-RPL18A	0	3.32522	0.996	0.094	0
hg38-LGALS1	0	3.31317	0.978	0.091	0
hg38-RPLP1	0	3.28768	0.997	0.213	0
hg38-MT-CO2	0	3.27699	0.983	0.292	0
hg38-CST3	0	3.25849	0.972	0.076	0
hg38-MT-CO3	0	3.25352	0.984	0.272	0
hg38-RPS23	0	3.24861	0.992	0.116	0
hg38-C1QB	0	3.22506	0.39	0.007	0
hg38-RPL12	0	3.20623	0.995	0.141	0
hg38-RPS2	0	3.19427	0.991	0.152	0
hg38-GPX1	0	3.19212	0.983	0.1	0
hg38-RPL7A	0	3.17642	0.992	0.129	0
hg38-RPL3	0	3.17609	0.987	0.07	0
hg38-RPL6	0	3.15939	0.994	0.135	0
hg38-RPS6	0	3.15893	0.998	0.151	0
hg38-MT-ND5	0	3.14096	0.964	0.103	0
hg38-RPL9	0	3.13643	0.993	0.118	0
hg38-RPLP2	0	3.13437	0.997	0.145	0
hg38-RPL15	0	3.12922	0.989	0.11	0
hg38-RPL32	0	3.12651	0.993	0.167	0
hg38-RPLP0	0	3.12606	0.976	0.054	0
hg38-RPS4X	0	3.11782	0.978	0.078	0
hg38-RPL19	0	3.10655	0.995	0.141	0
hg38-RPL35	0	3.09881	0.984	0.068	0
hg38-RPL10A	0	3.09166	0.98	0.057	0
hg38-RPL26	0	3.07553	0.995	0.138	0
hg38-THBS1	0	3.07467	0.827	0.069	0
hg38-VCAN	0	3.07447	0.915	0.056	0
hg38-RPS20	0	3.07222	0.986	0.096	0
hg38-RPS24	0	3.06533	0.996	0.19	0
hg38-RPL11	0	3.05102	0.988	0.143	0
hg38-RPL23A	0	3.04143	0.977	0.079	0
hg38-RPS13	0	3.03706	0.992	0.12	0
hg38-RPL13A	0	3.0354	0.989	0.128	0
hg38-RPS3A	0	3.02282	0.995	0.179	0
hg38-RPL29	0	3.00643	0.994	0.118	0
hg38-RPL36	0	3.00616	0.99	0.078	0
hg38-MT-CYB	0	2.98235	0.98	0.235	0
hg38-RPS27A	0	2.97487	0.988	0.163	0
hg38-RPS15	0	2.9719	0.99	0.145	0
hg38-RPL5	0	2.96603	0.983	0.084	0
hg38-RPL8	0	2.96419	0.988	0.137	0
hg38-RPL22	0	2.9441	0.979	0.061	0
hg38-RPL37A	0	2.93568	0.992	0.112	0
hg38-RPS5	0	2.91281	0.95	0.056	0
hg38-RPL21	0	2.89848	0.992	0.168	0
hg38-ANXA2	0	2.88536	0.932	0.049	0
hg38-RPL18	0	2.86132	0.998	0.122	0
hg38-RPS27	0	2.86109	0.988	0.146	0
hg38-RPS3	0	2.84971	0.982	0.132	0
hg38-FTL	0	2.84587	1	0.38	0
hg38-PPIA	0	2.8314	0.965	0.059	0
hg38-RPL14	0	2.81504	0.98	0.113	0
hg38-RPS28	0	2.80537	0.994	0.145	0
hg38-RPSA	0	2.8023	0.94	0.051	0
hg38-MT-ND3	0	2.79677	0.975	0.194	0
hg38-RPS14	0	2.79239	0.994	0.218	0
hg38-RPL7	0	2.79142	0.979	0.111	0
hg38-RPS29	0	2.79126	0.985	0.128	0
hg38-RPL24	0	2.7803	0.983	0.118	0
hg38-MAFB	0	2.76346	0.927	0.054	0
hg38-MT-ND2	0	2.75218	0.974	0.206	0
hg38-RPS7	0	2.75029	0.985	0.168	0
hg38-EEF1B2	0	2.73982	0.942	0.061	0
hg38-RPL27A	0	2.73787	0.989	0.16	0
hg38-VSIG4	0	2.71832	0.88	0.03	0
hg38-RPL23	0	2.71624	0.987	0.148	0
hg38-MT2A	0	2.71115	0.63	0.042	0
hg38-CD52	0	2.70577	0.802	0.032	0
hg38-GSTP1	0	2.7027	0.929	0.046	0
hg38-RACK1	0	2.70077	0.98	0.108	0
hg38-RPL27	0	2.69822	0.987	0.113	0
hg38-PSAP	0	2.65194	0.966	0.175	0
hg38-MARCO	0	2.64994	0.807	0.021	0
hg38-CD68	0	2.64244	0.912	0.063	0
hg38-RPS25	0	2.63178	0.988	0.159	0
hg38-RPS21	0	2.62239	0.977	0.093	0
hg38-RPS16	0	2.62073	0.995	0.19	0
hg38-RPL35A	0	2.60677	0.984	0.133	0
hg38-FABP5	0	2.60384	0.619	0.021	0
hg38-RPS10	0	2.59467	0.978	0.119	0
hg38-RPL34	0	2.58121	0.994	0.198	0
hg38-NPC2	0	2.57286	0.945	0.08	0
hg38-PFDN5	0	2.57074	0.988	0.137	0
hg38-CTSD	0	2.54797	0.959	0.149	0
hg38-RPL28	0	2.53938	0.996	0.272	0
hg38-VAMP8	0	2.53045	0.914	0.044	0
hg38-HSP90AA1	0	2.49981	0.958	0.193	0
hg38-RPL38	0	2.4968	0.985	0.132	0
hg38-RPS11	0	2.49643	0.991	0.206	0
hg38-RPS15A	0	2.47484	0.991	0.206	0
hg38-HSP90B1	0	2.45173	0.755	0.04	0
hg38-CALR	0	2.42916	0.778	0.033	0
hg38-AIF1	0	2.42441	0.981	0.221	0
hg38-RPL39	0	2.41063	0.992	0.216	0
hg38-RPL41	0	2.40729	0.996	0.293	0
hg38-CYBB	0	2.40449	0.869	0.054	0
hg38-HSP90AB1	0	2.3989	0.9	0.063	0
hg38-RPL31	0	2.38685	0.942	0.089	0
hg38-AP2S1	0	2.38603	0.912	0.066	0
hg38-RPL4	0	2.38332	0.899	0.049	0
hg38-PLIN2	0	2.37661	0.897	0.132	0
hg38-EMP3	0	2.37394	0.926	0.115	0
hg38-MS4A7	0	2.37113	0.825	0.031	0
hg38-ANXA5	0	2.36731	0.96	0.109	0
hg38-GPX4	0	2.36159	0.935	0.075	0
hg38-RPL37	0	2.36123	0.99	0.22	0
hg38-TIMP1	0	2.35893	0.95	0.23	0
hg38-LGALS3	0	2.35046	0.897	0.088	0
hg38-HMOX1	0	2.34311	0.873	0.233	0
hg38-CTSS	0	2.31512	0.965	0.193	0
hg38-RPS26	0	2.30917	0.978	0.154	0
hg38-BLVRB	0	2.27264	0.848	0.063	0
hg38-RPL30	0	2.26219	0.988	0.251	0
hg38-HSPA1A	0	2.22557	0.772	0.12	0
hg38-NPM1	0	2.21934	0.829	0.037	0
hg38-VIM	0	2.21263	0.998	0.312	0
hg38-GSTO1	0	2.2025	0.901	0.087	0
hg38-UBA52	0	2.17807	0.99	0.255	0
hg38-TGFBI	0	2.17276	0.679	0.02	0
hg38-SH3BGRL3	0	2.171	0.998	0.33	0
hg38-YBX3	0	2.1628	0.828	0.039	0
hg38-FCGR3A	0	2.16156	0.8	0.037	0
hg38-LIPA	0	2.156	0.713	0.021	0
hg38-COX7C	0	2.15344	0.907	0.062	0
hg38-ATP5MC2	0	2.1463	0.931	0.092	0
hg38-CD74	0	2.14245	0.692	0.036	0
hg38-NACA	0	2.13901	0.972	0.185	0
hg38-MT-ND1	0	2.13281	0.977	0.263	0
hg38-BTF3	0	2.12999	0.923	0.085	0
hg38-LYZ	0	2.10073	0.958	0.188	0
hg38-CD163	0	2.10023	0.948	0.181	0
hg38-RPS9	0	2.09222	0.99	0.275	0
hg38-SLC25A6	0	2.08231	0.841	0.048	0
hg38-EREG	0	2.068	0.453	0.034	0
hg38-PRDX1	0	2.06533	0.816	0.043	0
hg38-ATP6V1F	0	2.05033	0.866	0.067	0
hg38-NDUFA4	0	2.04903	0.836	0.059	0
hg38-RPL36A	0	2.0119	0.865	0.049	0
hg38-PPDPF	0	2.01112	0.812	0.045	0
hg38-COX4I1	0	2.00382	0.96	0.143	0
hg38-MMP19	0	1.99603	0.593	0.019	0
hg38-LMNA	0	1.99113	0.57	0.01	0
hg38-UQCRB	0	1.98959	0.916	0.102	0
hg38-SERF2	0	1.98574	0.994	0.298	0
hg38-PDK4	0	1.98361	0.574	0.016	0
hg38-TMIGD3	0	1.97762	0.543	0.031	0
hg38-ENO1	0	1.959	0.961	0.176	0
hg38-CXCL3	0	1.9555	0.326	0.012	0
hg38-HNRNPA1	0	1.95048	0.862	0.056	0
hg38-MT1X	0	1.94884	0.439	0.018	0
hg38-HLA-DRA	0	1.92902	0.531	0.022	0
hg38-COX6C	0	1.8952	0.809	0.044	0
hg38-NDUFB2	0	1.89026	0.781	0.036	0
hg38-NDUFS5	0	1.88639	0.811	0.055	0
hg38-UQCRH	0	1.87892	0.869	0.074	0
hg38-SSR4	0	1.87869	0.821	0.046	0
hg38-DYNLL1	0	1.87849	0.845	0.065	0
hg38-SLC25A5	0	1.87403	0.793	0.047	0
hg38-SAMHD1	0	1.86798	0.741	0.039	0
hg38-C1QC	0	1.86358	0.364	0.004	0
hg38-CSTB	0	1.86354	0.938	0.221	0
hg38-MT-ND4L	0	1.85988	0.77	0.047	0
hg38-RPS27L	0	1.85285	0.763	0.043	0
hg38-CLTA	0	1.85277	0.828	0.068	0
hg38-HCST	0	1.84888	0.732	0.056	0
hg38-ANXA1	0	1.84006	0.912	0.149	0
hg38-EEF2	0	1.83841	0.827	0.06	0
hg38-GAPDH	0	1.83727	0.993	0.305	0
hg38-CHCHD2	0	1.82969	0.918	0.119	0
hg38-FBP1	0	1.82099	0.582	0.018	0
hg38-CANX	0	1.81621	0.804	0.055	0
hg38-KCTD12	0	1.81512	0.771	0.052	0
hg38-CCDC88A	0	1.81467	0.74	0.038	0
hg38-STAB1	0	1.81223	0.704	0.031	0
hg38-LIMS1	0	1.80998	0.834	0.092	0
hg38-AHNAK	0	1.80487	0.719	0.042	0
hg38-JUN	0	1.80394	0.84	0.138	0
hg38-ATP5MC3	0	1.79212	0.761	0.043	0
hg38-MRC1	0	1.78724	0.481	0.003	0
hg38-PKM	0	1.78658	0.912	0.123	0
hg38-MPEG1	0	1.77431	0.69	0.038	0
hg38-EIF3K	0	1.77265	0.837	0.074	0
hg38-TFPI	0	1.76936	0.647	0.018	0
hg38-NAP1L1	0	1.76625	0.754	0.04	0
hg38-RPS17	0	1.76424	0.781	0.049	0
hg38-CD99	0	1.7525	0.718	0.029	0
hg38-TPT1	0	1.74399	1	0.365	0
hg38-EIF3E	0	1.73151	0.758	0.04	0
hg38-HSPA1B	0	1.73106	0.619	0.045	0
hg38-NCL	0	1.71047	0.767	0.057	0
hg38-PFN1	0	1.6962	0.992	0.283	0
hg38-TYMP	0	1.68966	0.893	0.153	0
hg38-PDIA3	0	1.67189	0.663	0.039	0
hg38-CTSZ	0	1.6634	0.827	0.085	0
hg38-ATP5PD	0	1.66003	0.828	0.074	0
hg38-APRT	0	1.65855	0.731	0.033	0
hg38-PPIB	0	1.65641	0.774	0.08	0
hg38-HSPA8	0	1.65309	0.749	0.067	0
hg38-MTDH	0	1.65225	0.838	0.081	0
hg38-VDAC1	0	1.65191	0.735	0.037	0
hg38-HSPA5	0	1.6499	0.647	0.08	0
hg38-ATP5F1D	0	1.63563	0.764	0.047	0
hg38-RAB13	0	1.62903	0.622	0.018	0
hg38-ZEB2	0	1.62889	0.861	0.144	0
hg38-HSPD1	0	1.62643	0.646	0.037	0
hg38-NDUFB11	0	1.61992	0.754	0.045	0
hg38-MACROH2A1	0	1.61644	0.884	0.137	0
hg38-COX8A	0	1.6111	0.874	0.108	0
hg38-COX5A	0	1.60598	0.768	0.052	0
hg38-RNASE2	0	1.60537	0.603	0.034	0
hg38-DNAJC15	0	1.59764	0.693	0.03	0
hg38-PABPC1	0	1.59441	0.955	0.225	0
hg38-IL10	0	1.58632	0.474	0.022	0
hg38-SET	0	1.58532	0.748	0.054	0
hg38-FCGRT	0	1.58127	0.855	0.124	0
hg38-SLC39A8	0	1.58121	0.512	0.026	0
hg38-GLUL	0	1.58085	0.961	0.257	0
hg38-ADAP2	0	1.57315	0.616	0.019	0
hg38-GRN	0	1.57292	0.868	0.125	0
hg38-FLNA	0	1.56616	0.76	0.083	0
hg38-FAU	0	1.56553	0.994	0.304	0
hg38-EDF1	0	1.56542	0.793	0.064	0
hg38-ARL4A	0	1.561	0.59	0.039	0
hg38-CXCL2	0	1.5576	0.322	0.017	0
hg38-CD300E	0	1.55747	0.579	0.029	0
hg38-DUSP6	0	1.55492	0.666	0.069	0
hg38-MGST3	0	1.55432	0.653	0.031	0
hg38-TOMM7	0	1.55201	0.81	0.085	0
hg38-COX5B	0	1.55097	0.889	0.141	0
hg38-ITGB1	0	1.53935	0.672	0.04	0
hg38-ATP5MG	0	1.53554	0.899	0.14	0
hg38-S100A4	0	1.53453	0.981	0.304	0
hg38-MTSS1	0	1.52463	0.62	0.02	0
hg38-OST4	0	1.52397	0.857	0.101	0
hg38-HINT1	0	1.52312	0.713	0.049	0
hg38-CD81	0	1.5225	0.588	0.017	0
hg38-COTL1	0	1.52199	0.976	0.255	0
hg38-PARK7	0	1.52023	0.737	0.052	0
hg38-NSA2	0	1.51918	0.672	0.036	0
hg38-EIF3A	0	1.50491	0.719	0.054	0
hg38-SCARB2	0	1.50166	0.612	0.02	0
hg38-EEF1D	0	1.5003	0.931	0.166	0
hg38-CFL1	0	1.49033	0.98	0.282	0
hg38-SEC61G	0	1.48571	0.71	0.055	0
hg38-RBM3	0	1.48292	0.73	0.057	0
hg38-ATP5PO	0	1.48008	0.719	0.044	0
hg38-GADD45GIP1	0	1.47626	0.634	0.022	0
hg38-CREG1	0	1.47459	0.735	0.07	0
hg38-SH3BGRL	0	1.47185	0.81	0.086	0
hg38-SLC25A3	0	1.47173	0.798	0.092	0
hg38-AREG	0	1.46863	0.646	0.147	0
hg38-RAN	0	1.46732	0.662	0.033	0
hg38-DAB2	0	1.46532	0.566	0.013	0
hg38-PSMA7	0	1.46481	0.924	0.174	0
hg38-P4HB	0	1.4626	0.773	0.081	0
hg38-SNRPD2	0	1.45998	0.663	0.029	0
hg38-ARHGAP18	0	1.45847	0.663	0.035	0
hg38-COX7B	0	1.4554	0.787	0.097	0
hg38-SLC1A3	0	1.45269	0.481	0.022	0
hg38-EIF3H	0	1.44638	0.745	0.053	0
hg38-ATP5MF	0	1.44072	0.745	0.069	0
hg38-LRP1	0	1.43992	0.622	0.024	0
hg38-TPP1	0	1.43707	0.711	0.059	0
hg38-FCN1	0	1.43649	0.625	0.062	0
hg38-MS4A6A	0	1.43128	0.712	0.111	0
hg38-ACTG1	0	1.4306	0.983	0.279	0
hg38-RPL22L1	0	1.42953	0.607	0.037	0
hg38-SAP30	0	1.42357	0.68	0.058	0
hg38-LILRB1	0	1.42058	0.558	0.019	0
hg38-SERBP1	0	1.41094	0.744	0.067	0
hg38-LDHA	0	1.40843	0.917	0.217	0
hg38-RHOB	0	1.40785	0.615	0.06	0
hg38-RPL17	0	1.4037	0.674	0.046	0
hg38-HSPE1	0	1.40008	0.588	0.026	0
hg38-CSF1R	0	1.39777	0.572	0.016	0
hg38-DBI	0	1.39023	0.795	0.105	0
hg38-UCP2	0	1.38964	0.573	0.02	0
hg38-ST13	0	1.38532	0.655	0.033	0
hg38-YWHAE	0	1.38411	0.743	0.063	0
hg38-RNH1	0	1.38181	0.637	0.035	0
hg38-COX6B1	0	1.3791	0.902	0.165	0
hg38-FTH1	8.49905e-306	1.37305	1	0.388	2.3403e-301
hg38-RGS10	0	1.37021	0.57	0.025	0
hg38-UQCRQ	0	1.36776	0.675	0.051	0
hg38-MZT2B	0	1.36749	0.653	0.034	0
hg38-TUBA1B	0	1.36746	0.669	0.061	0
hg38-CPVL	0	1.36727	0.539	0.021	0
hg38-CHCHD10	0	1.36597	0.574	0.027	0
hg38-HNRNPDL	0	1.36418	0.762	0.082	0
hg38-CD14	0	1.36143	0.744	0.107	0
hg38-ATP1B3	0	1.36029	0.611	0.031	0
hg38-EID1	0	1.3578	0.638	0.035	0
hg38-SRP14	0	1.35775	0.929	0.172	0
hg38-SEM1	0	1.35578	0.634	0.027	0
hg38-PDIA6	0	1.35339	0.538	0.023	0
hg38-NDUFA11	0	1.35129	0.71	0.059	0
hg38-ARL6IP4	0	1.35125	0.696	0.052	0
hg38-PHPT1	0	1.34924	0.563	0.019	0
hg38-MERTK	0	1.34665	0.558	0.017	0
hg38-RAD23A	0	1.3461	0.607	0.029	0
hg38-NDUFS6	0	1.34388	0.65	0.049	0
hg38-SUMO2	0	1.34335	0.842	0.119	0
hg38-CPM	0	1.34043	0.517	0.012	0
hg38-RPL36AL	0	1.33846	0.903	0.162	0
hg38-ATP5PF	0	1.33816	0.738	0.077	0
hg38-RPS4Y1	0	1.33486	0.676	0.059	0
hg38-HSPH1	0	1.33292	0.425	0.019	0
hg38-COX7A2	0	1.33043	0.803	0.108	0
hg38-CYCS	0	1.32992	0.574	0.028	0
hg38-UBB	0	1.32743	0.766	0.092	0
hg38-HSPB1	0	1.32706	0.376	0.009	0
hg38-LAPTM5	0	1.32661	0.966	0.268	0
hg38-FOSB	0	1.32475	0.589	0.07	0
hg38-CALM3	0	1.32469	0.703	0.071	0
hg38-MARCHF1	0	1.3241	0.563	0.03	0
hg38-EPB41L3	0	1.32255	0.493	0.007	0
hg38-HIPK2	0	1.31682	0.626	0.05	0
hg38-SSB	0	1.31676	0.556	0.022	0
hg38-PSME2	0	1.31563	0.56	0.024	0
hg38-ATF3	0	1.31485	0.414	0.012	0
hg38-ALDH2	0	1.31358	0.601	0.042	0
hg38-JUND	0	1.3107	0.882	0.203	0
hg38-PA2G4	0	1.31002	0.586	0.024	0
hg38-ANP32B	0	1.30963	0.69	0.063	0
hg38-ATP5MK	0	1.30624	0.732	0.067	0
hg38-TMSB4X	2.4015e-295	1.30427	0.999	0.373	6.61277e-291
hg38-NDUFB8	0	1.30361	0.633	0.04	0
hg38-SELENOW	0	1.3029	0.605	0.034	0
hg38-TUBB	0	1.30169	0.563	0.022	0
hg38-ACTB	1.62437e-299	1.30062	0.997	0.365	4.47286e-295
hg38-RAP2B	0	1.29975	0.594	0.04	0
hg38-ATP5ME	0	1.29919	0.738	0.069	0
hg38-M6PR	0	1.29807	0.608	0.031	0
hg38-LGALS9	0	1.29771	0.562	0.028	0
hg38-TOMM20	0	1.29573	0.647	0.042	0
hg38-SF3B5	0	1.29297	0.701	0.051	0
hg38-PTGES3	0	1.292	0.771	0.09	0
hg38-ATP5F1C	0	1.29013	0.637	0.042	0
hg38-HNMT	0	1.28939	0.557	0.013	0
hg38-LAIR1	0	1.28748	0.601	0.038	0
hg38-C19orf53	0	1.28596	0.687	0.054	0
hg38-UQCR10	0	1.28197	0.763	0.091	0
hg38-H2AJ	0	1.2796	0.586	0.033	0
hg38-NDUFA13	0	1.27092	0.635	0.054	0
hg38-POLR2L	0	1.26767	0.658	0.06	0
hg38-ZNF706	0	1.26748	0.628	0.046	0
hg38-EIF5B	0	1.2607	0.506	0.021	0
hg38-COMT	0	1.25922	0.574	0.022	0
hg38-C11orf58	0	1.25763	0.691	0.061	0
hg38-SNU13	0	1.25447	0.613	0.036	0
hg38-RNF7	0	1.25341	0.687	0.058	0
hg38-HIGD2A	0	1.25057	0.665	0.048	0
hg38-NUCKS1	0	1.24912	0.534	0.019	0
hg38-MS4A4A	0	1.24904	0.61	0.062	0
hg38-S100A6	4.92093e-302	1.24859	0.991	0.347	1.35503e-297
hg38-SSBP1	0	1.24706	0.564	0.028	0
hg38-PABPC4	0	1.24467	0.528	0.016	0
hg38-MSR1	0	1.24218	0.419	0.005	0
hg38-DEK	0	1.2409	0.753	0.095	0
hg38-GTF3C6	0	1.23924	0.56	0.024	0
hg38-CAPNS1	0	1.23707	0.658	0.053	0
hg38-EIF4B	0	1.23246	0.614	0.053	0
hg38-GTF3A	0	1.22967	0.607	0.045	0
hg38-C1orf162	0	1.22741	0.927	0.241	0
hg38-MFSD1	0	1.22596	0.657	0.054	0
hg38-SAT1	5.94894e-281	1.22576	0.994	0.367	1.6381e-276
hg38-FGL2	0	1.22575	0.524	0.047	0
hg38-SLC16A10	0	1.22515	0.317	0.002	0
hg38-POMP	0	1.22481	0.817	0.139	0
hg38-RSL1D1	0	1.22469	0.571	0.031	0
hg38-RPN2	0	1.22313	0.574	0.032	0
hg38-RAB10	0	1.22287	0.743	0.106	0
hg38-RBX1	0	1.22263	0.665	0.056	0
hg38-HLA-DRB1	0	1.22113	0.435	0.017	0
hg38-TUBA1C	0	1.21935	0.521	0.024	0
hg38-SLC11A1	0	1.21874	0.93	0.27	0
hg38-ATP6V1G1	0	1.21629	0.825	0.121	0
hg38-CFD	0	1.21565	0.536	0.044	0
hg38-COPS9	0	1.21504	0.666	0.052	0
hg38-MGST1	0	1.21466	0.556	0.041	0
hg38-IFI30	0	1.21443	0.529	0.045	0
hg38-EIF3F	0	1.21396	0.571	0.032	0
hg38-PSMB1	0	1.21305	0.686	0.063	0
hg38-EIF1	0	1.21272	0.988	0.322	0
hg38-VMA21	0	1.21051	0.589	0.029	0
hg38-KTN1	0	1.20859	0.625	0.05	0
hg38-CTSH	0	1.20812	0.564	0.03	0
hg38-CNDP2	0	1.20703	0.524	0.014	0
hg38-HMGB1	0	1.20372	0.941	0.228	0
hg38-ABRACL	0	1.20333	0.614	0.044	0
hg38-HNRNPAB	0	1.20078	0.518	0.03	0
hg38-PPP1R14B	0	1.2002	0.488	0.015	0
hg38-ELOB	0	1.19781	0.867	0.169	0
hg38-ATP5F1B	0	1.19708	0.634	0.05	0
hg38-LHFPL2	0	1.19673	0.488	0.021	0
hg38-GSN	0	1.19562	0.598	0.057	0
hg38-SIGLEC10	0	1.19557	0.522	0.033	0
hg38-NCKAP1L	0	1.19545	0.657	0.067	0
hg38-ATP5F1E	0	1.195	0.994	0.336	0
hg38-GLRX	0	1.19209	0.786	0.147	0
hg38-NDUFB9	0	1.19017	0.617	0.056	0
hg38-RPN1	0	1.1875	0.636	0.057	0
hg38-SNRPG	0	1.18713	0.618	0.049	0
hg38-GNAS	0	1.18297	0.869	0.174	0
hg38-DDX21	0	1.18282	0.645	0.078	0
hg38-RAC1	0	1.18233	0.939	0.231	0
hg38-CSDE1	0	1.18172	0.713	0.086	0
hg38-DSE	0	1.18011	0.624	0.064	0
hg38-COMMD6	0	1.17998	0.763	0.102	0
hg38-TIMM8B	0	1.17461	0.562	0.033	0
hg38-DNAJB1	0	1.17288	0.582	0.081	0
hg38-EIF1AX	0	1.17258	0.58	0.039	0
hg38-TPI1	0	1.17185	0.909	0.195	0
hg38-HADHA	0	1.17125	0.653	0.057	0
hg38-ATP5PB	0	1.17107	0.663	0.06	0
hg38-NDUFB4	0	1.16995	0.591	0.041	0
hg38-ANAPC11	0	1.16595	0.666	0.061	0
hg38-HNRNPU	0	1.16515	0.86	0.205	0
hg38-CCT5	0	1.16489	0.568	0.045	0
hg38-CDV3	0	1.16207	0.772	0.117	0
hg38-MICOS10	0	1.16146	0.636	0.06	0
hg38-SSR3	0	1.15914	0.582	0.039	0
hg38-YWHAB	0	1.15761	0.909	0.197	0
hg38-FKBP1A	0	1.15595	0.818	0.148	0
hg38-BRK1	0	1.15131	0.728	0.084	0
hg38-EIF3G	0	1.14814	0.56	0.034	0
hg38-EIF4EBP1	0	1.14766	0.509	0.02	0
hg38-NDUFV2	0	1.14728	0.654	0.061	0
hg38-ARPC1B	0	1.1451	0.935	0.236	0
hg38-SEC61B	0	1.14469	0.784	0.12	0
hg38-GLIPR1	0	1.14396	0.692	0.085	0
hg38-MICOS13	0	1.14345	0.51	0.021	0
hg38-EIF5A	0	1.14163	0.58	0.037	0
hg38-TMEM219	0	1.14155	0.555	0.031	0
hg38-ANPEP	0	1.13943	0.442	0.033	0
hg38-NDUFA12	0	1.13942	0.524	0.021	0
hg38-HSBP1	0	1.13888	0.747	0.104	0
hg38-HNRNPD	0	1.13313	0.643	0.06	0
hg38-MRPL41	0	1.13156	0.534	0.027	0
hg38-TPM4	0	1.13083	0.84	0.176	0
hg38-ADA2	0	1.12531	0.486	0.022	0
hg38-PSMB6	0	1.12068	0.575	0.039	0
hg38-SMDT1	0	1.11915	0.543	0.03	0
hg38-MRPL51	0	1.11817	0.592	0.045	0
hg38-CD164	0	1.11759	0.792	0.128	0
hg38-NR4A1	0	1.11167	0.406	0.018	0
hg38-ADAM9	0	1.11131	0.571	0.038	0
hg38-SHTN1	0	1.11125	0.508	0.022	0
hg38-JTB	0	1.11043	0.665	0.075	0
hg38-KYNU	0	1.11038	0.467	0.02	0
hg38-EIF3I	0	1.10976	0.564	0.035	0
hg38-MGAT1	0	1.10831	0.775	0.126	0
hg38-CALM1	0	1.10803	0.935	0.231	0
hg38-VMP1	0	1.1077	0.812	0.201	0
hg38-TXNDC17	0	1.10759	0.651	0.083	0
hg38-UQCR11	0	1.10471	0.821	0.14	0
hg38-SRP72	0	1.10458	0.501	0.024	0
hg38-COX20	0	1.10441	0.561	0.036	0
hg38-DNAJC8	0	1.10421	0.579	0.042	0
hg38-CLIC1	0	1.10316	0.973	0.29	0
hg38-RGL1	0	1.10281	0.414	0.013	0
hg38-ATP6AP2	0	1.1016	0.62	0.059	0
hg38-DOK2	0	1.10121	0.474	0.022	0
hg38-TCN2	0	1.10077	0.471	0.019	0
hg38-ZNF331	0	1.09856	0.331	0.009	0
hg38-NDUFAB1	0	1.09835	0.511	0.024	0
hg38-ATOX1	0	1.09815	0.579	0.04	0
hg38-ARPC3	0	1.09743	0.979	0.305	0
hg38-BNIP3	0	1.09648	0.361	0.018	0
hg38-ENY2	0	1.09643	0.713	0.092	0
hg38-MRPL52	0	1.09504	0.49	0.019	0
hg38-VPS13C	0	1.09467	0.547	0.037	0
hg38-PSMD8	0	1.09412	0.606	0.053	0
hg38-DYNC1I2	0	1.09405	0.504	0.027	0
hg38-ZNHIT1	0	1.09241	0.651	0.07	0
hg38-ATP5F1A	0	1.08968	0.537	0.033	0
hg38-CAPG	0	1.08726	0.519	0.071	0
hg38-DMXL2	0	1.0859	0.516	0.034	0
hg38-PPT1	0	1.08546	0.532	0.033	0
hg38-COX6A1	0	1.08543	0.777	0.133	0
hg38-ATP5IF1	0	1.08303	0.594	0.052	0
hg38-CIAO2B	0	1.08038	0.624	0.056	0
hg38-PTP4A2	0	1.07817	0.723	0.104	0
hg38-EIF4G2	0	1.07715	0.79	0.133	0
hg38-TBCA	0	1.07686	0.652	0.071	0
hg38-MAP3K8	0	1.0768	0.613	0.071	0
hg38-TYROBP	1.73259e-269	1.07663	0.986	0.343	4.77086e-265
hg38-BST2	0	1.07602	0.481	0.022	0
hg38-WASF2	0	1.074	0.745	0.103	0
hg38-HMGA1	0	1.07078	0.473	0.02	0
hg38-QKI	0	1.07068	0.773	0.132	0
hg38-GPNMB	0	1.07047	0.318	0.002	0
hg38-CAPN2	0	1.06784	0.498	0.028	0
hg38-CCT6A	0	1.06578	0.503	0.026	0
hg38-BCAT1	0	1.06534	0.67	0.082	0
hg38-LSM7	0	1.06301	0.497	0.029	0
hg38-SCP2	0	1.06132	0.498	0.025	0
hg38-HNRNPA3	0	1.06066	0.721	0.108	0
hg38-FXYD5	0	1.05946	0.621	0.07	0
hg38-PDXK	0	1.0591	0.546	0.045	0
hg38-TCEA1	0	1.05908	0.575	0.05	0
hg38-SMS	0	1.05852	0.505	0.022	0
hg38-TMEM123	0	1.0585	0.587	0.048	0
hg38-METRNL	0	1.05788	0.723	0.119	0
hg38-GUK1	0	1.05729	0.759	0.118	0
hg38-ETFB	0	1.05627	0.55	0.038	0
hg38-AP2M1	0	1.05613	0.586	0.049	0
hg38-EIF4A1	0	1.05536	0.573	0.053	0
hg38-FIS1	0	1.0552	0.568	0.043	0
hg38-POLE4	0	1.05284	0.529	0.032	0
hg38-SFPQ	0	1.05268	0.67	0.1	0
hg38-DNAJC7	0	1.05133	0.584	0.045	0
hg38-BNIP3L	0	1.05094	0.749	0.141	0
hg38-SERPINB6	0	1.05084	0.524	0.026	0
hg38-HM13	0	1.05056	0.547	0.041	0
hg38-KLF4	0	1.04875	0.434	0.024	0
hg38-HMGN2	0	1.04767	0.762	0.121	0
hg38-ATP5MC1	0	1.04746	0.469	0.015	0
hg38-NDUFS7	0	1.04674	0.516	0.03	0
hg38-SEC11A	0	1.04667	0.643	0.076	0
hg38-APLP2	0	1.04566	0.873	0.194	0
hg38-CLTC	0	1.04461	0.646	0.081	0
hg38-SNX2	0	1.04424	0.521	0.036	0
hg38-DYNC1H1	0	1.04215	0.534	0.038	0
hg38-PSMA1	0	1.04181	0.559	0.04	0
hg38-HAVCR2	0	1.04127	0.436	0.021	0
hg38-ARHGDIB	0	1.04072	0.928	0.236	0
hg38-FAM162A	0	1.04045	0.377	0.012	0
hg38-MCUB	0	1.04042	0.414	0.01	0
hg38-EIF2S2	0	1.03993	0.594	0.06	0
hg38-KDELR1	0	1.03916	0.517	0.031	0
hg38-NME1	0	1.03839	0.421	0.009	0
hg38-SDF2L1	0	1.03797	0.364	0.013	0
hg38-NDUFB7	0	1.03797	0.558	0.045	0
hg38-OLR1	0	1.03753	0.265	0.005	0
hg38-RAB5C	0	1.0369	0.713	0.097	0
hg38-TIMM13	0	1.03677	0.484	0.019	0
hg38-GPI	0	1.03553	0.488	0.024	0
hg38-GDI2	0	1.03525	0.675	0.078	0
hg38-SKP1	0	1.03387	0.723	0.106	0
hg38-CCR1	0	1.03208	0.573	0.062	0
hg38-PSMC5	0	1.0312	0.523	0.028	0
hg38-IFI27L2	0	1.03108	0.482	0.022	0
hg38-SNRPF	0	1.03105	0.467	0.019	0
hg38-LAMTOR1	0	1.02926	0.696	0.092	0
hg38-HDLBP	0	1.02523	0.557	0.042	0
hg38-OSTC	0	1.02393	0.464	0.02	0
hg38-DDX18	0	1.02369	0.511	0.031	0
hg38-LST1	0	1.02285	0.864	0.192	0
hg38-CAPZB	0	1.02267	0.813	0.146	0
hg38-TAGLN2	0	1.02181	0.838	0.163	0
hg38-SNX5	0	1.0215	0.472	0.018	0
hg38-NDUFB10	0	1.02084	0.622	0.064	0
hg38-HERPUD1	0	1.02083	0.511	0.064	0
hg38-MRPL57	0	1.02056	0.495	0.02	0
hg38-GPR183	0	1.02042	0.314	0.008	0
hg38-ENG	0	1.01966	0.383	0.004	0
hg38-AP1S2	0	1.01966	0.562	0.062	0
hg38-SNRPE	0	1.01919	0.482	0.026	0
hg38-NR4A2	0	1.01874	0.411	0.034	0
hg38-TPM3	0	1.01861	0.93	0.264	0
hg38-LAP3	0	1.01639	0.444	0.016	0
hg38-TUBGCP2	0	1.01439	0.524	0.039	0
hg38-ZC3H15	0	1.01379	0.564	0.056	0
hg38-RTRAF	0	1.01138	0.541	0.039	0
hg38-MRPS21	0	1.00995	0.499	0.025	0
hg38-VAMP5	0	1.00953	0.446	0.032	0
hg38-CYFIP1	0	1.0093	0.487	0.024	0
hg38-MYDGF	0	1.00902	0.45	0.02	0
hg38-CTNNB1	0	1.00897	0.612	0.074	0
hg38-PLD3	0	1.00849	0.428	0.018	0
hg38-POLR1D	0	1.00773	0.549	0.046	0
hg38-ERP29	0	1.0048	0.498	0.033	0
hg38-RNASE6	0	1.00348	0.733	0.111	0
hg38-BANF1	0	1.0024	0.484	0.02	0
hg38-CSNK1A1	0	1.0024	0.76	0.131	0
hg38-EZR	0	1.00215	0.459	0.059	0
hg38-TLE5	0	1.00122	0.442	0.024	0
hg38-SAP18	0	1.00051	0.715	0.1	0
hg38-EIF3M	0	0.99933	0.498	0.032	0
hg38-PRELID1	0	0.999184	0.747	0.142	0
hg38-CTSA	0	0.999093	0.583	0.054	0
hg38-CD84	0	0.997971	0.395	0.008	0
hg38-SNRPB	0	0.997031	0.585	0.055	0
hg38-VDAC2	0	0.995184	0.548	0.045	0
hg38-COPE	0	0.994343	0.701	0.1	0
hg38-ZFP36L2	0	0.993846	0.701	0.157	0
hg38-MLEC	0	0.991086	0.424	0.013	0
hg38-AKR1A1	0	0.990675	0.465	0.018	0
hg38-SPCS3	0	0.989774	0.66	0.087	0
hg38-MRPL20	0	0.988799	0.509	0.033	0
hg38-RNF181	0	0.988625	0.588	0.057	0
hg38-SLC43A2	0	0.986837	0.635	0.085	0
hg38-C4orf48	0	0.985841	0.569	0.056	0
hg38-EIF3L	0	0.985099	0.495	0.034	0
hg38-PGAM1	0	0.98493	0.618	0.081	0
hg38-SIVA1	0	0.984285	0.474	0.028	0
hg38-AP1B1	0	0.983676	0.438	0.016	0
hg38-MORF4L1	0	0.982535	0.75	0.121	0
hg38-RASGEF1B	0	0.982171	0.401	0.025	0
hg38-C5AR1	0	0.981923	0.85	0.206	0
hg38-CSNK2B	0	0.981604	0.615	0.069	0
hg38-ERH	0	0.981034	0.548	0.045	0
hg38-POLR2E	0	0.979405	0.481	0.027	0
hg38-UXT	0	0.979261	0.542	0.049	0
hg38-UBE2L3	0	0.979173	0.553	0.052	0
hg38-PRPF40A	0	0.978523	0.588	0.064	0
hg38-RBIS	0	0.978522	0.485	0.026	0
hg38-CD63	0	0.977545	0.945	0.282	0
hg38-EIF3J	0	0.977356	0.458	0.027	0
hg38-ME2	0	0.977123	0.479	0.041	0
hg38-PSME1	0	0.976923	0.625	0.073	0
hg38-RNF130	0	0.976613	0.673	0.09	0
hg38-PPP1CA	0	0.976211	0.662	0.083	0
hg38-PSMA4	0	0.975579	0.545	0.049	0
hg38-CCT4	0	0.973991	0.454	0.02	0
hg38-REEP5	0	0.973939	0.609	0.075	0
hg38-ARPC2	3.66254e-283	0.97371	0.966	0.299	1.00852e-278
hg38-DPP7	0	0.973567	0.477	0.018	0
hg38-EMP1	0	0.972895	0.336	0.008	0
hg38-REX1BD	0	0.972767	0.469	0.021	0
hg38-CCNI	0	0.970735	0.847	0.176	0
hg38-PCM1	0	0.970445	0.495	0.037	0
hg38-UBC	0	0.970349	0.966	0.282	0
hg38-PLA2G7	0	0.968169	0.373	0.006	0
hg38-TFEC	0	0.967667	0.455	0.022	0
hg38-DDX5	0	0.967213	0.883	0.213	0
hg38-SQSTM1	0	0.967036	0.674	0.104	0
hg38-NHP2	0	0.966788	0.419	0.013	0
hg38-GSPT1	0	0.966778	0.476	0.026	0
hg38-SERP1	0	0.965593	0.901	0.222	0
hg38-SELENOH	0	0.965576	0.458	0.026	0
hg38-SOD1	0	0.965125	0.467	0.028	0
hg38-CD44	0	0.964308	0.757	0.145	0
hg38-UPP1	0	0.963047	0.777	0.174	0
hg38-SUMO3	0	0.962732	0.485	0.028	0
hg38-TRA2B	0	0.962147	0.569	0.071	0
hg38-UBXN1	0	0.962106	0.595	0.059	0
hg38-MPP1	0	0.960538	0.651	0.094	0
hg38-SLC7A7	0	0.959926	0.445	0.02	0
hg38-DPYSL2	0	0.959585	0.439	0.021	0
hg38-ARHGDIA	0	0.959259	0.633	0.089	0
hg38-ITGB2	0	0.958588	0.872	0.207	0
hg38-PRRC2C	0	0.958316	0.754	0.127	0
hg38-SUB1	0	0.956499	0.802	0.162	0
hg38-GNAI2	0	0.956029	0.932	0.253	0
hg38-H1-10	0	0.955823	0.408	0.024	0
hg38-HNRNPA2B1	3.51122e-266	0.955766	0.915	0.29	9.66849e-262
hg38-RAP1B	0	0.955437	0.729	0.12	0
hg38-NDUFC2	0	0.954942	0.566	0.069	0
hg38-TBXAS1	0	0.954565	0.564	0.062	0
hg38-NDUFA1	0	0.953923	0.719	0.111	0
hg38-ID2	0	0.953122	0.412	0.031	0
hg38-TMEM230	0	0.951478	0.48	0.027	0
hg38-YWHAH	0	0.951314	0.568	0.069	0
hg38-SNRPD1	0	0.951066	0.435	0.019	0
hg38-HSPA9	0	0.95052	0.464	0.027	0
hg38-METAP2	0	0.948527	0.429	0.017	0
hg38-TMEM258	0	0.947997	0.614	0.067	0
hg38-MRPS15	0	0.947905	0.441	0.017	0
hg38-CDC37	0	0.947216	0.532	0.043	0
hg38-DDOST	0	0.947093	0.441	0.019	0
hg38-LY86	0	0.947054	0.397	0.016	0
hg38-SRSF9	0	0.946132	0.646	0.086	0
hg38-SEPTIN2	0	0.945804	0.56	0.051	0
hg38-PCBP1	0	0.94521	0.854	0.182	0
hg38-PLEC	0	0.945192	0.54	0.06	0
hg38-ROMO1	0	0.944291	0.569	0.054	0
hg38-NIBAN2	0	0.94289	0.381	0.019	0
hg38-GOLGA4	0	0.942391	0.525	0.052	0
hg38-TMEM14C	0	0.942195	0.444	0.02	0
hg38-XRCC6	0	0.941744	0.491	0.028	0
hg38-ACADVL	0	0.94146	0.434	0.02	0
hg38-CD93	0	0.940244	0.524	0.082	0
hg38-RUNX1	0	0.938815	0.554	0.06	0
hg38-AIMP1	0	0.936442	0.439	0.021	0
hg38-UFC1	0	0.936089	0.458	0.026	0
hg38-CTSC	0	0.936064	0.627	0.09	0
hg38-GNPDA1	0	0.935701	0.479	0.029	0
hg38-RBMX	0	0.934797	0.463	0.028	0
hg38-C1QBP	0	0.934769	0.414	0.015	0
hg38-P2RY1	0	0.934574	0.388	0.015	0
hg38-NOP53	0	0.934453	0.4	0.021	0
hg38-EMILIN2	0	0.933865	0.588	0.067	0
hg38-MYO1G	0	0.933275	0.453	0.034	0
hg38-MYL6	2.9469e-244	0.93265	0.993	0.346	8.11458e-240
hg38-ARPC4	0	0.932109	0.739	0.123	0
hg38-PARP14	0	0.931605	0.437	0.022	0
hg38-OAZ1	3.21741e-234	0.931179	0.993	0.343	8.85947e-230
hg38-NPL	0	0.930874	0.631	0.086	0
hg38-PRPF4B	0	0.930671	0.471	0.037	0
hg38-PSMB2	0	0.929647	0.452	0.025	0
hg38-SPCS1	0	0.929206	0.565	0.057	0
hg38-LILRB2	0	0.92781	0.565	0.077	0
hg38-BLVRA	0	0.927159	0.426	0.019	0
hg38-PGLS	0	0.927007	0.59	0.068	0
hg38-FCGR1A	0	0.926988	0.486	0.048	0
hg38-SPCS2	0	0.926796	0.564	0.057	0
hg38-TMEM147	0	0.926756	0.415	0.017	0
hg38-CHMP1B	0	0.925972	0.471	0.059	0
hg38-SRRM1	0	0.92584	0.611	0.082	0
hg38-ATP1A1	0	0.925587	0.555	0.061	0
hg38-VPS29	0	0.924073	0.532	0.053	0
hg38-PRKAG2	0	0.921971	0.414	0.024	0
hg38-SNRPD3	0	0.920955	0.482	0.03	0
hg38-ADI1	0	0.920336	0.406	0.018	0
hg38-IDH1	0	0.917211	0.384	0.013	0
hg38-NDUFA3	0	0.911396	0.493	0.035	0
hg38-TCF25	0	0.910325	0.581	0.071	0
hg38-ILF3	0	0.910235	0.418	0.02	0
hg38-TOP1	0	0.909587	0.631	0.092	0
hg38-AHR	0	0.906058	0.396	0.019	0
hg38-HNRNPR	0	0.90518	0.494	0.036	0
hg38-ACTR2	5.29284e-293	0.903886	0.933	0.264	1.45744e-288
hg38-MEF2C	0	0.903242	0.369	0.016	0
hg38-MAT2A	0	0.903045	0.465	0.045	0
hg38-RHOA	7.89986e-290	0.902431	0.958	0.292	2.17531e-285
hg38-NARS1	0	0.901166	0.453	0.023	0
hg38-TRAPPC2L	0	0.900178	0.408	0.018	0
hg38-TRAM1	0	0.897579	0.454	0.03	0
hg38-CYBA	1.99535e-283	0.897056	0.966	0.299	5.49439e-279
hg38-SLIRP	0	0.896347	0.44	0.027	0
hg38-SRRM2	0	0.895083	0.764	0.15	0
hg38-MRPL54	0	0.894523	0.43	0.016	0
hg38-NDUFB5	0	0.894327	0.438	0.027	0
hg38-CORO1C	0	0.893656	0.464	0.036	0
hg38-ARF6	0	0.893434	0.529	0.058	0
hg38-HP1BP3	0	0.892373	0.545	0.054	0
hg38-PDCD5	0	0.892019	0.414	0.019	0
hg38-HMGN1	0	0.891407	0.446	0.031	0
hg38-PHLDA1	0	0.891138	0.266	0.006	0
hg38-LARS1	0	0.890614	0.411	0.019	0
hg38-METTL26	0	0.889858	0.418	0.018	0
hg38-APP	0	0.888533	0.42	0.02	0
hg38-PSMD7	0	0.888272	0.523	0.051	0
hg38-TTC3	0	0.886679	0.384	0.018	0
hg38-ARF1	0	0.885579	0.806	0.152	0
hg38-AURKAIP1	0	0.885372	0.603	0.08	0
hg38-LAMTOR2	0	0.884669	0.552	0.057	0
hg38-DDX24	0	0.884629	0.462	0.032	0
hg38-RRAS	0	0.88453	0.383	0.014	0
hg38-CCT8	0	0.881847	0.436	0.022	0
hg38-DDIT4	5.68244e-303	0.881811	0.712	0.167	1.56472e-298
hg38-RNASEH2C	0	0.881765	0.402	0.018	0
hg38-PLXDC2	0	0.881561	0.533	0.062	0
hg38-GRB2	0	0.88151	0.873	0.213	0
hg38-CSTA	0	0.88037	0.632	0.088	0
hg38-IL18	0	0.878755	0.372	0.019	0
hg38-PDIA4	0	0.878687	0.316	0.009	0
hg38-KDELR2	0	0.878556	0.53	0.045	0
hg38-TRIM44	0	0.878465	0.399	0.019	0
hg38-BTF3L4	0	0.878268	0.475	0.037	0
hg38-PLEKHO1	0	0.877494	0.395	0.019	0
hg38-UBE2I	0	0.877044	0.559	0.057	0
hg38-DAD1	0	0.876604	0.59	0.081	0
hg38-HSD17B4	0	0.876317	0.497	0.046	0
hg38-NDUFS8	0	0.876296	0.403	0.016	0
hg38-PEBP1	0	0.875872	0.368	0.008	0
hg38-NDFIP1	0	0.875567	0.519	0.053	0
hg38-METTL7A	0	0.875226	0.379	0.023	0
hg38-PRDX3	0	0.875096	0.459	0.036	0
hg38-ELK3	0	0.873625	0.393	0.02	0
hg38-SAT2	0	0.873108	0.426	0.019	0
hg38-FAM120A	0	0.871799	0.584	0.073	0
hg38-TGOLN2	0	0.871287	0.651	0.097	0
hg38-SLCO2B1	0	0.871234	0.289	0.002	0
hg38-BCAP31	0	0.871104	0.561	0.069	0
hg38-GADD45B	0	0.87093	0.67	0.142	0
hg38-EIF3D	0	0.870455	0.43	0.025	0
hg38-NDUFC1	0	0.870289	0.498	0.042	0
hg38-CDC42	0	0.868327	0.912	0.238	0
hg38-SWAP70	0	0.867783	0.444	0.027	0
hg38-SLC43A3	0	0.867592	0.394	0.017	0
hg38-H2AZ2	0	0.866328	0.602	0.076	0
hg38-MRPL23	0	0.864774	0.441	0.024	0
hg38-UTRN	0	0.864716	0.496	0.05	0
hg38-ORMDL1	0	0.864285	0.484	0.04	0
hg38-RRBP1	0	0.863373	0.493	0.054	0
hg38-COX17	0	0.863262	0.438	0.037	0
hg38-CAST	0	0.861875	0.82	0.175	0
hg38-TMBIM6	0	0.860197	0.877	0.199	0
hg38-ERCC1	0	0.859687	0.401	0.015	0
hg38-LAPTM4A	0	0.859478	0.557	0.063	0
hg38-CTNNA1	0	0.859206	0.462	0.036	0
hg38-UBE3A	0	0.859196	0.402	0.021	0
hg38-LSM4	0	0.858984	0.403	0.016	0
hg38-MAF	0	0.858955	0.302	0.01	0
hg38-BZW1	0	0.858659	0.663	0.117	0
hg38-NDUFA6	0	0.858584	0.45	0.029	0
hg38-PRNP	0	0.858479	0.412	0.025	0
hg38-WDR1	0	0.85801	0.542	0.064	0
hg38-MRPS34	0	0.857954	0.415	0.025	0
hg38-TCIRG1	0	0.857298	0.54	0.061	0
hg38-MDH2	0	0.855766	0.434	0.028	0
hg38-TUFM	0	0.854799	0.445	0.028	0
hg38-SRSF7	0	0.854621	0.504	0.057	0
hg38-TMEM167A	0	0.853808	0.686	0.111	0
hg38-LSM3	0	0.853645	0.474	0.035	0
hg38-TXNL4A	0	0.852647	0.496	0.039	0
hg38-CEP170	0	0.852065	0.488	0.057	0
hg38-XRCC5	0	0.851712	0.674	0.115	0
hg38-SRP9	0	0.848655	0.489	0.046	0
hg38-C3AR1	0	0.847624	0.609	0.095	0
hg38-EFHD2	5.11527e-292	0.846803	0.863	0.231	1.40854e-287
hg38-NCOR2	0	0.846655	0.394	0.02	0
hg38-SERPINB9	0	0.846582	0.361	0.02	0
hg38-RPS19BP1	0	0.846363	0.502	0.046	0
hg38-ENSA	0	0.845464	0.462	0.039	0
hg38-MIS18BP1	0	0.842714	0.409	0.034	0
hg38-GNB1	0	0.842551	0.642	0.103	0
hg38-HK1	0	0.842476	0.437	0.031	0
hg38-ACP5	0	0.842289	0.308	0.004	0
hg38-POLR2J3.1	0	0.84207	0.404	0.031	0
hg38-CMPK1	0	0.841947	0.399	0.02	0
hg38-YWHAG	0	0.841815	0.506	0.051	0
hg38-PSMA3	0	0.841592	0.394	0.02	0
hg38-UBL5	0	0.840076	0.829	0.178	0
hg38-TAF10	0	0.838518	0.617	0.085	0
hg38-TMED10	0	0.838193	0.48	0.041	0
hg38-SGK1	0	0.837997	0.331	0.021	0
hg38-CCT3	0	0.837893	0.403	0.018	0
hg38-UQCRC1	0	0.83725	0.469	0.042	0
hg38-DYNLRB1	0	0.836199	0.558	0.071	0
hg38-PCOLCE2	0	0.835733	0.352	0.016	0
hg38-ALCAM	0	0.835245	0.353	0.017	0
hg38-CIRBP	0	0.834511	0.522	0.053	0
hg38-PSMB7	0	0.834139	0.412	0.025	0
hg38-KRT10	0	0.833614	0.418	0.022	0
hg38-TMEM14B	0	0.832619	0.47	0.042	0
hg38-RWDD1	0	0.831487	0.412	0.029	0
hg38-FGD2	0	0.82976	0.352	0.016	0
hg38-LAMP1	0	0.829249	0.62	0.088	0
hg38-G3BP1	0	0.827046	0.425	0.026	0
hg38-TRMT112	0	0.82688	0.606	0.086	0
hg38-RPL7L1	0	0.826473	0.421	0.022	0
hg38-PSMB3	0	0.825953	0.694	0.128	0
hg38-GTF2H5	0	0.825864	0.415	0.025	0
hg38-MSN	0	0.825182	0.801	0.173	0
hg38-TMED9	0	0.824858	0.413	0.025	0
hg38-TMEM160	0	0.824822	0.4	0.02	0
hg38-SNX6	0	0.824527	0.701	0.127	0
hg38-JARID2	0	0.823953	0.45	0.048	0
hg38-PSMB4	0	0.822297	0.499	0.048	0
hg38-FAM204A	0	0.822012	0.45	0.033	0
hg38-ACTR3	0	0.821756	0.804	0.188	0
hg38-CUTA	0	0.821541	0.377	0.019	0
hg38-SUGT1	0	0.820904	0.351	0.015	0
hg38-TAF1D	0	0.820852	0.481	0.049	0
hg38-PHKB	0	0.820729	0.442	0.03	0
hg38-IRAK1	0	0.820525	0.391	0.026	0
hg38-TFRC	0	0.819391	0.302	0.029	0
hg38-COX14	0	0.818584	0.44	0.029	0
hg38-GNA15	0	0.818264	0.392	0.019	0
hg38-FMN1	0	0.818221	0.392	0.026	0
hg38-HOOK3	0	0.818067	0.501	0.058	0
hg38-LEPROT	0	0.817878	0.619	0.083	0
hg38-GAA	0	0.817027	0.409	0.025	0
hg38-C9orf16	0	0.816302	0.539	0.065	0
hg38-PHB2	0	0.816024	0.396	0.024	0
hg38-NENF	0	0.815642	0.37	0.009	0
hg38-TMED2	0	0.81562	0.473	0.041	0
hg38-SNF8	0	0.815456	0.456	0.034	0
hg38-DDX46	0	0.815058	0.501	0.051	0
hg38-PSMA5	0	0.814786	0.417	0.025	0
hg38-CNBP	0	0.814561	0.763	0.145	0
hg38-HNRNPC	0	0.813267	0.776	0.144	0
hg38-UQCC2	0	0.813133	0.347	0.007	0
hg38-ABCA1	0	0.811893	0.534	0.075	0
hg38-PTPN2	0	0.811691	0.452	0.041	0
hg38-TOMM22	0	0.811337	0.388	0.018	0
hg38-EDNRB	0	0.811091	0.297	0.007	0
hg38-MIF	0	0.810676	0.493	0.048	0
hg38-EIF5	0	0.81059	0.615	0.098	0
hg38-LILRB4	0	0.809132	0.338	0.012	0
hg38-MYCBP2	0	0.807999	0.436	0.038	0
hg38-EIF2S3	0	0.80652	0.512	0.058	0
hg38-FNIP2	0	0.806497	0.313	0.016	0
hg38-KLF6	2.36681e-217	0.806252	0.845	0.272	6.51725e-213
hg38-TNFRSF1B	1.34763e-301	0.8062	0.772	0.186	3.71084e-297
hg38-PHB	0	0.805892	0.363	0.013	0
hg38-VTI1B	0	0.805355	0.409	0.023	0
hg38-CIB1	0	0.804944	0.557	0.066	0
hg38-ZBTB7A	0	0.803255	0.489	0.053	0
hg38-PLEKHB2	0	0.801657	0.502	0.051	0
hg38-VPS28	0	0.801041	0.554	0.067	0
hg38-STMP1	0	0.800992	0.587	0.084	0
hg38-GPRIN3	0	0.800394	0.296	0.007	0
hg38-CBX3	0	0.80013	0.644	0.102	0
hg38-BAX	0	0.797187	0.481	0.047	0
hg38-MAP2K1	0	0.796241	0.458	0.047	0
hg38-PFKL	0	0.795675	0.394	0.018	0
hg38-IPO7	0	0.794331	0.368	0.015	0
hg38-CTDNEP1	0	0.794157	0.469	0.041	0
hg38-ECHS1	0	0.793723	0.366	0.01	0
hg38-DNPH1	0	0.793342	0.322	0.005	0
hg38-PFDN2	0	0.793039	0.426	0.033	0
hg38-NEDD8	0	0.792806	0.768	0.152	0
hg38-ADAMTS2	0	0.792218	0.345	0.013	0
hg38-NDUFB1	0	0.791207	0.621	0.091	0
hg38-MTCH1	0	0.791019	0.44	0.038	0
hg38-GIMAP7	0	0.790633	0.309	0.016	0
hg38-ATRAID	0	0.790395	0.388	0.021	0
hg38-EIF4E2	0	0.788588	0.458	0.039	0
hg38-NUCB1	0	0.786427	0.418	0.034	0
hg38-LUC7L3	0	0.78593	0.493	0.056	0
hg38-EIF3B	0	0.785494	0.366	0.016	0
hg38-CLEC7A	0	0.784829	0.51	0.063	0
hg38-DARS1	0	0.783192	0.395	0.022	0
hg38-SSR1	0	0.782113	0.488	0.043	0
hg38-CRTAP	0	0.781955	0.365	0.016	0
hg38-HEXA	0	0.781858	0.349	0.017	0
hg38-SNX17	0	0.780948	0.392	0.025	0
hg38-HADHB	0	0.780933	0.443	0.04	0
hg38-JDP2	0	0.780919	0.536	0.08	0
hg38-MOB1A	0	0.779768	0.704	0.13	0
hg38-TLN1	1.23754e-291	0.779146	0.846	0.218	3.4077e-287
hg38-CHMP4A	0	0.778523	0.434	0.037	0
hg38-AUP1	0	0.778402	0.423	0.024	0
hg38-FRG1	0	0.777855	0.399	0.03	0
hg38-CFP	0	0.777572	0.498	0.083	0
hg38-SNRPC	0	0.776341	0.389	0.016	0
hg38-GSTK1	0	0.775513	0.446	0.042	0
hg38-ELL2	0	0.774796	0.462	0.059	0
hg38-PSMG2	0	0.773886	0.384	0.017	0
hg38-HNRNPM	0	0.772897	0.432	0.046	0
hg38-EIF4H	0	0.772587	0.469	0.046	0
hg38-CIAO2A	0	0.77222	0.402	0.024	0
hg38-PPP1CC	0	0.772088	0.417	0.029	0
hg38-ARRDC3	0	0.771779	0.455	0.056	0
hg38-PEPD	0	0.771764	0.348	0.013	0
hg38-PNRC2	0	0.770764	0.499	0.059	0
hg38-ELOC	0	0.770318	0.55	0.073	0
hg38-SCAND1	0	0.770099	0.537	0.064	0
hg38-SRM	0	0.769882	0.322	0.007	0
hg38-NDUFV3	0	0.769656	0.397	0.021	0
hg38-FAM50A	0	0.769517	0.438	0.036	0
hg38-RANBP1	0	0.769207	0.347	0.013	0
hg38-NDUFAF3	0	0.769139	0.365	0.019	0
hg38-COX7A2L	0	0.768657	0.49	0.051	0
hg38-ECH1	0	0.76852	0.355	0.02	0
hg38-NDUFA2	0	0.76816	0.543	0.066	0
hg38-APEX1	0	0.767444	0.346	0.012	0
hg38-PTAFR	0	0.766992	0.499	0.062	0
hg38-DUSP23	0	0.766908	0.385	0.021	0
hg38-UBE2N	0	0.766479	0.395	0.024	0
hg38-ATP5MJ	0	0.76549	0.739	0.15	0
hg38-CD302	0	0.765246	0.456	0.054	0
hg38-TM9SF3	0	0.765013	0.491	0.062	0
hg38-CDKN1A	0	0.764275	0.354	0.025	0
hg38-ASAH1	8.94315e-290	0.763583	0.818	0.212	2.46259e-285
hg38-FKBP15	0	0.762555	0.435	0.038	0
hg38-MFGE8	0	0.762466	0.353	0.029	0
hg38-ATP13A3	0	0.76185	0.495	0.076	0
hg38-LSM5	0	0.761358	0.358	0.013	0
hg38-GHITM	0	0.761068	0.561	0.07	0
hg38-SLC25A24	0	0.760593	0.466	0.048	0
hg38-CAPRIN1	0	0.760264	0.403	0.028	0
hg38-SEC11C	0	0.758598	0.325	0.01	0
hg38-FERMT3	0	0.758125	0.622	0.107	0
hg38-SSR2	0	0.757768	0.557	0.073	0
hg38-C1orf43	0	0.757239	0.443	0.037	0
hg38-COA4	0	0.755354	0.328	0.01	0
hg38-DOCK10	0	0.755318	0.306	0.01	0
hg38-DRAP1	0	0.75471	0.567	0.079	0
hg38-TXN2	0	0.752263	0.381	0.019	0
hg38-TRIR	0	0.751446	0.62	0.104	0
hg38-HEXB	0	0.750963	0.5	0.053	0
hg38-SLFN11	0	0.749294	0.345	0.018	0
hg38-NT5C	0	0.749225	0.361	0.017	0
hg38-SON	0	0.749169	0.713	0.147	0
hg38-ZCRB1	0	0.749163	0.367	0.021	0
hg38-RHOC	0	0.74907	0.311	0.01	0
hg38-IL1B	1.17798e-116	0.748089	0.261	0.06	3.24368e-112
hg38-MRPL34	0	0.747746	0.358	0.018	0
hg38-ESD	0	0.746631	0.37	0.023	0
hg38-IFNGR2	0	0.74654	0.71	0.146	0
hg38-IER5	0	0.746109	0.463	0.05	0
hg38-SYNGR2	0	0.745638	0.396	0.031	0
hg38-TRIM38	0	0.745452	0.501	0.073	0
hg38-PSMD1	0	0.745189	0.416	0.035	0
hg38-MMP24OS	0	0.745103	0.546	0.065	0
hg38-UQCRFS1	0	0.744693	0.44	0.039	0
hg38-SELENOF	0	0.744146	0.476	0.054	0
hg38-PGK1	2.10267e-303	0.744068	0.838	0.209	5.7899e-299
hg38-SNRPB2	0	0.743034	0.41	0.033	0
hg38-EIF4G1	0	0.741837	0.409	0.033	0
hg38-MACF1	0	0.740734	0.589	0.097	0
hg38-MTCH2	0	0.739051	0.325	0.011	0
hg38-NAGK	0	0.738146	0.404	0.04	0
hg38-DHX36	0	0.737878	0.438	0.048	0
hg38-GIMAP4	0	0.736656	0.37	0.029	0
hg38-NUDC	0	0.735693	0.401	0.028	0
hg38-LAMTOR4	0	0.735421	0.845	0.196	0
hg38-AKAP13	0	0.733983	0.697	0.134	0
hg38-SNRNP70	0	0.733823	0.419	0.034	0
hg38-PBRM1	0	0.733717	0.388	0.034	0
hg38-ATF5	0	0.733623	0.255	0.006	0
hg38-ZFP36L1	8.6349e-258	0.733578	0.943	0.302	2.37771e-253
hg38-ITPRIPL2	0	0.733451	0.325	0.012	0
hg38-UBE2G2	0	0.733249	0.329	0.016	0
hg38-NAA10	0	0.733235	0.374	0.023	0
hg38-UFM1	0	0.732953	0.392	0.027	0
hg38-PYCARD	0	0.732844	0.83	0.193	0
hg38-COPZ1	0	0.732629	0.363	0.02	0
hg38-CCDC107	0	0.732395	0.324	0.01	0
hg38-MRPL21	0	0.732139	0.362	0.02	0
hg38-RHOQ	0	0.732105	0.488	0.064	0
hg38-NFIC	0	0.731933	0.348	0.018	0
hg38-CACYBP	0	0.731606	0.373	0.025	0
hg38-PSMB8	0	0.730595	0.487	0.059	0
hg38-MANF	0	0.729638	0.296	0.015	0
hg38-ACP1	0	0.729214	0.347	0.014	0
hg38-GLUD1	0	0.729177	0.382	0.026	0
hg38-SLC44A1	0	0.728608	0.312	0.018	0
hg38-CCT2	0	0.727901	0.325	0.012	0
hg38-DRAM2	0	0.72746	0.349	0.017	0
hg38-MGAT4A	0	0.726117	0.354	0.024	0
hg38-SEPTIN9	0	0.724752	0.358	0.02	0
hg38-TCEAL4	0	0.723807	0.302	0.006	0
hg38-GTF2A2	0	0.723651	0.427	0.045	0
hg38-MRFAP1	0	0.723366	0.494	0.055	0
hg38-NONO	0	0.72336	0.374	0.026	0
hg38-COLGALT1	0	0.722431	0.39	0.024	0
hg38-SMARCA5	0	0.722354	0.434	0.045	0
hg38-MRPS16	0	0.722279	0.35	0.016	0
hg38-C1orf122	0	0.721375	0.451	0.049	0
hg38-MPHOSPH6	0	0.721348	0.321	0.013	0
hg38-DNAJC10	0	0.721302	0.338	0.014	0
hg38-ST14	0	0.721254	0.318	0.011	0
hg38-PTBP1	0	0.720604	0.403	0.032	0
hg38-VEGFA	8.0344e-224	0.720271	0.481	0.105	2.21235e-219
hg38-CYC1	0	0.720107	0.39	0.024	0
hg38-TAF9	0	0.719642	0.372	0.024	0
hg38-PNKD	0	0.71882	0.331	0.015	0
hg38-PRDX6	0	0.718522	0.563	0.079	0
hg38-IDH2	0	0.717916	0.314	0.011	0
hg38-C6orf62	0	0.717887	0.574	0.091	0
hg38-THBD	7.76525e-263	0.717868	0.489	0.095	2.13824e-258
hg38-CHCHD1	0	0.717389	0.386	0.028	0
hg38-FCHO2	0	0.716421	0.416	0.037	0
hg38-MRPL27	0	0.715563	0.33	0.012	0
hg38-UQCRC2	0	0.715138	0.384	0.023	0
hg38-ITPA	0	0.71505	0.334	0.012	0
hg38-NCOA4	0	0.71281	0.445	0.054	0
hg38-CD33	0	0.712385	0.33	0.021	0
hg38-SELENOT	0	0.711875	0.536	0.08	0
hg38-RAPGEF1	0	0.711743	0.439	0.051	0
hg38-ERP44	0	0.711236	0.425	0.041	0
hg38-PPM1G	0	0.711192	0.419	0.036	0
hg38-CLINT1	0	0.709832	0.392	0.04	0
hg38-ANAPC16	0	0.709556	0.632	0.099	0
hg38-WNK1	0	0.709253	0.547	0.088	0
hg38-GLRX3	0	0.709016	0.33	0.012	0
hg38-ILF2	0	0.708688	0.347	0.017	0
hg38-VKORC1	0	0.708349	0.383	0.03	0
hg38-SCAMP2	0	0.708111	0.415	0.033	0
hg38-IRF2BP2	0	0.707939	0.481	0.06	0
hg38-RAB31	0	0.707776	0.741	0.161	0
hg38-CWC15	0	0.707068	0.395	0.032	0
hg38-MRPS5	0	0.706669	0.347	0.02	0
hg38-MRPL11	0	0.706235	0.322	0.011	0
hg38-RIN2	0	0.704038	0.3	0.011	0
hg38-BSG	0	0.703968	0.506	0.07	0
hg38-CD9	0	0.703813	0.322	0.025	0
hg38-NAA50	0	0.703285	0.428	0.043	0
hg38-MT1F	0	0.702693	0.269	0.013	0
hg38-RDX	0	0.701953	0.324	0.018	0
hg38-PPCS	0	0.701585	0.396	0.033	0
hg38-XPO1	0	0.70045	0.438	0.051	0
hg38-TMOD3	0	0.700343	0.609	0.11	0
hg38-FBL	0	0.699905	0.311	0.011	0
hg38-NEMF	0	0.698452	0.361	0.024	0
hg38-PSMC1	0	0.698004	0.407	0.034	0
hg38-PPIG	0	0.696573	0.509	0.071	0
hg38-MAPKAPK3	0	0.696518	0.371	0.024	0
hg38-COA3	0	0.695868	0.327	0.014	0
hg38-FUOM	0	0.695758	0.297	0.007	0
hg38-HDGF	0	0.695364	0.372	0.028	0
hg38-NDUFS2	0	0.694977	0.421	0.04	0
hg38-FRMD4B	0	0.69478	0.356	0.023	0
hg38-GATAD1	0	0.693765	0.315	0.017	0
hg38-THOC7	0	0.69298	0.405	0.036	0
hg38-CSNK2A1	0	0.692714	0.333	0.02	0
hg38-SULT1A1	0	0.691909	0.349	0.032	0
hg38-HNRNPK	0	0.691105	0.806	0.189	0
hg38-CYP20A1	0	0.690631	0.315	0.014	0
hg38-CISD3	0	0.689881	0.308	0.011	0
hg38-NDUFAF2	0	0.689581	0.312	0.009	0
hg38-NUDT1	0	0.689419	0.312	0.012	0
hg38-PSMD4	0	0.689278	0.45	0.05	0
hg38-PLXND1	0	0.689071	0.3	0.011	0
hg38-FUCA2	0	0.688705	0.333	0.01	0
hg38-SEPTIN7	0	0.688407	0.724	0.152	0
hg38-SLC16A6	3.77883e-283	0.688079	0.353	0.048	1.04054e-278
hg38-FAM126A	0	0.687936	0.283	0.013	0
hg38-GNS	0	0.687402	0.509	0.069	0
hg38-CD86	0	0.687087	0.283	0.007	0
hg38-SCAF11	0	0.68634	0.733	0.153	0
hg38-SCIMP	0	0.686265	0.304	0.011	0
hg38-PARVB	0	0.68609	0.307	0.008	0
hg38-ACTN4	0	0.685581	0.506	0.075	0
hg38-RTN4	7.62205e-307	0.685533	0.802	0.189	2.09881e-302
hg38-HNRNPF	0	0.685434	0.551	0.086	0
hg38-RRP7A	0	0.685063	0.328	0.013	0
hg38-DNAJA1	9.12502e-286	0.684069	0.71	0.164	2.51267e-281
hg38-HPCAL1	0	0.683473	0.475	0.062	0
hg38-LRRC25	0	0.683408	0.481	0.06	0
hg38-HMGN3	0	0.683188	0.316	0.015	0
hg38-GNB4	0	0.682423	0.371	0.029	0
hg38-BDP1	0	0.682318	0.377	0.039	0
hg38-DENND4C	0	0.682175	0.321	0.014	0
hg38-LRRC58	0	0.680572	0.335	0.015	0
hg38-GPR34	0	0.680486	0.263	0.006	0
hg38-APPL1	0	0.680288	0.378	0.026	0
hg38-CAMTA1	0	0.680161	0.338	0.018	0
hg38-HCLS1	1.0001e-285	0.679372	0.825	0.208	2.75387e-281
hg38-IQGAP2	1.30334e-293	0.678961	0.454	0.075	3.58888e-289
hg38-TMED5	0	0.678924	0.486	0.062	0
hg38-BAZ1B	0	0.678544	0.313	0.019	0
hg38-SRSF10	0	0.678182	0.398	0.036	0
hg38-RBM17	0	0.678115	0.431	0.05	0
hg38-ARL8B	0	0.677908	0.471	0.057	0
hg38-CHORDC1	0	0.677584	0.365	0.03	0
hg38-PSMD14	0	0.675977	0.307	0.01	0
hg38-YY1	0	0.675878	0.611	0.1	0
hg38-FKBP3	0	0.674726	0.3	0.014	0
hg38-PRKDC	0	0.674599	0.411	0.035	0
hg38-CHCHD5	0	0.674104	0.365	0.024	0
hg38-MESD	0	0.673747	0.317	0.016	0
hg38-CAT	0	0.673088	0.434	0.046	0
hg38-DSTN	0	0.672951	0.389	0.031	0
hg38-EPRS1	0	0.672927	0.294	0.012	0
hg38-GYPC	0	0.672926	0.336	0.019	0
hg38-SRSF3	1.57221e-294	0.672492	0.793	0.194	4.32923e-290
hg38-MAP3K20	0	0.672155	0.398	0.046	0
hg38-FYTTD1	0	0.671271	0.35	0.023	0
hg38-MRPL3	0	0.671061	0.307	0.011	0
hg38-SEMA6B	0	0.670625	0.302	0.015	0
hg38-DCTN3	0	0.669701	0.397	0.034	0
hg38-SDC4	0	0.669115	0.307	0.02	0
hg38-PDCD6IP	0	0.668257	0.439	0.045	0
hg38-PPARG	0	0.667636	0.307	0.019	0
hg38-OLFML2B	0	0.666756	0.258	0.002	0
hg38-REL	4.01455e-282	0.666108	0.66	0.147	1.10545e-277
hg38-SEC63	0	0.665733	0.33	0.024	0
hg38-MYO5A	0	0.665724	0.319	0.021	0
hg38-BRI3	9.03156e-244	0.665677	0.953	0.304	2.48693e-239
hg38-SMIM30	0	0.664917	0.284	0.006	0
hg38-FXR1	0	0.664474	0.389	0.037	0
hg38-ATP2A2	0	0.663287	0.325	0.017	0
hg38-AMD1	0	0.662885	0.455	0.062	0
hg38-PDAP1	0	0.662627	0.418	0.039	0
hg38-NIPSNAP2	0	0.662432	0.352	0.025	0
hg38-CCAR1	0	0.662285	0.317	0.02	0
hg38-CALU	0	0.662117	0.292	0.012	0
hg38-CCDC124	0	0.661703	0.313	0.013	0
hg38-COMMD9	0	0.661536	0.308	0.012	0
hg38-CENPX	0	0.66133	0.307	0.015	0
hg38-CNIH1	0	0.661136	0.308	0.015	0
hg38-TMPO	0	0.659624	0.312	0.024	0
hg38-NUP62	0	0.659087	0.306	0.013	0
hg38-TWF2	0	0.658958	0.438	0.056	0
hg38-BLOC1S6	0	0.658914	0.393	0.04	0
hg38-PAPSS2	0	0.658806	0.251	0.007	0
hg38-IDH3G	0	0.658799	0.354	0.026	0
hg38-ZNF207	0	0.657999	0.575	0.094	0
hg38-TMEM208	0	0.657962	0.344	0.024	0
hg38-RAP1A	0	0.657038	0.719	0.147	0
hg38-PNP	0	0.656896	0.316	0.019	0
hg38-APH1A	0	0.656506	0.335	0.02	0
hg38-NDUFS4	0	0.65606	0.312	0.014	0
hg38-LSM12	0	0.655398	0.357	0.024	0
hg38-STUB1	0	0.654838	0.384	0.03	0
hg38-AKAP9	0	0.654674	0.35	0.036	0
hg38-COPA	0	0.654564	0.486	0.071	0
hg38-USP14	0	0.654518	0.3	0.012	0
hg38-IL10RA	0	0.654282	0.414	0.053	0
hg38-LSM8	0	0.654077	0.395	0.036	0
hg38-P4HA1	0	0.653894	0.434	0.056	0
hg38-GPR137B	0	0.653841	0.291	0.008	0
hg38-MCOLN1	0	0.653709	0.364	0.034	0
hg38-GASK1B	0	0.653382	0.304	0.019	0
hg38-NCOR1	0	0.652345	0.508	0.077	0
hg38-MAF1	0	0.651921	0.338	0.023	0
hg38-FIBP	0	0.65144	0.338	0.022	0
hg38-IMPDH2	0	0.650942	0.292	0.008	0
hg38-TBCB	0	0.65081	0.359	0.029	0
hg38-TTYH3	0	0.650202	0.266	0.007	0
hg38-KHDRBS1	0	0.649476	0.524	0.082	0
hg38-GRK3	0	0.649107	0.293	0.015	0
hg38-VCP	0	0.648887	0.469	0.065	0
hg38-ATF4	0	0.648696	0.47	0.065	0
hg38-RBBP4	0	0.648679	0.323	0.02	0
hg38-EIF2A	0	0.647437	0.314	0.019	0
hg38-RSRC1	0	0.647399	0.312	0.018	0
hg38-P2RX4	0	0.647128	0.288	0.013	0
hg38-OCIAD1	0	0.646806	0.399	0.04	0
hg38-IRF8	0	0.646501	0.282	0.013	0
hg38-YWHAQ	0	0.646394	0.384	0.029	0
hg38-RSU1	0	0.646134	0.365	0.031	0
hg38-EFCAB14	0	0.64581	0.404	0.04	0
hg38-SELENOS	0	0.645274	0.367	0.034	0
hg38-LTBR	0	0.644596	0.358	0.031	0
hg38-PGP	0	0.644569	0.348	0.023	0
hg38-PAK2	5.26886e-285	0.644558	0.781	0.189	1.45083e-280
hg38-NUS1	0	0.643967	0.309	0.017	0
hg38-SEC31A	0	0.643737	0.361	0.028	0
hg38-U2SURP	0	0.643235	0.373	0.034	0
hg38-POLR2I	0	0.643191	0.311	0.018	0
hg38-PTPN18	0	0.643132	0.338	0.026	0
hg38-SMIM15	0	0.642913	0.308	0.017	0
hg38-TXNL1	0	0.641972	0.403	0.037	0
hg38-FUS	2.19573e-306	0.641783	0.658	0.138	6.04615e-302
hg38-CNPY3	0	0.641101	0.521	0.08	0
hg38-SIDT2	0	0.641036	0.285	0.011	0
hg38-NAA38	0	0.64101	0.4	0.041	0
hg38-RECQL	0	0.640933	0.329	0.023	0
hg38-IL13RA1	0	0.640692	0.584	0.092	0
hg38-GLG1	0	0.640661	0.385	0.036	0
hg38-PCBP2	0	0.640522	0.506	0.073	0
hg38-PARP1	0	0.640098	0.284	0.012	0
hg38-COMMD3	0	0.639791	0.312	0.014	0
hg38-EIF4G3	0	0.639545	0.458	0.059	0
hg38-CISD2	0	0.638623	0.319	0.017	0
hg38-ECHDC1	0	0.638023	0.368	0.032	0
hg38-KHSRP	0	0.637976	0.311	0.014	0
hg38-TMCO1	0	0.637399	0.368	0.029	0
hg38-ITGA4	0	0.63664	0.268	0.011	0
hg38-STT3B	0	0.636127	0.359	0.026	0
hg38-KLF9	0	0.635927	0.526	0.093	0
hg38-PPA1	0	0.635847	0.302	0.016	0
hg38-SETX	0	0.635764	0.458	0.061	0
hg38-CAPZA1	1.89195e-299	0.634966	0.723	0.163	5.20967e-295
hg38-MRPS7	0	0.634796	0.282	0.01	0
hg38-CYRIA	0	0.634682	0.428	0.056	0
hg38-MDH1	0	0.633873	0.29	0.013	0
hg38-ZCCHC2	0	0.633668	0.318	0.023	0
hg38-TMEM256	0	0.633616	0.371	0.032	0
hg38-PARVG	0	0.63321	0.425	0.047	0
hg38-SDHB	0	0.633194	0.389	0.036	0
hg38-RGS2	1.1672e-191	0.632746	0.583	0.16	3.21399e-187
hg38-ARL6IP1	0	0.632421	0.533	0.078	0
hg38-LZIC	0	0.632239	0.34	0.026	0
hg38-UNC93B1	0	0.63205	0.313	0.022	0
hg38-ASGR1	0	0.632041	0.303	0.02	0
hg38-MAGT1	0	0.631478	0.323	0.018	0
hg38-BRD7	0	0.630738	0.345	0.028	0
hg38-NDUFA10	0	0.630546	0.323	0.021	0
hg38-PSMC3	0	0.630275	0.302	0.012	0
hg38-HSD17B12	0	0.629572	0.324	0.02	0
hg38-SSNA1	0	0.629407	0.377	0.035	0
hg38-TMA7	3.56346e-299	0.629334	0.849	0.212	9.81235e-295
hg38-RB1	0	0.629254	0.409	0.044	0
hg38-ZNF106	0	0.62912	0.632	0.118	0
hg38-MAP2K2	0	0.629083	0.443	0.052	0
hg38-SND1	0	0.628627	0.295	0.013	0
hg38-VPS36	0	0.628521	0.326	0.022	0
hg38-ZC3H13	0	0.628384	0.404	0.048	0
hg38-COA6	0	0.628325	0.312	0.021	0
hg38-JOSD2	0	0.627942	0.32	0.019	0
hg38-ABCE1	0	0.627037	0.273	0.008	0
hg38-OLA1	0	0.626909	0.287	0.011	0
hg38-MCRIP1	0	0.626771	0.33	0.022	0
hg38-RBM25	0	0.626499	0.576	0.089	0
hg38-PFDN1	0	0.625098	0.295	0.011	0
hg38-RSRC2	0	0.624894	0.528	0.084	0
hg38-BACH1	3.69883e-291	0.624596	0.551	0.106	1.01851e-286
hg38-HBEGF	4.27097e-274	0.624576	0.369	0.054	1.17605e-269
hg38-ANXA7	0	0.623965	0.376	0.038	0
hg38-ANXA4	0	0.623632	0.3	0.022	0
hg38-HSD17B10	0	0.623176	0.298	0.013	0
hg38-DPYD	0	0.623124	0.58	0.106	0
hg38-DAZAP2	0	0.621726	0.783	0.172	0
hg38-EIF6	0	0.621269	0.329	0.022	0
hg38-NRIP1	0	0.621266	0.307	0.018	0
hg38-HNRNPA0	0	0.620817	0.334	0.026	0
hg38-TLNRD1	0	0.620533	0.272	0.019	0
hg38-SLC16A7	0	0.620469	0.254	0.013	0
hg38-SRSF2	0	0.620199	0.545	0.091	0
hg38-ATRX	0	0.620147	0.461	0.072	0
hg38-GGA1	0	0.619011	0.304	0.02	0
hg38-SMIM7	0	0.618925	0.323	0.02	0
hg38-CORO1B	0	0.618684	0.3	0.01	0
hg38-LMAN2	0	0.618556	0.473	0.068	0
hg38-BCLAF1	0	0.618556	0.488	0.072	0
hg38-TAOK1	5.21458e-307	0.618458	0.482	0.08	1.43589e-302
hg38-ALKBH7	0	0.618203	0.295	0.02	0
hg38-DCAF7	0	0.617049	0.319	0.022	0
hg38-AP2A2	0	0.617018	0.298	0.017	0
hg38-SRSF5	1.66177e-298	0.616742	0.588	0.116	4.57585e-294
hg38-MRPL40	0	0.616574	0.285	0.01	0
hg38-TACC1	0	0.616461	0.46	0.06	0
hg38-LACTB	0	0.616319	0.488	0.068	0
hg38-SDHD	0	0.616289	0.374	0.037	0
hg38-EHBP1L1	0	0.616269	0.438	0.064	0
hg38-TCP1	0	0.616068	0.378	0.038	0
hg38-RNMT	0	0.61564	0.36	0.034	0
hg38-HELZ	0	0.615402	0.342	0.035	0
hg38-IMMT	0	0.615026	0.289	0.014	0
hg38-COPS6	0	0.614722	0.315	0.018	0
hg38-PSMD11	0	0.614711	0.349	0.029	0
hg38-RBM8A	0	0.614679	0.612	0.113	0
hg38-PSMD2	0	0.614095	0.331	0.024	0
hg38-FAM174C	0	0.613653	0.282	0.016	0
hg38-MCRIP2	0	0.613304	0.266	0.008	0
hg38-PNN	0	0.613262	0.411	0.053	0
hg38-LDHB	0	0.612871	0.28	0.014	0
hg38-TCF4	0	0.612624	0.279	0.019	0
hg38-C7orf50	0	0.612116	0.305	0.015	0
hg38-ADRM1	0	0.612062	0.393	0.033	0
hg38-DNAJC21	0	0.61198	0.32	0.019	0
hg38-HNRNPUL1	0	0.611872	0.388	0.042	0
hg38-SMC1A	0	0.611768	0.351	0.031	0
hg38-UBAC1	0	0.611731	0.329	0.021	0
hg38-DUSP3	0	0.611633	0.302	0.017	0
hg38-ZSWIM7	0	0.611405	0.296	0.015	0
hg38-IFITM3	1.40451e-233	0.610603	0.778	0.218	3.86746e-229
hg38-PLSCR1	1.69195e-298	0.610561	0.642	0.134	4.65895e-294
hg38-TMEM141	0	0.610254	0.279	0.01	0
hg38-MT-ATP8	0	0.6097	0.288	0.018	0
hg38-GPR65	0	0.609682	0.306	0.023	0
hg38-LYAR	0	0.608926	0.29	0.021	0
hg38-KCTD20	0	0.608711	0.377	0.038	0
hg38-COMMD1	0	0.608524	0.288	0.013	0
hg38-TRAPPC1	0	0.608325	0.65	0.122	0
hg38-MDFIC	0	0.607538	0.275	0.009	0
hg38-PCBD1	0	0.606968	0.274	0.007	0
hg38-PPP1R7	0	0.606733	0.327	0.022	0
hg38-CNPY2	0	0.606651	0.279	0.013	0
hg38-THEMIS2	0	0.606562	0.562	0.095	0
hg38-CREM	0	0.606511	0.312	0.031	0
hg38-NIFK	0	0.606162	0.264	0.013	0
hg38-GOLGB1	0	0.60592	0.398	0.054	0
hg38-PRXL2C	0	0.605595	0.269	0.01	0
hg38-SDHC	0	0.605085	0.338	0.025	0
hg38-NOL7	0	0.604911	0.555	0.093	0
hg38-YME1L1	0	0.603139	0.543	0.091	0
hg38-NASP	0	0.603124	0.306	0.021	0
hg38-UBE2M	0	0.60278	0.431	0.049	0
hg38-MBD2	0	0.602161	0.561	0.1	0
hg38-ATG3	0	0.601602	0.514	0.083	0
hg38-MPHOSPH8	0	0.601072	0.456	0.063	0
hg38-MRPS35	0	0.601017	0.27	0.008	0
hg38-MTLN	0	0.600875	0.261	0.009	0
hg38-TTC37	0	0.600698	0.271	0.01	0
hg38-PIN1	0	0.600554	0.315	0.02	0
hg38-AMPH	0	0.600499	0.273	0.016	0
hg38-RHEB	0	0.600314	0.431	0.052	0
hg38-ZMYND8	0	0.599916	0.311	0.027	0
hg38-PET100	0	0.599757	0.382	0.042	0
hg38-MRPS12	0	0.599535	0.288	0.011	0
hg38-NUCB2	0	0.599103	0.25	0.016	0
hg38-OS9	0	0.598886	0.46	0.066	0
hg38-GLA	3.84388e-238	0.598877	0.331	0.05	1.05845e-233
hg38-NDUFB3	0	0.598693	0.519	0.083	0
hg38-NAPA	0	0.598652	0.358	0.031	0
hg38-ANTKMT	0	0.598622	0.274	0.012	0
hg38-SUPT16H	0	0.598304	0.305	0.021	0
hg38-SPAG7	0	0.598067	0.301	0.018	0
hg38-SYNCRIP	0	0.598028	0.319	0.02	0
hg38-N4BP2L2	1.03179e-296	0.597343	0.589	0.118	2.84114e-292
hg38-SH3PXD2B	0	0.597239	0.276	0.007	0
hg38-BABAM1	0	0.596856	0.285	0.012	0
hg38-ATP6AP1	0	0.596285	0.447	0.057	0
hg38-FUNDC2	0	0.596246	0.277	0.013	0
hg38-YWHAZ	2.69869e-250	0.595536	0.872	0.241	7.43112e-246
hg38-BCKDK	0	0.594635	0.335	0.026	0
hg38-PAPOLA	0	0.59415	0.607	0.106	0
hg38-DBNL	0	0.594129	0.449	0.059	0
hg38-AP3B1	0	0.593607	0.363	0.033	0
hg38-NTAN1	0	0.593208	0.279	0.012	0
hg38-UBE2Q2	0	0.592852	0.268	0.012	0
hg38-GLO1	0	0.592542	0.251	0.007	0
hg38-KCNAB2	0	0.592387	0.349	0.031	0
hg38-DOCK4	0	0.592132	0.314	0.021	0
hg38-SCFD1	0	0.592002	0.363	0.038	0
hg38-NME3	0	0.591914	0.285	0.012	0
hg38-ETFA	0	0.591844	0.318	0.019	0
hg38-GALNT1	0	0.591427	0.402	0.047	0
hg38-ZBTB8OS	0	0.591377	0.331	0.034	0
hg38-UBE2K	0	0.591296	0.404	0.046	0
hg38-SCO2	0	0.590848	0.309	0.026	0
hg38-LARP1	0	0.590314	0.364	0.039	0
hg38-CHD9	0	0.590086	0.355	0.035	0
hg38-MRPL14	0	0.589801	0.29	0.013	0
hg38-LRPPRC	0	0.589733	0.272	0.011	0
hg38-MPG	0	0.589647	0.302	0.019	0
hg38-MRPL18	0	0.589511	0.312	0.02	0
hg38-HLA-A	1.38639e-208	0.588818	0.944	0.321	3.81757e-204
hg38-CALM2	2.332e-297	0.588539	0.913	0.244	6.4214e-293
hg38-SMIM26	0	0.587893	0.384	0.045	0
hg38-SDCCAG8	0	0.587675	0.305	0.017	0
hg38-GRHPR	0	0.587063	0.285	0.015	0
hg38-NDUFA5	0	0.587006	0.298	0.019	0
hg38-SMIM4	0	0.586975	0.255	0.008	0
hg38-PNISR	0	0.586828	0.548	0.096	0
hg38-MFF	0	0.586465	0.402	0.046	0
hg38-CCT7	0	0.586255	0.295	0.013	0
hg38-NBDY	0	0.585853	0.252	0.007	0
hg38-DNAJB11	0	0.584683	0.271	0.016	0
hg38-VDAC3	0	0.584682	0.312	0.022	0
hg38-MYO9B	0	0.58381	0.427	0.059	0
hg38-PRDX4	0	0.583705	0.264	0.006	0
hg38-STX12	0	0.58342	0.372	0.038	0
hg38-ACER3	0	0.582829	0.361	0.039	0
hg38-SF3B2	0	0.582028	0.493	0.078	0
hg38-SPG21	0	0.581676	0.364	0.037	0
hg38-SUMO1	0	0.580444	0.512	0.075	0
hg38-RABL6	0	0.580216	0.282	0.015	0
hg38-EMC10	0	0.580143	0.283	0.013	0
hg38-OSBPL11	0	0.580095	0.449	0.066	0
hg38-NUTF2	0	0.579694	0.272	0.011	0
hg38-ACAA2	0	0.579544	0.263	0.013	0
hg38-UBAC2	0	0.579534	0.29	0.018	0
hg38-WBP11	0	0.579249	0.282	0.015	0
hg38-BLOC1S1	2.16504e-270	0.579127	0.822	0.212	5.96166e-266
hg38-SREK1IP1	0	0.578683	0.327	0.026	0
hg38-UHMK1	0	0.578681	0.353	0.03	0
hg38-RNF114	0	0.57847	0.322	0.024	0
hg38-EIF4A2	0	0.577922	0.45	0.068	0
hg38-UBR4	5.64349e-301	0.577872	0.378	0.051	1.55399e-296
hg38-KRTCAP2	0	0.577586	0.324	0.028	0
hg38-ATP6V0D1	1.02812e-292	0.577486	0.604	0.122	2.83102e-288
hg38-UBA2	0	0.577483	0.287	0.014	0
hg38-BCL7C	0	0.577351	0.301	0.016	0
hg38-DHRS4L2	0	0.576995	0.277	0.013	0
hg38-CNIH4	1.32256e-254	0.576839	0.444	0.081	3.64179e-250
hg38-SH3BP2	0	0.576738	0.396	0.048	0
hg38-ERGIC3	0	0.576515	0.287	0.016	0
hg38-ZRANB2	0	0.576423	0.288	0.02	0
hg38-METTL5	0	0.576239	0.271	0.011	0
hg38-FAM136A	0	0.57589	0.252	0.008	0
hg38-ANAPC5	0	0.575845	0.295	0.019	0
hg38-EIF2S1	0	0.575623	0.29	0.013	0
hg38-GNPTG	0	0.57522	0.288	0.019	0
hg38-CLN8	0	0.574869	0.293	0.02	0
hg38-ARL6IP5	2.89207e-288	0.574569	0.543	0.104	7.96361e-284
hg38-POLR2G	0	0.57429	0.299	0.021	0
hg38-PRKACA	0	0.573909	0.347	0.038	0
hg38-MCTS1	0	0.573434	0.315	0.023	0
hg38-PIN4	0	0.573345	0.285	0.015	0
hg38-USP8	0	0.573318	0.439	0.064	0
hg38-PEA15	0	0.572683	0.262	0.006	0
hg38-C9orf78	0	0.572468	0.349	0.038	0
hg38-ZMAT2	0	0.572064	0.426	0.058	0
hg38-NAGA	0	0.571963	0.262	0.012	0
hg38-RSL24D1	0	0.571799	0.38	0.044	0
hg38-TAX1BP1	0	0.571093	0.69	0.145	0
hg38-SDF4	0	0.570816	0.317	0.025	0
hg38-MAP4	0	0.570747	0.313	0.029	0
hg38-AHCYL1	0	0.570611	0.345	0.034	0
hg38-XBP1	0	0.570229	0.373	0.046	0
hg38-KIF5B	0	0.570007	0.603	0.115	0
hg38-DIAPH2	0	0.569846	0.315	0.028	0
hg38-RNASEH2B	0	0.569819	0.259	0.009	0
hg38-USP16	0	0.569748	0.342	0.034	0
hg38-TMEM259	0	0.569387	0.339	0.031	0
hg38-BUD31	0	0.569199	0.485	0.071	0
hg38-CNTRL	0	0.568916	0.286	0.023	0
hg38-KARS1	0	0.568663	0.28	0.012	0
hg38-REEP3	0	0.568306	0.336	0.028	0
hg38-ARF4	0	0.568195	0.416	0.055	0
hg38-HK2	1.00208e-217	0.567985	0.338	0.056	2.75933e-213
hg38-PLIN3	0	0.567519	0.492	0.077	0
hg38-PSMD13	0	0.567489	0.352	0.04	0
hg38-WASHC4	0	0.567002	0.472	0.069	0
hg38-LTA4H	4.59046e-303	0.566587	0.456	0.073	1.26403e-298
hg38-ORMDL2	0	0.566299	0.309	0.031	0
hg38-DOCK2	0	0.566106	0.439	0.061	0
hg38-SPPL2A	0	0.565856	0.39	0.047	0
hg38-GGA2	0	0.565205	0.255	0.006	0
hg38-KXD1	0	0.564771	0.302	0.02	0
hg38-PTTG1IP	2.97898e-306	0.564557	0.581	0.11	8.20291e-302
hg38-RPF2	0	0.564299	0.254	0.007	0
hg38-HAX1	0	0.56308	0.31	0.02	0
hg38-BAG1	0	0.562457	0.357	0.043	0
hg38-ADSS2	0	0.561562	0.303	0.028	0
hg38-PSMD12	0	0.561094	0.355	0.035	0
hg38-RAB8B	0	0.561065	0.558	0.101	0
hg38-TRPS1	0	0.560514	0.304	0.029	0
hg38-RIF1	0	0.560225	0.293	0.023	0
hg38-ZFR	0	0.560034	0.36	0.039	0
hg38-COMMD8	0	0.559984	0.312	0.028	0
hg38-SFT2D2	0	0.559586	0.273	0.018	0
hg38-TRIP12	0	0.558872	0.488	0.081	0
hg38-CAPZA2	1.07959e-288	0.558825	0.679	0.15	2.97275e-284
hg38-HEBP1	0	0.558663	0.259	0.014	0
hg38-BBX	0	0.558077	0.289	0.022	0
hg38-NSL1	0	0.558007	0.277	0.016	0
hg38-HCFC1R1	0	0.557972	0.259	0.013	0
hg38-CALCOCO2	0	0.557917	0.336	0.039	0
hg38-SNX1	0	0.55754	0.326	0.03	0
hg38-ATP6V1D	0	0.557506	0.398	0.046	0
hg38-SURF4	0	0.55741	0.327	0.026	0
hg38-RER1	0	0.555914	0.45	0.066	0
hg38-RAB8A	0	0.555357	0.373	0.041	0
hg38-MTHFD2	0	0.555212	0.315	0.024	0
hg38-NCEH1	0	0.554695	0.251	0.007	0
hg38-RNPS1	0	0.554524	0.335	0.031	0
hg38-PYM1	0	0.553922	0.257	0.011	0
hg38-STX8	0	0.553697	0.279	0.017	0
hg38-DNASE2	0	0.553301	0.254	0.011	0
hg38-CUX1	4.53319e-286	0.55303	0.42	0.066	1.24826e-281
hg38-PPP2R1A	0	0.55282	0.291	0.02	0
hg38-COPS2	0	0.552815	0.292	0.019	0
hg38-PIK3R1	0	0.552732	0.342	0.035	0
hg38-GTF2F1	0	0.552687	0.279	0.016	0
hg38-PSMF1	0	0.552572	0.314	0.024	0
hg38-ABCF1	0	0.552466	0.279	0.018	0
hg38-SCPEP1	0	0.552457	0.338	0.036	0
hg38-CMTM7	0	0.552299	0.292	0.027	0
hg38-MRPL13	0	0.552221	0.264	0.012	0
hg38-LYPLA1	0	0.552118	0.451	0.062	0
hg38-TARDBP	0	0.551489	0.277	0.019	0
hg38-ZNF644	0	0.551395	0.268	0.017	0
hg38-PPIF	6.4178e-266	0.550603	0.353	0.051	1.7672e-261
hg38-RBPJ	1.24374e-276	0.550483	0.684	0.157	3.42476e-272
hg38-CHP1	0	0.54994	0.396	0.054	0
hg38-DDX3X	1.03068e-251	0.549635	0.765	0.198	2.83809e-247
hg38-TMX1	0	0.549014	0.299	0.02	0
hg38-NSD3	2.54155e-302	0.548966	0.361	0.047	6.99842e-298
hg38-BUD23	0	0.548709	0.254	0.008	0
hg38-PCNP	0	0.548704	0.378	0.047	0
hg38-PIK3AP1	1.48652e-275	0.548066	0.445	0.076	4.09328e-271
hg38-ARHGAP21	0	0.547813	0.266	0.013	0
hg38-COMMD4	0	0.547474	0.272	0.014	0
hg38-FUBP1	0	0.547199	0.296	0.022	0
hg38-ATP2B1	1.69482e-246	0.547068	0.351	0.054	4.66687e-242
hg38-MDM4	0	0.546917	0.38	0.05	0
hg38-CCDC85B	0	0.546678	0.28	0.022	0
hg38-MZT2A	0	0.546579	0.258	0.014	0
hg38-DICER1	5.24885e-308	0.54578	0.57	0.107	1.44532e-303
hg38-STIP1	0	0.545574	0.259	0.014	0
hg38-CFDP1	0	0.545427	0.374	0.043	0
hg38-STRAP	0	0.545342	0.308	0.024	0
hg38-DNM1L	0	0.5453	0.259	0.014	0
hg38-MRPL17	0	0.545263	0.255	0.006	0
hg38-NDUFAF8	0	0.54499	0.25	0.011	0
hg38-ARID1B	0	0.544188	0.409	0.057	0
hg38-NDUFS3	0	0.544129	0.269	0.017	0
hg38-PHACTR2	0	0.544098	0.261	0.02	0
hg38-VGLL4	0	0.543861	0.276	0.015	0
hg38-SLC25A36	0	0.543824	0.263	0.014	0
hg38-MAPKAP1	0	0.54378	0.276	0.017	0
hg38-UBE2D2	0	0.543412	0.526	0.086	0
hg38-MRPL15	0	0.542741	0.27	0.012	0
hg38-OXA1L	0	0.542312	0.276	0.017	0
hg38-MRPL47	0	0.542139	0.282	0.016	0
hg38-AGPS	0	0.541725	0.261	0.013	0
hg38-USO1	0	0.541629	0.283	0.021	0
hg38-TRIP11	0	0.541532	0.302	0.027	0
hg38-EVI5	0	0.54114	0.279	0.02	0
hg38-HPRT1	0	0.54088	0.279	0.018	0
hg38-TPP2	0	0.540858	0.252	0.01	0
hg38-SREK1	0	0.540512	0.329	0.033	0
hg38-TKT	4.17474e-235	0.540392	0.792	0.214	1.14956e-230
hg38-ACBD3	0	0.540228	0.332	0.034	0
hg38-MBD4	0	0.540009	0.4	0.053	0
hg38-GET3	0	0.539471	0.283	0.016	0
hg38-STOML2	0	0.539133	0.283	0.011	0
hg38-AP3D1	0	0.539126	0.306	0.024	0
hg38-ATP6V1B2	1.8312e-269	0.539106	0.562	0.116	5.04238e-265
hg38-MEAF6	0	0.539	0.286	0.019	0
hg38-SLA	1.98196e-232	0.538623	0.86	0.25	5.45753e-228
hg38-SZRD1	0	0.538524	0.315	0.028	0
hg38-NUDCD2	0	0.538455	0.262	0.01	0
hg38-NKTR	4.95639e-308	0.538087	0.326	0.037	1.36479e-303
hg38-SLC31A2	1.64165e-307	0.538046	0.34	0.041	4.52044e-303
hg38-SPART	0	0.537943	0.319	0.03	0
hg38-EML4	0	0.537326	0.36	0.043	0
hg38-NISCH	0	0.536125	0.255	0.011	0
hg38-TAF15	0	0.535525	0.273	0.019	0
hg38-NAA20	0	0.535406	0.255	0.01	0
hg38-PSMC4	0	0.535139	0.28	0.019	0
hg38-FEZ2	0	0.535005	0.311	0.026	0
hg38-LARP7	0	0.534642	0.333	0.037	0
hg38-SKAP2	4.43456e-284	0.534318	0.698	0.158	1.2211e-279
hg38-LSM2	0	0.533919	0.273	0.018	0
hg38-STX4	0	0.533881	0.325	0.033	0
hg38-MXI1	5.58716e-242	0.533668	0.327	0.047	1.53848e-237
hg38-FBXW5	0	0.53357	0.315	0.03	0
hg38-IK	0	0.533402	0.455	0.068	0
hg38-SH2B3	0	0.532336	0.262	0.015	0
hg38-PCSK7	0	0.532317	0.262	0.018	0
hg38-ITGAE	0	0.532194	0.263	0.016	0
hg38-LMO2	0	0.531897	0.312	0.034	0
hg38-NANS	0	0.531883	0.379	0.045	0
hg38-ETNK1	0	0.531303	0.332	0.036	0
hg38-CLNS1A	0	0.530569	0.254	0.01	0
hg38-UFD1	0	0.530089	0.373	0.045	0
hg38-CD151	0	0.529744	0.25	0.01	0
hg38-ILK	0	0.529551	0.341	0.034	0
hg38-TMEM30A	0	0.529152	0.394	0.052	0
hg38-AGFG1	4.42426e-241	0.529052	0.734	0.189	1.21827e-236
hg38-SIGLEC14	0	0.528808	0.327	0.034	0
hg38-TMEM106A	0	0.528488	0.25	0.009	0
hg38-HPS1	0	0.527974	0.324	0.033	0
hg38-CMC1	0	0.527351	0.258	0.014	0
hg38-RALA	0	0.527227	0.264	0.018	0
hg38-UBE2V2	0	0.527127	0.292	0.023	0
hg38-BMP2K	0	0.526951	0.317	0.03	0
hg38-COMMD2	0	0.52584	0.269	0.019	0
hg38-EFR3A	0	0.52581	0.308	0.028	0
hg38-SEC62	3.48937e-279	0.52547	0.673	0.151	9.60832e-275
hg38-LSM6	0	0.524488	0.382	0.047	0
hg38-RNPEP	0	0.524137	0.293	0.021	0
hg38-VAMP3	0	0.523842	0.402	0.053	0
hg38-POLR2F	0	0.52383	0.322	0.03	0
hg38-MIEN1	0	0.523262	0.401	0.049	0
hg38-IARS2	0	0.522891	0.269	0.013	0
hg38-ASH1L	3.77257e-285	0.522887	0.405	0.062	1.03881e-280
hg38-G3BP2	0	0.522714	0.396	0.055	0
hg38-MARCKS	5.84151e-232	0.522548	0.732	0.197	1.60852e-227
hg38-PSMC6	0	0.522232	0.408	0.053	0
hg38-MAZ	0	0.521264	0.282	0.019	0
hg38-CBWD1	0	0.520926	0.256	0.014	0
hg38-SOAT1	0	0.520828	0.269	0.021	0
hg38-MXD4	0	0.520372	0.251	0.012	0
hg38-PDS5A	0	0.520336	0.281	0.019	0
hg38-CCDC47	0	0.520058	0.377	0.047	0
hg38-NUDT3	0	0.51983	0.284	0.019	0
hg38-RAB14	7.44984e-304	0.519576	0.454	0.072	2.05139e-299
hg38-LYL1	0	0.519033	0.309	0.029	0
hg38-LSM10	0	0.518169	0.362	0.045	0
hg38-SLC20A1	2.43989e-294	0.518076	0.287	0.029	6.71847e-290
hg38-NAPRT	0	0.518016	0.297	0.026	0
hg38-SLC3A2	0	0.517853	0.396	0.055	0
hg38-EMC4	0	0.517427	0.286	0.019	0
hg38-ARRB2	4.87842e-280	0.517133	0.74	0.173	1.34332e-275
hg38-NDUFB6	0	0.51684	0.312	0.029	0
hg38-SIAH2	6.81045e-303	0.515931	0.347	0.042	1.87532e-298
hg38-TTC1	0	0.515612	0.41	0.049	0
hg38-UBE2E1	0	0.515219	0.253	0.016	0
hg38-EMC3	0	0.51404	0.347	0.039	0
hg38-DGUOK	0	0.51378	0.372	0.045	0
hg38-HNRNPH3	2.15561e-296	0.513376	0.388	0.054	5.93568e-292
hg38-STARD7	0	0.512652	0.257	0.013	0
hg38-FNBP1	1.69885e-288	0.512457	0.421	0.065	4.67796e-284
hg38-AK2	0	0.51207	0.266	0.014	0
hg38-NRAS	0	0.511784	0.258	0.015	0
hg38-MRPS18C	0	0.511704	0.325	0.03	0
hg38-USF2	1.92526e-306	0.511029	0.344	0.041	5.3014e-302
hg38-SYK	1.03723e-290	0.510866	0.539	0.101	2.85611e-286
hg38-DAP3	0	0.510726	0.273	0.018	0
hg38-NFATC2IP	0	0.510613	0.253	0.014	0
hg38-TBC1D22A	0	0.51053	0.264	0.02	0
hg38-ZNF655	3.62101e-279	0.50989	0.301	0.035	9.97081e-275
hg38-PPP4R3A	0	0.509053	0.326	0.035	0
hg38-PLEKHM2	0	0.508984	0.282	0.019	0
hg38-AGPAT2	0	0.508577	0.345	0.04	0
hg38-HSPA4	0	0.508183	0.278	0.02	0
hg38-GNL3L	0	0.507076	0.263	0.02	0
hg38-CEMIP2	9.11337e-283	0.506849	0.319	0.039	2.50946e-278
hg38-GUSB	0	0.506843	0.27	0.018	0
hg38-CYB5R3	0	0.506381	0.312	0.027	0
hg38-SMC3	1.52004e-302	0.506343	0.297	0.031	4.18559e-298
hg38-POLR2J	3.44309e-296	0.506306	0.5	0.087	9.48089e-292
hg38-ALDH3B1	0	0.505384	0.285	0.025	0
hg38-THRAP3	0	0.504809	0.46	0.071	0
hg38-DNAJB6	8.04251e-284	0.504418	0.518	0.096	2.21459e-279
hg38-OTUB1	0	0.504395	0.312	0.031	0
hg38-GCC2	1.52767e-289	0.504271	0.375	0.052	4.20658e-285
hg38-TMED7	0	0.504226	0.27	0.022	0
hg38-IFNAR1	4.89049e-266	0.503783	0.579	0.122	1.34664e-261
hg38-NUFIP2	1.13442e-259	0.503719	0.509	0.1	3.12374e-255
hg38-PPP2CA	0	0.503396	0.397	0.052	0
hg38-MRPL36	0	0.502314	0.256	0.016	0
hg38-DDX3Y	6.73125e-267	0.502263	0.383	0.059	1.85352e-262
hg38-FBXL15	0	0.50169	0.268	0.017	0
hg38-ARF3	0	0.50116	0.31	0.031	0
hg38-RBM6	0	0.500735	0.271	0.021	0
hg38-EMC6	0	0.500591	0.314	0.033	0
hg38-DDX39A	0	0.500327	0.251	0.015	0
hg38-KIAA0930	5.21616e-299	0.500326	0.317	0.036	1.43632e-294
hg38-THAP12	0	0.499211	0.267	0.02	0
hg38-SLC15A3	0	0.498938	0.279	0.024	0
hg38-RNF213	2.21127e-257	0.498861	0.533	0.109	6.08895e-253
hg38-TNFAIP2	1.66795e-244	0.498564	0.442	0.083	4.59285e-240
hg38-GARS1	0	0.498496	0.273	0.023	0
hg38-STAU1	1.00192e-290	0.498205	0.441	0.071	2.75888e-286
hg38-CMIP	6.3971e-288	0.497434	0.368	0.051	1.7615e-283
hg38-NCBP2	0	0.496009	0.251	0.013	0
hg38-NUMA1	0	0.495716	0.262	0.017	0
hg38-ATL3	0	0.495243	0.267	0.019	0
hg38-PTPN6	3.71836e-267	0.494962	0.515	0.1	1.02389e-262
hg38-CCDC12	0	0.494859	0.26	0.021	0
hg38-NMT1	0	0.494499	0.266	0.019	0
hg38-VHL	9.72045e-299	0.494115	0.291	0.03	2.67662e-294
hg38-MVP	4.70433e-288	0.493931	0.345	0.045	1.29538e-283
hg38-MRPS36	3.63712e-301	0.493275	0.307	0.033	1.00152e-296
hg38-DHX29	0	0.491987	0.258	0.016	0
hg38-PPP2R5E	0	0.491559	0.321	0.033	0
hg38-SPEN	9.24634e-306	0.491445	0.448	0.07	2.54607e-301
hg38-PTPN11	0	0.491322	0.284	0.023	0
hg38-ARHGAP4	0	0.491285	0.343	0.036	0
hg38-ARPC5	8.26597e-179	0.491074	0.973	0.33	2.27612e-174
hg38-PLAUR	1.87926e-219	0.490195	0.643	0.166	5.17473e-215
hg38-RXRA	2.95028e-277	0.489563	0.508	0.095	8.12389e-273
hg38-VPS26A	0	0.489426	0.337	0.036	0
hg38-PIP4K2A	7.39918e-275	0.489087	0.35	0.048	2.03744e-270
hg38-SSU72	2.60266e-290	0.489022	0.469	0.079	7.16669e-286
hg38-ANP32E	6.63805e-284	0.488867	0.268	0.027	1.82785e-279
hg38-DDX6	9.22314e-266	0.488777	0.36	0.052	2.53968e-261
hg38-PHIP	3.43133e-254	0.48871	0.417	0.072	9.44852e-250
hg38-ZFAND6	2.01999e-291	0.488442	0.417	0.064	5.56226e-287
hg38-ALYREF	0	0.488387	0.254	0.015	0
hg38-NSD1	1.08324e-263	0.487458	0.312	0.04	2.98281e-259
hg38-ATM	2.35057e-291	0.487228	0.363	0.049	6.47253e-287
hg38-H4C3	0	0.486968	0.252	0.017	0
hg38-RAB7A	2.8412e-271	0.48552	0.702	0.162	7.82352e-267
hg38-UBXN4	1.64654e-280	0.484545	0.582	0.118	4.5339e-276
hg38-TASOR	0	0.484427	0.286	0.027	0
hg38-SRI	1.77048e-279	0.484253	0.411	0.064	4.8752e-275
hg38-COPB1	1.07058e-300	0.484229	0.356	0.045	2.94794e-296
hg38-DDX39B	2.07001e-267	0.484209	0.27	0.029	5.69998e-263
hg38-POLD4	0	0.483941	0.29	0.024	0
hg38-ATP6V0B	1.11697e-234	0.483905	0.846	0.241	3.07568e-230
hg38-DENR	0	0.483857	0.287	0.025	0
hg38-TMEM179B	5.80459e-294	0.483592	0.301	0.033	1.59835e-289
hg38-FGR	7.52418e-214	0.483244	0.634	0.162	2.07186e-209
hg38-BORCS7	0	0.483204	0.253	0.014	0
hg38-NECAP2	0	0.482602	0.275	0.017	0
hg38-LRRC59	0	0.482561	0.263	0.017	0
hg38-CSNK2A2	0	0.482556	0.259	0.018	0
hg38-IFNAR2	0	0.482363	0.331	0.036	0
hg38-TRIM56	8.42596e-295	0.482291	0.278	0.027	2.32017e-290
hg38-TUBB4B	1.70132e-255	0.481039	0.391	0.064	4.68474e-251
hg38-CORO1A	2.80977e-232	0.480979	0.689	0.174	7.73698e-228
hg38-MAPK1IP1L	1.02101e-300	0.480697	0.328	0.038	2.81146e-296
hg38-MAPK6	1.69991e-277	0.480572	0.285	0.031	4.68088e-273
hg38-FCER1G	1.14173e-183	0.479594	0.977	0.347	3.14387e-179
hg38-TNFRSF14	7.73184e-295	0.479552	0.262	0.024	2.12904e-290
hg38-IAH1	0	0.479373	0.292	0.029	0
hg38-HECTD1	1.11987e-291	0.478441	0.269	0.026	3.08368e-287
hg38-HNRNPH1	2.75399e-266	0.477981	0.571	0.119	7.58339e-262
hg38-ADAM17	4.02254e-262	0.47793	0.392	0.063	1.10765e-257
hg38-H2AZ1	1.73707e-240	0.477708	0.52	0.11	4.7832e-236
hg38-PTPN1	4.26106e-296	0.477662	0.357	0.046	1.17332e-291
hg38-CHMP2A	1.2959e-246	0.477131	0.659	0.157	3.56839e-242
hg38-VPS35	4.19647e-289	0.476298	0.53	0.098	1.15554e-284
hg38-ADAM10	1.83072e-265	0.476271	0.456	0.081	5.04106e-261
hg38-CASP1	1.69105e-262	0.476217	0.346	0.049	4.65647e-258
hg38-PPP1R15B	1.30972e-257	0.476142	0.397	0.065	3.60646e-253
hg38-CPSF2	0	0.47537	0.286	0.027	0
hg38-POLR2K	0	0.475039	0.256	0.019	0
hg38-RBM26	0	0.474649	0.277	0.025	0
hg38-COPB2	7.56199e-306	0.473406	0.366	0.047	2.08227e-301
hg38-ARCN1	9.29822e-281	0.472411	0.315	0.038	2.56036e-276
hg38-ZKSCAN1	5.56961e-289	0.472403	0.274	0.027	1.53365e-284
hg38-MPC1	1.94859e-283	0.472142	0.259	0.025	5.36564e-279
hg38-SQOR	2.90014e-268	0.471581	0.443	0.076	7.98582e-264
hg38-SMAD2	1.66999e-288	0.471407	0.31	0.035	4.59849e-284
hg38-UBA6	0	0.471367	0.262	0.02	0
hg38-PRPF38B	1.07357e-263	0.471115	0.471	0.087	2.95619e-259
hg38-SERPINB8	2.2717e-263	0.470645	0.279	0.032	6.25535e-259
hg38-TDG	3.97037e-302	0.47051	0.259	0.023	1.09328e-297
hg38-ARHGAP30	5.28674e-265	0.470056	0.511	0.098	1.45576e-260
hg38-ROCK2	4.31417e-258	0.46939	0.264	0.029	1.18795e-253
hg38-SARAF	8.06773e-246	0.468886	0.555	0.12	2.22153e-241
hg38-SUCLG1	1.3803e-301	0.468717	0.271	0.025	3.80078e-297
hg38-MED28	2.47445e-280	0.467769	0.312	0.037	6.81365e-276
hg38-TIAL1	1.26969e-306	0.466974	0.318	0.035	3.49623e-302
hg38-RREB1	0	0.466906	0.305	0.028	0
hg38-XRN2	1.02094e-270	0.466439	0.576	0.119	2.81127e-266
hg38-CCNY	3.6221e-265	0.466389	0.302	0.037	9.97382e-261
hg38-MPLKIP	2.14586e-284	0.466224	0.296	0.033	5.90885e-280
hg38-GABARAPL1	9.42705e-193	0.465935	0.364	0.071	2.59583e-188
hg38-CHCHD7	1.50835e-305	0.464907	0.278	0.026	4.15338e-301
hg38-EEA1	8.64384e-305	0.464518	0.378	0.051	2.38017e-300
hg38-BTG1	3.66197e-127	0.46419	0.888	0.362	1.00836e-122
hg38-SURF1	1.71571e-284	0.464055	0.275	0.028	4.72439e-280
hg38-SOCS3	2.23494e-203	0.463918	0.643	0.173	6.15414e-199
hg38-PRPF6	9.38486e-295	0.463818	0.266	0.025	2.58422e-290
hg38-MARCHF2	0	0.463757	0.313	0.033	0
hg38-EPN1	0	0.462805	0.281	0.024	0
hg38-UBQLN1	4.59028e-296	0.46236	0.338	0.041	1.26398e-291
hg38-ANKRD11	9.50208e-267	0.46213	0.532	0.105	2.61649e-262
hg38-RANBP2	4.87812e-276	0.461867	0.34	0.045	1.34324e-271
hg38-IGBP1	7.60982e-290	0.461865	0.295	0.032	2.09544e-285
hg38-YTHDF2	3.24232e-302	0.461366	0.272	0.025	8.92806e-298
hg38-ZMYM2	1.05978e-282	0.461339	0.336	0.043	2.9182e-278
hg38-GLRX5	0	0.460974	0.251	0.014	0
hg38-TBRG1	2.43422e-300	0.460604	0.291	0.03	6.70286e-296
hg38-PRKAR2A	5.87105e-280	0.460536	0.332	0.042	1.61665e-275
hg38-ITGAM	4.74489e-236	0.460053	0.55	0.122	1.30655e-231
hg38-CLTB	7.98278e-279	0.459572	0.371	0.053	2.19814e-274
hg38-RIOK3	1.48961e-246	0.459469	0.538	0.114	4.10179e-242
hg38-DCTN2	2.54282e-275	0.45868	0.314	0.039	7.00191e-271
hg38-FAAP20	7.79186e-300	0.458363	0.294	0.03	2.14557e-295
hg38-COPS5	0	0.457228	0.304	0.031	0
hg38-CXorf38	2.05435e-281	0.457173	0.266	0.026	5.65685e-277
hg38-SEC24D	1.37524e-306	0.457018	0.252	0.021	3.78686e-302
hg38-UBE2F	3.30979e-291	0.456604	0.308	0.035	9.11383e-287
hg38-MTIF3	3.32042e-270	0.455405	0.344	0.047	9.1431e-266
hg38-RNF141	2.75032e-259	0.455114	0.39	0.062	7.57328e-255
hg38-LRRFIP1	5.37795e-201	0.45339	0.819	0.243	1.48087e-196
hg38-SGMS2	7.44857e-260	0.453263	0.281	0.033	2.05104e-255
hg38-ST3GAL1	8.31442e-282	0.452572	0.29	0.032	2.28946e-277
hg38-RAB6A	7.63613e-261	0.451757	0.309	0.039	2.10269e-256
hg38-MAPRE1	3.69024e-267	0.450797	0.383	0.059	1.01615e-262
hg38-MORF4L2	2.59972e-283	0.450645	0.264	0.026	7.15859e-279
hg38-ETF1	7.57673e-266	0.450635	0.45	0.079	2.08633e-261
hg38-ADPGK	1.63507e-277	0.450625	0.309	0.037	4.50232e-273
hg38-UBE2A	1.83685e-289	0.450599	0.406	0.06	5.05794e-285
hg38-SMAP1	1.07127e-293	0.450222	0.312	0.035	2.94986e-289
hg38-SPG7	7.67157e-295	0.450018	0.269	0.025	2.11244e-290
hg38-LLPH	4.46523e-298	0.4497	0.288	0.029	1.22955e-293
hg38-IGFBP7	1.66553e-288	0.449321	0.28	0.029	4.58621e-284
hg38-AAK1	1.28363e-254	0.449013	0.393	0.064	3.53461e-250
hg38-LRPAP1	2.23168e-265	0.448752	0.509	0.097	6.14515e-261
hg38-ZNF638	3.24858e-266	0.448733	0.346	0.048	8.94529e-262
hg38-UBE2E3	5.18613e-291	0.44832	0.264	0.025	1.42805e-286
hg38-SLTM	2.79639e-273	0.448274	0.47	0.084	7.70013e-269
hg38-CCDC59	1.00917e-275	0.448152	0.293	0.033	2.77886e-271
hg38-BPTF	9.08492e-248	0.447652	0.417	0.073	2.50162e-243
hg38-NDRG1	4.58619e-186	0.44699	0.389	0.082	1.26285e-181
hg38-BRWD1	2.90593e-284	0.445155	0.311	0.036	8.00176e-280
hg38-NELFE	5.12172e-303	0.445152	0.264	0.024	1.41032e-298
hg38-CEBPZ	6.48202e-289	0.444944	0.29	0.031	1.78489e-284
hg38-PAPSS1	2.75578e-286	0.444762	0.304	0.034	7.58831e-282
hg38-PRMT2	8.59799e-268	0.444517	0.322	0.042	2.36754e-263
hg38-GLYR1	1.18888e-287	0.444148	0.29	0.031	3.27369e-283
hg38-EXOC1	1.80091e-294	0.444134	0.267	0.025	4.95898e-290
hg38-MCL1	4.11086e-186	0.444049	0.865	0.277	1.13197e-181
hg38-MYL12B	1.84293e-200	0.443878	0.874	0.265	5.0747e-196
hg38-SNX3	6.24707e-252	0.443542	0.762	0.193	1.72019e-247
hg38-TNRC6A	5.1741e-299	0.443305	0.277	0.027	1.42474e-294
hg38-SELENOK	1.51226e-234	0.443073	0.423	0.079	4.16416e-230
hg38-PAFAH1B2	1.03758e-256	0.4429	0.362	0.055	2.85708e-252
hg38-CNOT7	0	0.442413	0.251	0.016	0
hg38-MED8	7.10695e-303	0.442057	0.27	0.025	1.95697e-298
hg38-WDR82	4.82212e-259	0.441937	0.327	0.045	1.32782e-254
hg38-HDAC2	0	0.441555	0.259	0.018	0
hg38-AFF4	5.49568e-236	0.441418	0.349	0.055	1.51329e-231
hg38-BID	1.12495e-266	0.441019	0.397	0.063	3.09767e-262
hg38-ABHD17A	1.45392e-287	0.440636	0.288	0.031	4.00351e-283
hg38-TBL1XR1	4.02388e-283	0.440574	0.322	0.039	1.10802e-278
hg38-WIPI1	3.70043e-260	0.440422	0.267	0.029	1.01895e-255
hg38-ITGA5	9.0472e-242	0.44042	0.285	0.036	2.49124e-237
hg38-CHST15	2.35837e-238	0.440242	0.371	0.061	6.49399e-234
hg38-STX6	1.74618e-257	0.440029	0.304	0.039	4.80829e-253
hg38-SEL1L	2.42336e-256	0.439844	0.338	0.048	6.67295e-252
hg38-CDC40	3.58306e-242	0.439076	0.33	0.048	9.8663e-238
hg38-SMARCC1	3.40106e-286	0.438345	0.311	0.036	9.36515e-282
hg38-BRMS1	1.9856e-299	0.437942	0.255	0.022	5.46756e-295
hg38-DDX27	1.13506e-272	0.43688	0.262	0.027	3.12549e-268
hg38-ARPC1A	6.30532e-283	0.436513	0.294	0.033	1.73623e-278
hg38-SNW1	2.35122e-257	0.436438	0.344	0.05	6.47432e-253
hg38-PITPNA	2.92284e-259	0.436348	0.368	0.056	8.04833e-255
hg38-DDT	1.09931e-277	0.435614	0.257	0.025	3.02706e-273
hg38-SRP19	1.45263e-290	0.435242	0.309	0.035	3.99997e-286
hg38-ITGB1BP1	0	0.434906	0.255	0.02	0
hg38-ISCU	6.37848e-273	0.434387	0.391	0.059	1.75638e-268
hg38-SNAP29	1.17646e-304	0.434337	0.318	0.035	3.23949e-300
hg38-PRKCSH	1.92202e-260	0.43377	0.285	0.033	5.29248e-256
hg38-GNB2	4.15447e-239	0.433543	0.69	0.171	1.14398e-234
hg38-VAPA	1.22046e-236	0.433502	0.812	0.22	3.36065e-232
hg38-PPP4C	1.15359e-257	0.432378	0.483	0.091	3.17653e-253
hg38-SBDS	6.01845e-293	0.432344	0.305	0.034	1.65724e-288
hg38-PRR14L	5.2606e-287	0.431882	0.28	0.029	1.44856e-282
hg38-PDLIM5	1.17116e-243	0.431765	0.25	0.027	3.22489e-239
hg38-FAM32A	2.91433e-264	0.431414	0.277	0.031	8.0249e-260
hg38-SMC5	3.39369e-266	0.431368	0.257	0.026	9.34487e-262
hg38-ATXN2	1.18782e-287	0.431119	0.262	0.025	3.27077e-283
hg38-RO60	2.71558e-262	0.430187	0.31	0.039	7.47763e-258
hg38-AP3S1	1.19157e-284	0.429906	0.412	0.063	3.2811e-280
hg38-CDC5L	7.0843e-258	0.429559	0.299	0.037	1.95073e-253
hg38-DNM2	5.01935e-263	0.429451	0.328	0.044	1.38213e-258
hg38-LGALS8	1.87602e-261	0.429171	0.395	0.063	5.16581e-257
hg38-SENP6	7.24206e-271	0.429035	0.328	0.043	1.99417e-266
hg38-WIPI2	1.46534e-281	0.428761	0.295	0.033	4.03497e-277
hg38-ARPC5L	6.38016e-278	0.428755	0.28	0.03	1.75684e-273
hg38-PIK3R5	6.4128e-296	0.4282	0.312	0.035	1.76583e-291
hg38-SAR1B	1.23074e-300	0.427744	0.251	0.021	3.38897e-296
hg38-SAFB2	3.1024e-267	0.42773	0.295	0.035	8.54277e-263
hg38-PIK3CB	3.40607e-243	0.427246	0.297	0.039	9.37895e-239
hg38-ATP6V1A	1.19797e-236	0.427067	0.404	0.072	3.29872e-232
hg38-PHC2	1.51792e-239	0.426582	0.77	0.201	4.17973e-235
hg38-ACOT13	5.12597e-285	0.426395	0.269	0.026	1.41149e-280
hg38-DIAPH1	2.88968e-212	0.426109	0.418	0.083	7.95703e-208
hg38-EIF4EBP2	2.80387e-269	0.425712	0.316	0.04	7.72074e-265
hg38-CLIP1	3.58519e-239	0.425542	0.425	0.078	9.87218e-235
hg38-ZFC3H1	3.46745e-220	0.425318	0.313	0.048	9.54798e-216
hg38-BIRC6	7.19518e-259	0.424778	0.317	0.042	1.98127e-254
hg38-SAR1A	4.13283e-246	0.424635	0.292	0.038	1.13802e-241
hg38-LMO4	4.24447e-267	0.42401	0.305	0.037	1.16876e-262
hg38-CERK	7.0692e-228	0.423775	0.276	0.036	1.94657e-223
hg38-CERS2	1.69464e-280	0.423634	0.272	0.028	4.66636e-276
hg38-EMD	6.05227e-281	0.423424	0.284	0.03	1.66655e-276
hg38-UGP2	2.47681e-268	0.423285	0.518	0.1	6.82013e-264
hg38-NAP1L4	2.63107e-274	0.423188	0.257	0.025	7.24491e-270
hg38-PHF20	2.44889e-241	0.423004	0.409	0.072	6.74327e-237
hg38-ETV6	2.98813e-256	0.422517	0.307	0.04	8.2281e-252
hg38-RNPEPL1	1.5544e-242	0.422015	0.312	0.044	4.2802e-238
hg38-TOP2B	2.39459e-249	0.42132	0.278	0.033	6.59374e-245
hg38-DDX42	6.1639e-256	0.420957	0.282	0.033	1.69729e-251
hg38-KDM5A	3.92133e-244	0.420633	0.447	0.084	1.07978e-239
hg38-MTPN	4.13687e-224	0.420019	0.757	0.202	1.13913e-219
hg38-PPFIA1	2.91604e-234	0.419913	0.326	0.049	8.02961e-230
hg38-DPH3	5.98016e-239	0.419268	0.389	0.067	1.6467e-234
hg38-PPIP5K2	2.81675e-240	0.418892	0.264	0.031	7.75621e-236
hg38-MLX	2.21483e-251	0.418171	0.325	0.045	6.09875e-247
hg38-GLIPR2	6.34156e-215	0.418093	0.514	0.116	1.74621e-210
hg38-SLC25A11	2.52235e-288	0.416997	0.259	0.024	6.94553e-284
hg38-MEA1	8.63656e-308	0.416595	0.257	0.021	2.37816e-303
hg38-SPTSSA	2.18689e-279	0.416025	0.316	0.038	6.02181e-275
hg38-ROCK1	4.52049e-223	0.415857	0.736	0.194	1.24476e-218
hg38-MAGOH	7.04509e-259	0.415359	0.274	0.031	1.93994e-254
hg38-CRYBG1	5.9201e-234	0.415352	0.259	0.031	1.63016e-229
hg38-MDM2	1.25607e-248	0.415158	0.369	0.058	3.4587e-244
hg38-ERICH1	9.24577e-239	0.414735	0.326	0.048	2.54592e-234
hg38-MRPL33	1.97804e-259	0.414715	0.338	0.048	5.44674e-255
hg38-CHMP4B	8.55023e-241	0.414689	0.316	0.045	2.35439e-236
hg38-NSRP1	9.43036e-235	0.414429	0.29	0.039	2.59674e-230
hg38-ERGIC1	9.82563e-224	0.41401	0.509	0.111	2.70558e-219
hg38-SLC36A4	5.75211e-227	0.413608	0.383	0.068	1.5839e-222
hg38-BECN1	4.57423e-291	0.41328	0.305	0.034	1.25956e-286
hg38-CYTH1	2.06364e-215	0.413263	0.298	0.045	5.68243e-211
hg38-STK24	5.02601e-230	0.413212	0.288	0.039	1.38396e-225
hg38-FKBP8	6.31031e-277	0.413004	0.458	0.078	1.73761e-272
hg38-FES	3.9265e-225	0.412963	0.33	0.052	1.0812e-220
hg38-SRSF4	1.87037e-261	0.412867	0.429	0.073	5.15024e-257
hg38-BTK	1.90177e-262	0.412523	0.261	0.027	5.2367e-258
hg38-PITPNB	5.39862e-269	0.412426	0.254	0.025	1.48656e-264
hg38-PPP4R3B	1.74987e-269	0.41233	0.334	0.044	4.81845e-265
hg38-HIF1A	2.99532e-183	0.412192	0.628	0.176	8.24791e-179
hg38-NRBP1	3.52116e-271	0.411809	0.303	0.036	9.69586e-267
hg38-ST8SIA4	1.34468e-230	0.411577	0.472	0.096	3.70272e-226
hg38-GPATCH2L	2.54475e-241	0.410387	0.271	0.033	7.00723e-237
hg38-KPNB1	1.6339e-230	0.409739	0.508	0.108	4.49911e-226
hg38-EPS15	3.09324e-258	0.409567	0.39	0.062	8.51754e-254
hg38-DECR1	1.08946e-235	0.409311	0.314	0.045	2.99993e-231
hg38-FNDC3A	1.67827e-225	0.409244	0.369	0.063	4.6213e-221
hg38-ARAP1	6.57067e-248	0.40853	0.319	0.044	1.8093e-243
hg38-CD82	4.16303e-195	0.408104	0.467	0.107	1.14633e-190
hg38-PRDX5	1.74026e-257	0.407458	0.585	0.126	4.79199e-253
hg38-SYPL1	3.42993e-285	0.407387	0.257	0.024	9.44465e-281
hg38-ADAR	2.56011e-250	0.407003	0.365	0.057	7.04952e-246
hg38-DHX9	8.25109e-271	0.406724	0.256	0.025	2.27202e-266
hg38-MAFG	5.25766e-210	0.406455	0.361	0.065	1.44775e-205
hg38-TALDO1	6.83616e-178	0.406381	0.87	0.276	1.88241e-173
hg38-CCDC82	1.34803e-231	0.406275	0.276	0.035	3.71192e-227
hg38-PDS5B	4.4199e-239	0.406118	0.282	0.036	1.21706e-234
hg38-CHURC1	9.80787e-254	0.406102	0.472	0.089	2.7007e-249
hg38-BRD4	2.17167e-247	0.405074	0.469	0.09	5.9799e-243
hg38-DNAJC3	9.45026e-223	0.404993	0.404	0.075	2.60222e-218
hg38-RAB11A	3.87894e-230	0.404957	0.362	0.061	1.06811e-225
hg38-CIAO1	5.06319e-254	0.404639	0.255	0.027	1.3942e-249
hg38-FOS	1.28868e-154	0.404241	0.94	0.358	3.54851e-150
hg38-CDK12	9.15898e-240	0.403919	0.269	0.033	2.52202e-235
hg38-OGFRL1	1.04711e-263	0.403679	0.449	0.079	2.88333e-259
hg38-MED4	6.15969e-261	0.403523	0.278	0.031	1.69613e-256
hg38-WDR45B	3.21913e-255	0.403348	0.257	0.027	8.8642e-251
hg38-RHBDF2	7.33419e-246	0.403242	0.259	0.029	2.01954e-241
hg38-SMG1	2.25192e-259	0.402851	0.421	0.071	6.20088e-255
hg38-ATF6	2.52213e-241	0.402778	0.399	0.069	6.94493e-237
hg38-ATP6V0A1	4.63875e-234	0.402711	0.262	0.031	1.27733e-229
hg38-USP9X	1.85995e-224	0.402051	0.323	0.05	5.12155e-220
hg38-SF3B1	7.60097e-239	0.400882	0.603	0.138	2.093e-234
hg38-PPP6R1	1.35035e-264	0.400655	0.251	0.025	3.71832e-260
hg38-GRIPAP1	6.64947e-241	0.400328	0.265	0.031	1.831e-236
hg38-PTK2B	1.03875e-207	0.399293	0.435	0.09	2.86031e-203
hg38-CD300A	8.06186e-220	0.399068	0.336	0.054	2.21991e-215
hg38-ARMCX3	4.47749e-232	0.398924	0.262	0.032	1.23292e-227
hg38-OGFR	2.69268e-235	0.398708	0.33	0.05	7.41457e-231
hg38-LPP	3.25717e-257	0.398469	0.316	0.042	8.96895e-253
hg38-RTF1	3.24357e-251	0.398468	0.341	0.05	8.93149e-247
hg38-NBR1	1.10135e-241	0.398414	0.308	0.042	3.03267e-237
hg38-CTDSP1	1.10611e-227	0.39766	0.338	0.053	3.0458e-223
hg38-CNOT4	2.3293e-261	0.397634	0.265	0.029	6.41395e-257
hg38-MFSD10	9.62281e-240	0.397323	0.269	0.033	2.64974e-235
hg38-HIGD1A	3.28955e-229	0.397228	0.26	0.032	9.0581e-225
hg38-ITSN2	3.63022e-235	0.396392	0.42	0.077	9.99619e-231
hg38-CDC26	2.46065e-241	0.395423	0.291	0.038	6.77563e-237
hg38-TMEM183A	2.75511e-257	0.39514	0.289	0.035	7.58648e-253
hg38-SBF2	7.95227e-226	0.395079	0.305	0.044	2.18974e-221
hg38-BRD2	2.69351e-226	0.393903	0.438	0.086	7.41684e-222
hg38-ARPP19	1.53564e-240	0.393155	0.26	0.03	4.22855e-236
[truncated: 519 more rows]

## Sheet: Pig Collecting Duct
Pig Collecting Duct
marker	p_val	avg_log2FC	pct.1	pct.2	p_val_adj
ss11-SLC8A1	0	4.91846	0.534	0.018	0
ss11-TRPV5	0	3.94396	0.432	0.009	0
ss11-MMP7	0	3.13057	0.473	0.026	0
ss11-ADGRF1	0	3.07393	0.757	0.048	0
ss11-GHSR	0	3.06457	0.498	0.036	0
ss11-ENPP1	0	2.96442	0.471	0.028	0
ss11-CRYBG1	0	2.95393	0.61	0.048	0
ss11-CLU	1.45152e-187	2.82671	0.501	0.131	3.99691e-183
ss11-NTN5	0	2.75394	0.354	0.008	0
ss11-MAL	0	2.60465	0.41	0.029	0
ss11-ABCC5	0	2.60243	0.54	0.079	0
ss11-L1CAM	0	2.56249	0.38	0.004	0
ss11-GATA3	0	2.48871	0.406	0.022	0
ss11-ZDBF2	0	2.46828	0.571	0.087	0
hg38-MECOM	0	2.42299	0.477	0.035	0
ss11-HBEGF	3.13136e-117	2.39742	0.385	0.112	8.62252e-113
ss11-TBC1D1	0	2.39422	0.586	0.09	0
ss11-PWWP3B	0	2.38206	0.344	0.028	0
ss11-PKHD1	1.37458e-297	2.31419	0.584	0.116	3.78504e-293
ss11-HOXA5	3.91701e-246	2.30113	0.56	0.129	1.07859e-241
ss11-ENSSSCG00000040056	5.42852e-273	2.29983	0.372	0.049	1.4948e-268
ss11-SAT1	1.23044e-274	2.28786	0.907	0.414	3.38815e-270
ss11-HOXB6	0	2.2398	0.384	0.037	0
ss11-CDH16	2.11897e-241	2.21791	0.599	0.149	5.8348e-237
ss11-MECOM	0	2.21352	0.414	0.032	0
ss11-CYFIP2	7.41995e-307	2.2059	0.309	0.027	2.04316e-302
ss11-ARL15	0	2.17619	0.347	0.025	0
ss11-SPTBN2	0	2.16	0.339	0.027	0
ss11-HOXA10	7.13903e-122	2.15786	0.284	0.061	1.9658e-117
ss11-EFEMP1	2.91256e-288	2.07538	0.263	0.02	8.02001e-284
ss11-RAPGEF3	0	2.06053	0.317	0.014	0
ss11-EPCAM	1.54016e-185	2.05511	0.396	0.079	4.24099e-181
ss11-LGALS3	2.84535e-271	2.03717	0.258	0.021	7.83496e-267
ss11-NAALADL2	0	2.0326	0.365	0.026	0
ss11-PPM1K	1.19063e-206	2.02948	0.285	0.037	3.27853e-202
ss11-SRGAP3	0	2.01945	0.259	0.004	0
ss11-C1orf21	0	2.01597	0.288	0.016	0
ss11-RESF1	2.16768e-142	1.98273	0.472	0.14	5.96893e-138
ss11-PACSIN2	1.36753e-231	1.97537	0.626	0.168	3.76563e-227
ss11-FARP1	4.90457e-204	1.95758	0.576	0.157	1.35052e-199
ss11-EHF	1.33405e-249	1.9545	0.328	0.04	3.67345e-245
ss11-MYO1B	0	1.93509	0.27	0.011	0
ss11-GALNT3	0	1.93105	0.28	0.011	0
ss11-HOMER1	0	1.92624	0.295	0.018	0
ss11-ADAMTS1	1.20844e-183	1.92487	0.527	0.136	3.32755e-179
ss11-SLC25A36	5.28766e-191	1.92327	0.628	0.205	1.45601e-186
ss11-ATP1B1	5.73432e-134	1.8679	0.377	0.095	1.579e-129
ss11-PLEKHA5	5.5766e-182	1.85553	0.468	0.115	1.53557e-177
ss11-DEPDC1B	1.32241e-283	1.84693	0.302	0.028	3.64138e-279
ss11-ZFP36L1	1.9917e-125	1.84613	0.528	0.194	5.48435e-121
ss11-PDE3B	1.9525e-239	1.83853	0.322	0.041	5.37641e-235
ss11-LRBA	4.52601e-218	1.83808	0.697	0.222	1.24628e-213
ss11-TMPRSS2	2.56267e-236	1.83592	0.384	0.058	7.05656e-232
ss11-TLE1	0	1.82521	0.287	0.02	0
ss11-ABLIM1	3.49136e-144	1.81777	0.569	0.195	9.61382e-140
ss11-SH3GLB2	1.18695e-174	1.80331	0.414	0.092	3.26838e-170
ss11-S100A6	2.12556e-141	1.79776	0.333	0.072	5.85295e-137
ss11-RDH10	2.00192e-122	1.78244	0.257	0.049	5.51249e-118
ss11-ARHGAP28	5.27959e-248	1.78213	0.285	0.029	1.45379e-243
ss11-ENPP3	3.61001e-218	1.77561	0.258	0.027	9.94054e-214
ss11-HSPG2	5.49116e-192	1.77065	0.283	0.038	1.51204e-187
ss11-FNDC3A	4.12878e-134	1.76309	0.433	0.124	1.1369e-129
ss11-UTRN	2.38253e-205	1.74227	0.604	0.163	6.56054e-201
ss11-AFF1	4.20501e-147	1.72685	0.505	0.156	1.15789e-142
ss11-ALS2	1.43822e-135	1.72116	0.377	0.093	3.96028e-131
ss11-FAM83B	0	1.72019	0.257	0.015	0
ss11-ESRP1	0	1.70494	0.277	0.018	0
ss11-FAR1	3.34748e-161	1.70402	0.628	0.223	9.21763e-157
ss11-PDE4D	1.76029e-65	1.69374	0.277	0.092	4.84714e-61
ss11-ENSSSCG00000016330	5.50431e-175	1.67769	0.649	0.218	1.51567e-170
ss11-FAM171B	2.33032e-161	1.67137	0.267	0.041	6.41677e-157
ss11-PFKFB3	8.55801e-82	1.6688	0.331	0.107	2.35653e-77
ss11-MYO9A	1.97461e-156	1.66098	0.54	0.164	5.43729e-152
ss11-ITGAV	1.14021e-156	1.65855	0.466	0.123	3.13969e-152
ss11-CCDC149	3.03163e-136	1.64717	0.337	0.075	8.34791e-132
ss11-ABCA5	5.14443e-262	1.63723	0.251	0.02	1.41657e-257
ss11-PTPRF	7.22645e-127	1.62578	0.458	0.139	1.98988e-122
ss11-SIM1	2.09277e-170	1.60656	0.266	0.038	5.76265e-166
ss11-DOCK7	1.65829e-160	1.60564	0.477	0.124	4.56626e-156
ss11-WFDC2	2.04975e-188	1.59451	0.273	0.036	5.64418e-184
ss11-ATP8B1	2.45e-147	1.58146	0.335	0.067	6.74631e-143
ss11-COBLL1	3.02214e-121	1.57384	0.476	0.154	8.32176e-117
ss11-MYOF	1.22469e-126	1.57264	0.351	0.084	3.3723e-122
ss11-ENSSSCG00000041978	1.75375e-171	1.57155	0.27	0.039	4.82914e-167
ss11-PCLO	8.94235e-115	1.56751	0.329	0.08	2.46237e-110
ss11-FHAD1	3.92793e-103	1.53939	0.25	0.053	1.0816e-98
ss11-CDH1	1.34766e-146	1.53679	0.254	0.04	3.71092e-142
ss11-PLEKHA1	4.79163e-125	1.52452	0.438	0.129	1.31942e-120
ss11-EGR1	3.1978e-80	1.52193	0.409	0.155	8.80547e-76
ss11-CHD3	2.21389e-131	1.51333	0.488	0.15	6.09616e-127
ss11-HK1	2.10473e-130	1.50837	0.335	0.076	5.79559e-126
ss11-MYO1E	7.13054e-109	1.47872	0.276	0.061	1.96347e-104
ss11-PPP2R3A	8.08684e-130	1.47854	0.638	0.254	2.22679e-125
ss11-ARMC7	4.10742e-125	1.47384	0.325	0.074	1.13102e-120
ss11-ENSSSCG00000014909	3.95135e-138	1.46985	0.727	0.297	1.08804e-133
ss11-PATJ	3.8708e-135	1.45819	0.587	0.208	1.06586e-130
ss11-TUT4	4.99107e-122	1.44678	0.584	0.224	1.37434e-117
ss11-ENSSSCG00000039473	3.7413e-77	1.43013	0.325	0.105	1.03021e-72
ss11-CLASP1	1.37381e-117	1.42201	0.278	0.058	3.78293e-113
ss11-FGD3	1.44153e-78	1.41796	0.265	0.073	3.9694e-74
ss11-RPS6KA3	1.716e-82	1.41549	0.251	0.064	4.72519e-78
ss11-PTPA	1.19291e-104	1.41179	0.288	0.068	3.2848e-100
ss11-ERBB2	7.33849e-170	1.41014	0.269	0.038	2.02073e-165
ss11-SESTD1	8.80139e-131	1.40538	0.52	0.167	2.42355e-126
ss11-PTPRD	3.30202e-117	1.39608	0.524	0.184	9.09244e-113
ss11-ENSSSCG00000008892	9.08107e-106	1.39087	0.289	0.068	2.50056e-101
ss11-ARID5B	2.40056e-105	1.38999	0.369	0.106	6.61017e-101
ss11-ARHGEF18	4.37045e-115	1.38101	0.34	0.085	1.20345e-110
ss11-ARHGEF10L	8.70436e-134	1.37882	0.678	0.271	2.39683e-129
ss11-COL4A4	2.96362e-107	1.37783	0.292	0.068	8.16063e-103
ss11-CPEB4	6.58056e-91	1.37425	0.571	0.255	1.81202e-86
ss11-ENSSSCG00000001930	6.46959e-84	1.37205	0.407	0.147	1.78147e-79
ss11-MFHAS1	1.12753e-111	1.3584	0.251	0.05	3.10477e-107
ss11-PKD2	6.25979e-92	1.35475	0.316	0.088	1.7237e-87
ss11-NFE2L2	2.72178e-101	1.34979	0.471	0.166	7.49468e-97
ss11-SLC25A29	8.63442e-95	1.34684	0.261	0.06	2.37757e-90
ss11-RALGPS2	4.44339e-105	1.34561	0.255	0.054	1.22353e-100
ss11-NEDD4L	3.02681e-95	1.33824	0.346	0.1	8.33462e-91
ss11-VPS13C	7.70549e-97	1.33269	0.524	0.207	2.12178e-92
ss11-GLS	1.65717e-87	1.3324	0.48	0.19	4.56318e-83
ss11-NFAT5	7.87521e-100	1.32242	0.499	0.185	2.16852e-95
ss11-PPFIBP1	1.43372e-73	1.31333	0.343	0.117	3.94789e-69
ss11-AHI1	1.58957e-67	1.31177	0.342	0.123	4.37703e-63
ss11-CDC42BPA	2.10332e-97	1.30022	0.359	0.105	5.79169e-93
ss11-PRKD3	1.36012e-93	1.29808	0.387	0.124	3.74523e-89
ss11-DIAPH2	1.23975e-103	1.29711	0.588	0.243	3.41376e-99
ss11-WLS	1.52243e-92	1.29243	0.365	0.112	4.19217e-88
ss11-BRD3	1.63668e-75	1.29008	0.322	0.104	4.50676e-71
ss11-PTP4A1	1.64022e-66	1.28934	0.27	0.085	4.51652e-62
ss11-ARFGEF1	3.20482e-89	1.28585	0.416	0.145	8.82478e-85
ss11-DMD	3.96408e-97	1.28391	0.276	0.064	1.09155e-92
ss11-LMO7	3.84334e-62	1.28106	0.409	0.17	1.0583e-57
ss11-DDX17	1.29043e-125	1.27777	0.731	0.331	3.55332e-121
ss11-PGAP1	5.0703e-86	1.2746	0.251	0.062	1.39616e-81
ss11-WASL	3.10421e-75	1.27081	0.305	0.095	8.54776e-71
ss11-ENSSSCG00000017754	3.48325e-89	1.26636	0.255	0.061	9.59147e-85
ss11-HDAC7	6.87461e-88	1.26539	0.313	0.089	1.89299e-83
ss11-F11R	2.24459e-81	1.26338	0.381	0.133	6.1807e-77
ss11-WSB1	5.12233e-106	1.25398	0.683	0.314	1.41048e-101
ss11-TTC14	2.58153e-100	1.25309	0.553	0.222	7.10851e-96
ss11-TNIK	9.28725e-84	1.25068	0.331	0.1	2.55734e-79
ss11-PLEKHG3	2.09702e-80	1.24599	0.461	0.178	5.77434e-76
ss11-ENSSSCG00000033601	9.9474e-80	1.24142	0.292	0.085	2.73912e-75
ss11-ITGB8	1.9239e-64	1.22416	0.307	0.105	5.29765e-60
ss11-ENSSSCG00000011553	8.48338e-94	1.21506	0.314	0.084	2.33598e-89
ss11-CD2AP	6.34984e-61	1.21439	0.401	0.166	1.74849e-56
ss11-CSNK1G3	1.51714e-89	1.20937	0.251	0.06	4.1776e-85
ss11-ENSSSCG00000012071	6.90053e-102	1.20554	0.443	0.145	1.90013e-97
ss11-RBBP8	1.52556e-76	1.20426	0.462	0.187	4.20079e-72
ss11-PDCD6IP	2.42963e-75	1.20162	0.457	0.188	6.69024e-71
ss11-GLIS3	3.24806e-69	1.19921	0.296	0.095	8.94386e-65
ss11-TMEM30A	5.10214e-65	1.1984	0.252	0.076	1.40493e-60
ss11-SETBP1	1.1142e-69	1.19172	0.285	0.087	3.06807e-65
ss11-PTPRJ	6.71912e-48	1.17951	0.302	0.121	1.85018e-43
ss11-SYNE2	1.71879e-143	1.17506	0.874	0.408	4.73285e-139
ss11-ZFYVE16	6.64533e-80	1.17337	0.336	0.107	1.82986e-75
ss11-PAPLN	1.65728e-32	1.16972	0.292	0.139	4.56348e-28
ss11-NCOA2	1.93725e-54	1.16896	0.313	0.12	5.33441e-50
ss11-KIAA1109	1.06497e-60	1.16887	0.383	0.156	2.93249e-56
ss11-MAMDC4	6.91044e-59	1.16441	0.314	0.116	1.90286e-54
ss11-OXR1	9.26167e-69	1.16411	0.414	0.163	2.55029e-64
ss11-METTL25	5.84312e-82	1.16131	0.346	0.109	1.60896e-77
ss11-EFR3A	1.06462e-68	1.15977	0.273	0.084	2.93152e-64
ss11-EIF2AK4	2.22418e-73	1.15822	0.318	0.103	6.1245e-69
ss11-ENSSSCG00000028035	3.93673e-96	1.15776	0.565	0.234	1.08402e-91
ss11-PTBP3	4.47253e-64	1.15719	0.299	0.102	1.23156e-59
ss11-ERBIN	1.23152e-79	1.15613	0.483	0.198	3.39113e-75
ss11-TRIM44	3.31033e-72	1.15534	0.292	0.089	9.11533e-68
ss11-KDM5B	8.4274e-61	1.15376	0.296	0.102	2.32057e-56
ss11-CEP126	2.65524e-104	1.14785	0.262	0.056	7.31146e-100
ss11-SRSF10	5.17119e-79	1.14778	0.535	0.241	1.42394e-74
ss11-RALGAPA1	1.8578e-71	1.14184	0.336	0.113	5.11565e-67
ss11-KMT2C	2.83277e-74	1.13793	0.534	0.243	7.80031e-70
ss11-ELF3	3.22422e-57	1.13607	0.31	0.113	8.87822e-53
ss11-ENSSSCG00000038506	6.58058e-43	1.1349	0.259	0.102	1.81203e-38
ss11-TIA1	5.76129e-64	1.13342	0.372	0.146	1.58643e-59
ss11-NBN	2.32603e-69	1.12769	0.259	0.076	6.40495e-65
ss11-SMCHD1	1.14905e-51	1.12305	0.287	0.108	3.16401e-47
ss11-PTPN3	7.14469e-67	1.12195	0.274	0.085	1.96736e-62
ss11-DDX5	3.86603e-94	1.11916	0.735	0.399	1.06455e-89
ss11-SPIRE1	1.04088e-57	1.11833	0.3	0.107	2.86618e-53
ss11-TTC3	1.11762e-70	1.11795	0.446	0.182	3.07748e-66
hg38-PAX8	1.07282e-64	1.11761	0.267	0.083	2.95413e-60
ss11-PAX2	3.68868e-61	1.11282	0.296	0.101	1.01572e-56
ss11-PSPC1	1.76212e-70	1.1082	0.442	0.182	4.85216e-66
ss11-PTPN13	1.14124e-62	1.10502	0.339	0.124	3.14251e-58
ss11-PRRC2B	1.46605e-62	1.10416	0.372	0.145	4.03692e-58
ss11-ANKRD11	6.16132e-58	1.09908	0.387	0.16	1.69658e-53
ss11-RPAP3	1.08851e-57	1.09816	0.276	0.093	2.99732e-53
ss11-APAF1	4.70825e-54	1.09792	0.257	0.087	1.29646e-49
ss11-LRRC45	3.91758e-60	1.08988	0.351	0.134	1.07875e-55
ss11-ARHGEF2	7.87314e-53	1.08859	0.262	0.091	2.16795e-48
ss11-TP53BP1	8.642e-70	1.08837	0.292	0.09	2.37966e-65
ss11-CLOCK	1.33885e-56	1.08739	0.336	0.13	3.68666e-52
ss11-SF3B1	2.35156e-100	1.08445	0.77	0.401	6.47524e-96
ss11-MARCHF7	1.89666e-55	1.08073	0.313	0.118	5.22264e-51
ss11-EML4	8.54149e-48	1.0788	0.299	0.12	2.35198e-43
ss11-ZMYND8	8.51031e-54	1.07511	0.318	0.122	2.3434e-49
ss11-ATXN2	1.71158e-49	1.07454	0.317	0.129	4.713e-45
ss11-PALM3	5.70265e-58	1.07112	0.261	0.084	1.57028e-53
ss11-SPTAN1	3.96063e-62	1.07012	0.373	0.145	1.0906e-57
ss11-RBM25	5.48978e-60	1.06926	0.539	0.269	1.51167e-55
ss11-TPM3	2.9395e-52	1.06902	0.317	0.124	8.0942e-48
ss11-COQ4	1.62464e-65	1.06045	0.364	0.137	4.47361e-61
ss11-ENSSSCG00000036350	6.7749e-81	1.05555	0.672	0.357	1.86554e-76
ss11-LUC7L3	1.17767e-97	1.05474	0.69	0.322	3.24283e-93
ss11-RBM5	8.31668e-63	1.04781	0.421	0.176	2.29008e-58
ss11-CANX	8.88354e-55	1.04731	0.27	0.094	2.44617e-50
ss11-QKI	2.98146e-65	1.04696	0.287	0.093	8.20974e-61
ss11-ZC3H14	1.27783e-63	1.03921	0.369	0.14	3.51863e-59
ss11-FNBP1L	2.26289e-57	1.03828	0.258	0.084	6.23109e-53
ss11-RGL2	2.20431e-50	1.03729	0.285	0.106	6.06979e-46
ss11-RAB9A	2.35862e-46	1.03718	0.254	0.093	6.49469e-42
ss11-DCDC2	1.08823e-43	1.03322	0.449	0.231	2.99656e-39
ss11-UHRF2	6.17079e-58	1.03129	0.265	0.087	1.69919e-53
ss11-MAT2A	2.69058e-47	1.0273	0.374	0.169	7.40877e-43
ss11-KMT2E	7.3253e-55	1.02427	0.418	0.186	2.01709e-50
ss11-UBE3A	4.33928e-49	1.02298	0.359	0.155	1.19486e-44
ss11-DNM2	1.20613e-44	1.02002	0.284	0.113	3.32119e-40
ss11-HTT	1.33081e-75	1.01919	0.624	0.304	3.66453e-71
ss11-ATRX	2.08399e-65	1.01886	0.551	0.264	5.73848e-61
ss11-MDM4	6.86045e-58	1.01666	0.364	0.148	1.88909e-53
ss11-MAP4K3	2.10275e-60	1.01132	0.337	0.124	5.79012e-56
ss11-TRIO	4.26256e-69	1.01128	0.562	0.257	1.17374e-64
ss11-EPS8L2	6.35039e-61	0.999546	0.49	0.218	1.74864e-56
ss11-FCHO2	6.17345e-56	0.994281	0.343	0.135	1.69992e-51
ss11-DAZAP1	2.27374e-57	0.989891	0.439	0.201	6.26097e-53
ss11-PKP4	7.00778e-45	0.987986	0.291	0.115	1.92966e-40
ss11-RBMX	2.32978e-48	0.987341	0.324	0.135	6.41527e-44
ss11-FBXW7	6.16591e-40	0.982345	0.299	0.129	1.69784e-35
ss11-MBD1	3.57603e-48	0.982088	0.284	0.108	9.84696e-44
ss11-PCGF3	1.413e-50	0.981658	0.387	0.17	3.89084e-46
ss11-SETD5	1.21924e-43	0.979808	0.3	0.124	3.35731e-39
ss11-RBM12B	3.94969e-45	0.976859	0.266	0.101	1.08759e-40
ss11-KTN1	4.80732e-50	0.97678	0.45	0.218	1.32374e-45
ss11-ENSSSCG00000016509	3.903e-41	0.975984	0.294	0.124	1.07473e-36
ss11-MPHOSPH8	6.57564e-54	0.975848	0.538	0.28	1.81067e-49
ss11-NCKAP1	2.34773e-58	0.974442	0.326	0.12	6.46471e-54
ss11-NRIP1	2.98636e-51	0.96921	0.438	0.208	8.22323e-47
ss11-ZRANB2	3.31934e-83	0.960331	0.69	0.342	9.14012e-79
ss11-YAP1	9.10288e-58	0.960112	0.257	0.082	2.50657e-53
ss11-NFKBIZ	1.93765e-39	0.959719	0.406	0.206	5.3355e-35
ss11-ENSSSCG00000028997	9.66346e-22	0.958115	0.306	0.174	2.66093e-17
ss11-VPS36	8.22557e-43	0.955503	0.28	0.112	2.26499e-38
ss11-CREBZF	7.25981e-44	0.947936	0.354	0.16	1.99906e-39
ss11-USP40	3.09651e-37	0.945945	0.332	0.156	8.52656e-33
ss11-BAZ2B	2.50507e-47	0.939589	0.369	0.162	6.89796e-43
ss11-RBBP7	8.50599e-49	0.938804	0.294	0.113	2.34221e-44
ss11-PCM1	9.57857e-59	0.937692	0.498	0.236	2.63756e-54
ss11-ATP11A	1.28654e-31	0.935216	0.294	0.14	3.54262e-27
ss11-SCAF8	3.6246e-38	0.934554	0.257	0.104	9.98071e-34
ss11-SRSF11	7.44261e-89	0.934069	0.765	0.388	2.0494e-84
ss11-DEF8	5.55764e-54	0.932888	0.372	0.154	1.53035e-49
ss11-RNF19A	1.28355e-43	0.932341	0.265	0.102	3.53439e-39
ss11-EIF4A2	9.42891e-47	0.932129	0.462	0.237	2.59634e-42
ss11-RTN4	1.27955e-33	0.931809	0.262	0.114	3.52336e-29
ss11-RASSF8	3.15478e-51	0.931219	0.273	0.097	8.687e-47
ss11-EHMT1	1.14224e-41	0.927643	0.316	0.136	3.14528e-37
ss11-HNRNPDL	3.50148e-57	0.926686	0.539	0.273	9.64167e-53
ss11-NSD3	4.75381e-47	0.926105	0.344	0.15	1.30901e-42
ss11-SREK1	4.19901e-60	0.924939	0.545	0.269	1.15624e-55
ss11-PNISR	1.24338e-67	0.924411	0.678	0.37	3.42377e-63
ss11-ENSSSCG00000027046	1.51151e-44	0.924358	0.353	0.156	4.16209e-40
ss11-STRN3	2.90723e-46	0.923089	0.321	0.134	8.00535e-42
ss11-ENSSSCG00000000530	6.50445e-40	0.922014	0.326	0.147	1.79107e-35
ss11-VPS13A	3.85212e-38	0.920837	0.37	0.18	1.06072e-33
ss11-ENSSSCG00000006928	6.02257e-28	0.919268	0.318	0.165	1.65838e-23
ss11-SRSF7	1.35462e-33	0.913434	0.314	0.152	3.73008e-29
ss11-HNRNPH3	4.91207e-48	0.912644	0.46	0.23	1.35259e-43
ss11-ATM	3.72863e-46	0.910638	0.306	0.123	1.02672e-41
ss11-USP47	1.82157e-41	0.907167	0.259	0.1	5.01587e-37
ss11-GNB1	9.93515e-32	0.905582	0.284	0.135	2.73574e-27
ss11-ITGA3	1.991e-51	0.905234	0.347	0.138	5.48243e-47
ss11-ENSSSCG00000009683	3.31885e-48	0.898193	0.294	0.112	9.13878e-44
ss11-ITGA2B	2.41762e-39	0.898054	0.373	0.18	6.65716e-35
ss11-SENP6	1.79767e-40	0.897596	0.281	0.116	4.95007e-36
ss11-LUC7L	5.51953e-42	0.894481	0.321	0.139	1.51986e-37
ss11-LARP1	1.92921e-35	0.893919	0.361	0.18	5.31227e-31
ss11-HNRNPA3	1.45937e-41	0.890606	0.35	0.162	4.01852e-37
ss11-DEK	5.10622e-39	0.884578	0.317	0.143	1.40605e-34
ss11-THOC2	1.07197e-39	0.8822	0.41	0.207	2.95177e-35
ss11-ZNF292	2.99523e-49	0.881823	0.462	0.225	8.24767e-45
ss11-U2SURP	2.41023e-50	0.88174	0.501	0.253	6.63682e-46
ss11-MACF1	9.78197e-60	0.881714	0.687	0.373	2.69356e-55
ss11-HOOK3	2.60018e-40	0.877112	0.336	0.153	7.15987e-36
ss11-SRSF4	8.11354e-47	0.874738	0.401	0.185	2.23414e-42
ss11-SLK	2.60691e-51	0.873401	0.44	0.204	7.17839e-47
ss11-ARRDC3	7.04147e-34	0.872806	0.277	0.124	1.93894e-29
ss11-AIMP1	1.21055e-30	0.871423	0.254	0.115	3.33336e-26
ss11-PHIP	1.29387e-31	0.870427	0.296	0.14	3.56281e-27
ss11-ZMYM2	5.41352e-30	0.86979	0.296	0.143	1.49067e-25
ss11-DDX39B	3.43647e-53	0.869459	0.501	0.242	9.46265e-49
ss11-ZFR	1.02544e-43	0.86853	0.278	0.11	2.82364e-39
ss11-CHD6	9.49447e-41	0.865984	0.337	0.15	2.6144e-36
ss11-PBRM1	4.57183e-31	0.865465	0.299	0.145	1.2589e-26
ss11-ITGA6	1.26989e-36	0.859143	0.317	0.144	3.49678e-32
ss11-ATP1A1	2.02274e-44	0.854339	0.451	0.222	5.56981e-40
ss11-YTHDC1	2.44848e-46	0.852625	0.46	0.23	6.74213e-42
ss11-VEGFA	4.69362e-30	0.851075	0.328	0.165	1.29244e-25
ss11-UPF2	7.29327e-32	0.849763	0.324	0.158	2.00827e-27
ss11-EXOC1	9.39199e-46	0.849644	0.436	0.212	2.58618e-41
ss11-SUPT20H	2.09052e-44	0.847152	0.358	0.159	5.75645e-40
ss11-SRSF6	1.28781e-42	0.841369	0.406	0.194	3.54612e-38
ss11-IER3	4.39732e-21	0.838422	0.283	0.156	1.21085e-16
ss11-OTUD4	7.85018e-41	0.83808	0.302	0.126	2.16163e-36
ss11-BOD1L1	2.22223e-47	0.837152	0.497	0.254	6.11913e-43
ss11-AFDN	9.78429e-47	0.835249	0.406	0.183	2.6942e-42
ss11-SUN1	3.42062e-31	0.831807	0.257	0.114	9.41902e-27
ss11-XRN1	5.25348e-47	0.827154	0.339	0.141	1.4466e-42
ss11-ITPR2	1.67412e-26	0.825574	0.368	0.205	4.60987e-22
ss11-TFCP2L1	6.84607e-41	0.82479	0.306	0.128	1.88513e-36
ss11-CUX1	4.65397e-31	0.824641	0.274	0.125	1.28152e-26
ss11-MEF2A	1.84125e-36	0.823969	0.263	0.11	5.07008e-32
ss11-UBR2	4.80815e-38	0.820728	0.384	0.189	1.32397e-33
ss11-SCAF11	3.92796e-38	0.818876	0.499	0.277	1.0816e-33
ss11-PRRC2C	1.4378e-83	0.812503	0.835	0.444	3.95913e-79
ss11-CLMN	1.68895e-33	0.810972	0.266	0.115	4.6507e-29
ss11-MTUS1	1.02717e-39	0.810426	0.406	0.199	2.82843e-35
ss11-IBTK	4.37601e-32	0.810328	0.272	0.123	1.20498e-27
ss11-ZNF644	6.37842e-32	0.810153	0.362	0.189	1.75636e-27
ss11-SFPQ	5.54299e-44	0.809494	0.52	0.285	1.52632e-39
ss11-FUS	8.09103e-28	0.808481	0.28	0.137	2.22795e-23
ss11-KIAA1217	1.98944e-28	0.806258	0.311	0.153	5.47811e-24
ss11-CTNND1	4.63894e-29	0.8058	0.283	0.136	1.27738e-24
ss11-NIPBL	4.18842e-45	0.800404	0.466	0.234	1.15332e-40
ss11-TET2	9.83992e-30	0.797994	0.313	0.156	2.70952e-25
ss11-CDC42BPB	9.60788e-48	0.79704	0.479	0.232	2.64563e-43
ss11-EWSR1	3.06461e-30	0.792506	0.37	0.196	8.43871e-26
ss11-RSRP1	2.58141e-30	0.790051	0.267	0.124	7.10816e-26
ss11-BPTF	3.82935e-29	0.787233	0.361	0.196	1.05445e-24
ss11-CDKL1	2.80468e-36	0.786226	0.273	0.113	7.72296e-32
ss11-SAFB	1.42823e-27	0.783785	0.32	0.168	3.93276e-23
ss11-CRK	1.0102e-30	0.782326	0.353	0.185	2.78169e-26
ss11-FBRSL1	1.02141e-29	0.776214	0.285	0.135	2.81255e-25
ss11-ZNF24	1.74282e-29	0.775772	0.283	0.133	4.79904e-25
ss11-ENSSSCG00000033497	4.02785e-42	0.775578	0.468	0.24	1.10911e-37
ss11-LENG8	5.61242e-39	0.774803	0.446	0.232	1.54543e-34
ss11-ENSSSCG00000039972	1.74641e-31	0.772036	0.274	0.125	4.80893e-27
ss11-NKTR	1.30069e-46	0.770446	0.525	0.277	3.58157e-42
ss11-SEMA3B	6.65618e-29	0.768731	0.258	0.117	1.83285e-24
ss11-PPP1R12A	1.53805e-20	0.764288	0.285	0.16	4.23516e-16
ss11-USP34	7.81621e-38	0.76052	0.406	0.205	2.15227e-33
ss11-TPM1	1.45266e-55	0.758786	0.554	0.266	4.00005e-51
ss11-ENSSSCG00000002266	7.89827e-34	0.758397	0.447	0.244	2.17487e-29
ss11-FNBP4	6.85408e-51	0.758011	0.634	0.35	1.88734e-46
ss11-CTTN	1.46314e-29	0.754458	0.278	0.13	4.0289e-25
ss11-ENSSSCG00000009341	1.09508e-33	0.754195	0.377	0.195	3.01541e-29
ss11-UPF1	6.33351e-37	0.752608	0.269	0.112	1.744e-32
ss11-CCAR1	4.12605e-21	0.750503	0.266	0.142	1.13615e-16
ss11-HNRNPH1	2.32396e-51	0.748567	0.664	0.374	6.39926e-47
ss11-ROCK2	4.23436e-33	0.747738	0.348	0.172	1.16597e-28
ss11-NF1	4.81729e-23	0.746716	0.267	0.137	1.32649e-18
ss11-EXOC2	8.23717e-28	0.746534	0.355	0.187	2.26819e-23
ss11-SETX	5.42098e-26	0.746316	0.336	0.18	1.49272e-21
ss11-ANKIB1	8.68076e-33	0.745119	0.3	0.139	2.39034e-28
ss11-ASH1L	1.26365e-43	0.744396	0.571	0.318	3.4796e-39
ss11-CSDE1	9.16824e-25	0.743475	0.311	0.167	2.52457e-20
ss11-TRRAP	8.92101e-24	0.742987	0.274	0.141	2.45649e-19
ss11-ZC3H7A	7.20131e-30	0.742254	0.302	0.147	1.98295e-25
ss11-OGA	1.2385e-35	0.742145	0.433	0.229	3.41034e-31
ss11-LUZP1	4.44099e-30	0.74115	0.294	0.139	1.22287e-25
ss11-PRPF40A	7.67835e-28	0.740176	0.342	0.184	2.11431e-23
ss11-BCLAF1	1.5665e-46	0.737261	0.554	0.301	4.31353e-42
ss11-HNRNPU	1.32323e-43	0.735846	0.568	0.316	3.64363e-39
ss11-VPS13D	3.11297e-27	0.734396	0.289	0.141	8.57186e-23
ss11-ZBTB20	1.67935e-29	0.731413	0.263	0.12	4.62425e-25
ss11-COG3	1.51262e-27	0.729174	0.278	0.134	4.16515e-23
ss11-RBM39	2.89897e-35	0.72893	0.466	0.256	7.9826e-31
ss11-WDR72	5.29507e-28	0.728574	0.257	0.116	1.45805e-23
ss11-HERC2	1.51792e-18	0.727151	0.284	0.161	4.17975e-14
ss11-TXNIP	4.96864e-55	0.726746	0.31	0.11	1.36817e-50
ss11-PLEC	2.1445e-18	0.725004	0.306	0.178	5.90509e-14
ss11-CHD9	1.08503e-37	0.723586	0.483	0.262	2.98775e-33
ss11-ROCK1	1.21753e-23	0.722975	0.294	0.156	3.35259e-19
ss11-ZFC3H1	1.57293e-45	0.719174	0.615	0.337	4.33121e-41
ss11-PHF3	2.59854e-25	0.716769	0.269	0.134	7.15533e-21
ss11-ENSSSCG00000023324	2.09331e-31	0.715103	0.46	0.26	5.76413e-27
ss11-RIOK3	4.17474e-21	0.713426	0.254	0.132	1.14956e-16
ss11-ASCC3	4.22556e-30	0.712401	0.269	0.123	1.16355e-25
ss11-CFDP1	5.02164e-28	0.711898	0.409	0.232	1.38276e-23
ss11-SEC31A	8.41151e-29	0.707969	0.381	0.207	2.31619e-24
ss11-PRPF39	5.74853e-32	0.70612	0.392	0.204	1.58291e-27
ss11-LAMB1	1.5825e-36	0.704826	0.429	0.221	4.35758e-32
ss11-EXOC4	4.72286e-25	0.703077	0.257	0.125	1.30049e-20
ss11-TCERG1	6.79545e-20	0.702226	0.287	0.157	1.8712e-15
ss11-ARGLU1	2.10687e-46	0.701026	0.615	0.345	5.80149e-42
ss11-CNOT1	3.78181e-26	0.699931	0.309	0.158	1.04136e-21
ss11-BRWD1	4.73496e-24	0.699293	0.337	0.185	1.30382e-19
ss11-SEC62	3.38177e-17	0.692105	0.251	0.14	9.31205e-13
ss11-RAB3GAP2	5.34354e-23	0.690201	0.269	0.138	1.4714e-18
ss11-ENSSSCG00000005247	3.81243e-28	0.689719	0.269	0.125	1.04979e-23
ss11-ENSSSCG00000005255	2.94345e-27	0.688601	0.291	0.143	8.10508e-23
ss11-RBM26	8.28972e-25	0.687427	0.309	0.162	2.28266e-20
ss11-CSPP1	7.37777e-23	0.685212	0.299	0.158	2.03154e-18
ss11-DDX46	3.26627e-32	0.68351	0.49	0.281	8.994e-28
ss11-ITSN2	2.45559e-24	0.682264	0.388	0.224	6.76173e-20
ss11-CHD7	1.64895e-23	0.681067	0.274	0.14	4.54054e-19
ss11-MYSM1	1.60899e-29	0.679312	0.31	0.154	4.43052e-25
ss11-TRA2B	9.31733e-37	0.675098	0.495	0.279	2.56562e-32
ss11-CLK1	1.08471e-35	0.675044	0.436	0.231	2.98685e-31
ss11-ETNK1	8.63479e-31	0.673661	0.329	0.162	2.37768e-26
ss11-SH3GLB1	5.17356e-21	0.672403	0.273	0.148	1.42459e-16
ss11-FOS	1.00425e-24	0.669219	0.346	0.193	2.76529e-20
ss11-PPP4R3A	1.0131e-31	0.66741	0.394	0.209	2.78968e-27
ss11-AFF4	2.55821e-27	0.662385	0.335	0.173	7.0443e-23
ss11-PUM2	4.16482e-27	0.660783	0.321	0.166	1.14683e-22
ss11-ARHGEF16	2.58139e-32	0.6564	0.289	0.129	7.10813e-28
ss11-RIF1	4.29833e-28	0.655463	0.342	0.176	1.18359e-23
ss11-SRRT	1.3151e-25	0.653376	0.313	0.162	3.62125e-21
ss11-KIF12	2.1119e-21	0.65039	0.346	0.195	5.81533e-17
ss11-TCF25	6.6626e-26	0.647735	0.394	0.224	1.83461e-21
ss11-THUMPD1	2.18629e-13	0.645627	0.254	0.151	6.02016e-09
ss11-ENSSSCG00000017670	2.94167e-28	0.645151	0.255	0.116	8.10019e-24
ss11-HECTD1	8.02478e-34	0.644648	0.418	0.217	2.2097e-29
ss11-BDP1	7.25755e-22	0.642958	0.407	0.245	1.99844e-17
ss11-SRRM2	1.80064e-57	0.642379	0.794	0.461	4.95823e-53
ss11-PIK3C2A	5.19209e-29	0.638973	0.274	0.128	1.4297e-24
ss11-TRPM7	6.34313e-34	0.638478	0.438	0.235	1.74665e-29
ss11-EDEM1	1.04628e-20	0.637374	0.267	0.143	2.88104e-16
ss11-RSF1	3.67868e-22	0.637366	0.326	0.183	1.01296e-17
ss11-NUFIP2	2.70978e-24	0.635406	0.387	0.226	7.46166e-20
ss11-ARID4B	6.37505e-27	0.634819	0.461	0.275	1.75543e-22
ss11-CDK9	9.21718e-16	0.628011	0.267	0.156	2.53804e-11
ss11-ZCCHC8	3.2268e-23	0.626296	0.251	0.124	8.88531e-19
ss11-ENSSSCG00000033010	1.53955e-48	0.624114	0.435	0.199	4.23932e-44
ss11-AKAP9	6.78266e-50	0.62377	0.689	0.385	1.86767e-45
ss11-ACIN1	8.22411e-28	0.623605	0.497	0.299	2.26459e-23
ss11-SRSF1	2.48455e-26	0.623542	0.257	0.121	6.84145e-22
ss11-ERC1	5.73891e-22	0.623193	0.277	0.144	1.58027e-17
ss11-ENSSSCG00000014280	1.76277e-20	0.618795	0.373	0.226	4.85395e-16
ss11-EIF4G2	1.87799e-16	0.618639	0.298	0.18	5.17122e-12
ss11-TNRC6A	3.39918e-26	0.617444	0.385	0.213	9.35998e-22
ss11-CCDC50	2.63936e-18	0.614277	0.261	0.143	7.26774e-14
ss11-ENSSSCG00000005518	1.71356e-64	0.612035	0.834	0.451	4.71846e-60
ss11-TMEM87A	4.73476e-19	0.606595	0.266	0.145	1.30376e-14
ss11-HUWE1	2.49317e-19	0.60651	0.276	0.151	6.86518e-15
ss11-TASOR	1.40529e-19	0.605698	0.25	0.13	3.86961e-15
ss11-BRD4	8.04266e-15	0.601326	0.306	0.189	2.21463e-10
ss11-PPP6R2	8.1949e-27	0.60128	0.412	0.228	2.25655e-22
ss11-WDR33	6.99573e-25	0.599364	0.28	0.14	1.92634e-20
ss11-GGNBP2	1.12382e-14	0.598753	0.307	0.191	3.09454e-10
ss11-MAGI3	1.59115e-26	0.597579	0.258	0.12	4.3814e-22
ss11-HP1BP3	3.23526e-19	0.597351	0.262	0.141	8.90862e-15
ss11-BIRC6	9.51085e-25	0.597013	0.37	0.206	2.61891e-20
ss11-TRMT1L	1.44726e-18	0.595728	0.261	0.141	3.98518e-14
ss11-SPAG9	3.34645e-29	0.590552	0.427	0.239	9.2148e-25
ss11-ZC3H13	8.85766e-23	0.58962	0.333	0.184	2.43905e-18
ss11-WAPL	6.44241e-22	0.583606	0.365	0.212	1.77398e-17
ss11-CDK12	6.53253e-24	0.582244	0.307	0.162	1.7988e-19
ss11-NVL	2.20457e-17	0.57449	0.281	0.159	6.07051e-13
ss11-N4BP1	1.11934e-22	0.56951	0.257	0.128	3.08223e-18
ss11-DCLRE1C	8.22952e-26	0.567927	0.32	0.165	2.26608e-21
ss11-PNN	1.11326e-41	0.566582	0.631	0.36	3.06547e-37
ss11-RSRC2	1.17122e-21	0.565119	0.407	0.247	3.22508e-17
ss11-RB1CC1	5.68169e-38	0.562241	0.568	0.314	1.56451e-33
ss11-CDV3	1.45359e-10	0.561733	0.3	0.204	4.00262e-06
ss11-VPS13B	1.03429e-16	0.558979	0.262	0.147	2.84802e-12
ss11-CHD1	7.05594e-17	0.558382	0.346	0.215	1.94292e-12
ss11-UBR5	2.60843e-18	0.557258	0.316	0.183	7.18258e-14
ss11-AP2A2	1.16484e-13	0.552943	0.302	0.188	3.20751e-09
ss11-ENSSSCG00000000697	2.42453e-13	0.551832	0.283	0.176	6.67619e-09
ss11-EIF5B	1.73383e-24	0.548671	0.534	0.339	4.77428e-20
ss11-ENSSSCG00000002547	1.50882e-25	0.542991	0.407	0.23	4.15469e-21
ss11-EXOC6B	2.20299e-22	0.538503	0.254	0.125	6.06616e-18
ss11-TSC22D1	1.92068e-17	0.536978	0.3	0.173	5.28879e-13
ss11-USP53	9.45442e-33	0.535707	0.357	0.171	2.60337e-28
ss11-CCNL2	1.04536e-30	0.523691	0.551	0.325	2.87851e-26
ss11-PPIG	1.30527e-15	0.523489	0.314	0.193	3.5942e-11
ss11-ENSSSCG00000000288	2.03405e-12	0.520982	0.265	0.166	5.60096e-08
ss11-ANKHD1	1.24325e-19	0.520681	0.316	0.177	3.42341e-15
ss11-JAK2	2.85438e-12	0.520394	0.27	0.169	7.85981e-08
ss11-SLC25A13	7.76819e-17	0.518091	0.261	0.145	2.13905e-12
ss11-ARHGAP5	2.82378e-28	0.513743	0.477	0.274	7.77557e-24
ss11-PPP6R3	5.76182e-17	0.513332	0.298	0.174	1.58657e-12
ss11-OGT	3.7167e-21	0.510245	0.261	0.132	1.02343e-16
ss11-BRD2	9.79753e-19	0.510103	0.335	0.198	2.69785e-14
ss11-PCF11	2.10184e-20	0.509125	0.413	0.253	5.78762e-16
ss11-EGFR	1.12524e-26	0.504941	0.454	0.255	3.09846e-22
ss11-PABPN1	1.95617e-25	0.504716	0.509	0.317	5.3865e-21
ss11-TAF1D	1.26776e-26	0.503598	0.498	0.295	3.4909e-22
ss11-JMJD1C	2.49443e-38	0.500496	0.698	0.405	6.86867e-34
ss11-CEP295	9.66374e-18	0.498754	0.314	0.18	2.66101e-13
ss11-ENSSSCG00000011162	2.89692e-15	0.49735	0.266	0.155	7.97697e-11
ss11-RBBP6	1.15298e-18	0.492471	0.391	0.243	3.17484e-14
ss11-HGS	5.26016e-09	0.487412	0.257	0.171	0.000144844
ss11-HELZ	1.9127e-10	0.485813	0.254	0.163	5.2668e-06
ss11-DYNC1H1	1.67191e-13	0.484565	0.412	0.275	4.60378e-09
ss11-USP24	1.96512e-18	0.482629	0.27	0.148	5.41117e-14
ss11-ENSSSCG00000014343	5.76618e-19	0.482215	0.391	0.24	1.58778e-14
ss11-KIF5B	2.66493e-11	0.475269	0.294	0.192	7.33816e-07
ss11-SLTM	4.69111e-09	0.465263	0.321	0.224	0.000129175
ss11-DYNC2H1	7.03429e-16	0.463772	0.3	0.177	1.93696e-11
ss11-PNRC1	2.40519e-16	0.462725	0.28	0.161	6.62292e-12
ss11-PKN2	1.88544e-18	0.462243	0.38	0.229	5.19174e-14
ss11-SNRPN	8.70644e-18	0.461726	0.318	0.185	2.3974e-13
ss11-TUT7	5.22466e-22	0.459437	0.446	0.272	1.43866e-17
ss11-ENSSSCG00000036592	1.20849e-10	0.454948	0.267	0.174	3.3277e-06
ss11-BIRC2	5.87303e-14	0.454171	0.313	0.195	1.6172e-09
ss11-MYCBP2	3.82637e-17	0.454106	0.368	0.224	1.05363e-12
ss11-KDM5A	3.41308e-13	0.448631	0.263	0.157	9.39825e-09
ss11-TRPC1	1.26657e-19	0.448579	0.348	0.2	3.48763e-15
ss11-SPEN	2.20812e-21	0.44099	0.475	0.299	6.08028e-17
ss11-NOP56	7.14399e-15	0.433859	0.317	0.194	1.96717e-10
ss11-IVNS1ABP	1.20574e-14	0.43312	0.34	0.215	3.32013e-10
ss11-TAX1BP1	1.82776e-07	0.431739	0.258	0.18	0.00503291
ss11-SRRM1	6.57036e-11	0.423837	0.337	0.229	1.80921e-06
ss11-SBNO1	1.48753e-09	0.423464	0.257	0.169	4.09606e-05
ss11-OGDH	6.82683e-14	0.421097	0.346	0.219	1.87983e-09
ss11-ESCO1	1.06992e-14	0.418158	0.307	0.186	2.94612e-10
ss11-APC	1.84841e-12	0.415416	0.267	0.164	5.08979e-08
ss11-VCL	1.16094e-14	0.414645	0.277	0.161	3.19677e-10
ss11-GCC2	6.29941e-24	0.405948	0.471	0.276	1.7346e-19
ss11-ZKSCAN1	5.20456e-10	0.402226	0.25	0.161	1.43313e-05
ss11-ANKRD12	1.73921e-36	0.394214	0.669	0.392	4.78908e-32
ss11-RIPK1	1.31495e-08	0.391144	0.283	0.195	0.000362083
ss11-ZNHIT6	2.60805e-15	0.389044	0.265	0.151	7.18153e-11
ss11-SETD2	5.33053e-20	0.387169	0.457	0.282	1.46782e-15
ss11-TPR	1.54623e-07	0.381987	0.3	0.215	0.00425769
ss11-GSK3B	1.1761e-08	0.375879	0.318	0.224	0.000323852
ss11-ENSSSCG00000002965	1.35463e-06	0.374265	0.291	0.213	0.0373012
ss11-SMG1	1.2163e-11	0.370374	0.302	0.194	3.34921e-07
ss11-THRAP3	3.30388e-10	0.368933	0.354	0.245	9.09758e-06
ss11-LIMCH1	9.97169e-09	0.367865	0.281	0.191	0.000274581
ss11-TOB2	1.27908e-09	0.361846	0.302	0.205	3.52209e-05
ss11-PIKFYVE	3.15095e-10	0.360112	0.305	0.201	8.67647e-06
ss11-CYP20A1	9.28355e-13	0.357878	0.351	0.226	2.55632e-08
ss11-EIF4A1	3.78063e-07	0.357848	0.283	0.206	0.0104103
ss11-SRSF5	3.46443e-11	0.354997	0.262	0.165	9.53964e-07
ss11-EIF3A	0.000103875	0.354357	0.27	0.208	1
ss11-COX1	1.09898e-06	0.353736	0.392	0.301	0.0302616
ss11-PAXBP1	9.78217e-20	0.351732	0.442	0.267	2.69362e-15
ss11-SNRNP70	9.47893e-25	0.341824	0.695	0.429	2.61012e-20
ss11-KLF6	1.55671e-15	0.341129	0.421	0.276	4.28657e-11
ss11-ZBTB38	1.19798e-06	0.341076	0.317	0.236	0.0329876
ss11-SON	5.64908e-25	0.338112	0.682	0.436	1.55553e-20
ss11-RRBP1	6.51484e-08	0.311206	0.32	0.228	0.00179393
ss11-ENSSSCG00000013421	2.50029e-08	0.298935	0.311	0.218	0.00068848
ss11-ENSSSCG00000032599	8.0014e-32	0.293234	0.796	0.489	2.20326e-27
hg38-PLCG2	9.95975e-70	0.287623	0.75	0.409	2.74252e-65
ss11-SLC38A2	1.69695e-09	0.286239	0.281	0.186	4.67272e-05
ss11-SLC39A14	1.89182e-13	0.262667	0.277	0.163	5.20931e-09
ss11-ENSSSCG00000026430	2.8368e-07	0.261557	0.337	0.249	0.00781141
ss11-NAT9	6.77308e-06	0.26139	0.325	0.242	0.186503
ss11-RANBP2	2.56688e-09	0.261156	0.392	0.274	7.06816e-05
ss11-ENSSSCG00000027115	4.54925e-07	0.2568	0.291	0.209	0.0125268
hg38-RBM39	2.61386e-16	-0.388207	0.137	0.291	7.19753e-12
ss11-UBC	0.843422	-0.46348	0.362	0.344	1
ss11-SPP1	0.616705	-0.496288	0.274	0.267	1
hg38-HNRNPA2B1	2.36977e-15	-0.600234	0.199	0.343	6.52541e-11
hg38-DDX17	5.57923e-16	-0.647074	0.117	0.253	1.5363e-11
ss11-HSP90AA1	0.0868694	-0.672022	0.278	0.292	1
ss11-HDAC6	0.00774323	-0.695153	0.291	0.301	1
ss11-AAK1	2.65873e-05	-0.755017	0.285	0.324	0.732109
ss11-GADD45A	4.52991e-17	-1.16923	0.166	0.297	1.24736e-12
hg38-JUND	1.22695e-34	-1.17483	0.056	0.262	3.37853e-30
hg38-HMOX1	2.15296e-24	-1.19131	0.112	0.289	5.9284e-20
ss11-TXNRD1	3.08448e-13	-1.35722	0.15	0.255	8.49343e-09
ss11-FTL	2.1119e-14	-1.53662	0.185	0.296	5.81532e-10
hg38-UBE2D3	3.64355e-52	-1.54381	0.003	0.253	1.00329e-47
hg38-PABPC1	1.59481e-45	-1.55995	0.048	0.29	4.39148e-41
hg38-MTPN	7.81054e-54	-1.59977	0	0.255	2.15071e-49
hg38-PRR13	7.10878e-53	-1.62362	0	0.251	1.95747e-48
hg38-PHC2	7.81054e-54	-1.63673	0	0.255	2.15071e-49
hg38-LAMTOR4	4.06734e-54	-1.65056	0	0.256	1.11998e-49
hg38-PYCARD	3.41064e-53	-1.65274	0	0.252	9.39153e-49
hg38-DDX3X	1.56966e-52	-1.66924	0.001	0.252	4.32223e-48
hg38-TMBIM6	1.82007e-55	-1.68095	0	0.261	5.01173e-51
hg38-IFNGR1	2.63071e-54	-1.69681	0	0.256	7.24392e-50
hg38-CD53	2.61416e-56	-1.7036	0	0.264	7.19836e-52
hg38-VSIR	2.11862e-53	-1.71293	0	0.253	5.83383e-49
hg38-YWHAB	5.17116e-55	-1.71898	0.001	0.261	1.42393e-50
hg38-RHOG	1.01827e-57	-1.72179	0	0.269	2.8039e-53
hg38-VMP1	4.44522e-54	-1.72781	0.001	0.258	1.22404e-49
hg38-CYRIB	6.0266e-59	-1.73393	0	0.274	1.65949e-54
hg38-HCLS1	8.63425e-57	-1.73424	0	0.266	2.37753e-52
hg38-GRB2	3.83891e-59	-1.74451	0	0.275	1.05708e-54
hg38-DDX5	4.95429e-55	-1.74611	0.011	0.275	1.36421e-50
hg38-APLP2	2.63071e-54	-1.74697	0	0.256	7.24392e-50
hg38-PGK1	2.17448e-57	-1.76824	0	0.268	5.98765e-53
hg38-VAPA	1.23985e-59	-1.77488	0	0.277	3.41406e-55
hg38-AQP9	1.47915e-52	-1.77805	0	0.25	4.07299e-48
hg38-BLOC1S1	8.14338e-58	-1.78965	0	0.27	2.24236e-53
hg38-USP15	1.63093e-57	-1.78985	0.011	0.286	4.49092e-53
hg38-TKT	1.27307e-57	-1.79462	0	0.269	3.50552e-53
hg38-TLN1	9.44752e-60	-1.80431	0	0.277	2.60147e-55
hg38-ITGB2	1.33119e-57	-1.8056	0	0.269	3.66557e-53
hg38-RNASET2	6.3246e-56	-1.81411	0	0.263	1.74154e-51
hg38-TMA7	3.04064e-58	-1.81533	0	0.271	8.3727e-54
hg38-SPI1	2.53141e-60	-1.83056	0	0.279	6.97049e-56
hg38-ASAH1	8.51572e-58	-1.84143	0	0.27	2.34489e-53
hg38-PTPRE	6.3273e-57	-1.85226	0	0.266	1.74229e-52
hg38-HNRNPU	5.17206e-55	-1.8546	0.004	0.266	1.42418e-50
hg38-CDC42	6.58085e-65	-1.85769	0.004	0.302	1.8121e-60
hg38-ETS2	1.12678e-56	-1.86608	0	0.266	3.10271e-52
hg38-LST1	1.20579e-53	-1.87021	0	0.254	3.32026e-49
hg38-SERP1	5.17339e-62	-1.89506	0	0.285	1.42454e-57
hg38-WSB1	4.83172e-58	-1.91081	0.003	0.275	1.33046e-53
hg38-LYN	4.57128e-60	-1.91423	0	0.278	1.25875e-55
hg38-HMGB1	1.79372e-59	-1.91742	0.012	0.294	4.93919e-55
hg38-NACA	8.89786e-54	-1.94586	0	0.254	2.45011e-49
hg38-UBE2B	4.66745e-61	-1.95177	0.003	0.287	1.28523e-56
hg38-SMCHD1	1.00655e-54	-1.95304	0	0.258	2.77164e-50
hg38-NCF2	4.71827e-62	-1.96097	0	0.286	1.29922e-57
hg38-EFHD2	9.20262e-64	-1.96595	0	0.292	2.53403e-59
hg38-YWHAZ	5.4308e-65	-1.97071	0.004	0.302	1.49543e-60
hg38-C5AR1	9.02611e-57	-1.97501	0	0.266	2.48543e-52
hg38-NOP10	2.97615e-62	-1.98373	0	0.286	8.19512e-58
hg38-TPI1	4.19213e-55	-1.98395	0	0.26	1.15435e-50
hg38-STAT3	1.12352e-64	-2.01184	0	0.295	3.09373e-60
hg38-ARHGDIB	2.35358e-66	-2.02166	0	0.301	6.48081e-62
hg38-CFLAR	2.18164e-60	-2.02879	0.001	0.282	6.00736e-56
hg38-ARPC1B	1.53572e-66	-2.03659	0	0.302	4.22875e-62
hg38-RAC1	2.16924e-65	-2.03908	0	0.298	5.97322e-61
hg38-SH3GLB1	2.25655e-62	-2.04017	0	0.287	6.21365e-58
hg38-CYSTM1	1.10554e-53	-2.07641	0	0.254	3.04421e-49
hg38-PPP1R15A	7.54926e-59	-2.07952	0	0.274	2.07876e-54
hg38-IRAK3	1.12108e-65	-2.08417	0	0.299	3.087e-61
hg38-ATP6V0B	4.35662e-66	-2.0902	0	0.3	1.19964e-61
ss11-DAB2	3.29959e-39	-2.09781	0.041	0.251	9.08575e-35
hg38-LRRFIP1	5.02105e-66	-2.09833	0	0.3	1.3826e-61
hg38-GNAI2	1.24967e-70	-2.10894	0.001	0.318	3.4411e-66
hg38-LDHA	3.55707e-61	-2.12892	0	0.282	9.79474e-57
hg38-SLA	6.89791e-69	-2.12926	0	0.31	1.89941e-64
hg38-CALM1	3.47325e-65	-2.13459	0	0.297	9.56394e-61
hg38-IFITM3	1.94118e-58	-2.13984	0	0.272	5.34522e-54
hg38-CSTB	1.96474e-62	-2.15162	0	0.287	5.4101e-58
hg38-YPEL3	1.81927e-57	-2.16928	0	0.269	5.00953e-53
hg38-MYL12B	1.95845e-73	-2.17327	0	0.326	5.3928e-69
hg38-C1orf162	6.92424e-68	-2.21398	0	0.307	1.90666e-63
hg38-CAP1	6.76066e-73	-2.22271	0	0.324	1.86162e-68
hg38-ACTR2	1.54349e-74	-2.25113	0	0.329	4.25017e-70
hg38-CTSS	9.40493e-56	-2.25217	0	0.262	2.58974e-51
hg38-ATP6V0E1	1.11866e-70	-2.25816	0	0.316	3.08034e-66
hg38-KLF6	7.09977e-72	-2.26029	0.005	0.33	1.95499e-67
hg38-RESF1	1.23985e-59	-2.26762	0	0.277	3.41406e-55
hg38-FCGR2A	1.4338e-71	-2.29925	0	0.319	3.9481e-67
hg38-RPS16	5.25939e-55	-2.30039	0.001	0.261	1.44823e-50
hg38-IER3	1.25978e-60	-2.30397	0.003	0.285	3.46892e-56
hg38-RPL37	1.65921e-62	-2.32481	0.003	0.29	4.56879e-58
hg38-IQGAP1	1.09001e-76	-2.33652	0.001	0.339	3.00145e-72
hg38-TALDO1	1.94236e-76	-2.33752	0	0.336	5.34849e-72
hg38-TPM3	1.79319e-74	-2.34034	0	0.329	4.93772e-70
hg38-MT-ND3	7.88225e-55	-2.3544	0.003	0.263	2.17046e-50
hg38-RPS15A	1.23985e-59	-2.35552	0	0.277	3.41406e-55
hg38-COTL1	7.84214e-73	-2.36131	0	0.324	2.15941e-68
hg38-RPL34	1.33119e-57	-2.37165	0	0.269	3.66557e-53
ss11-CUBN	1.69747e-42	-2.37234	0.049	0.273	4.67415e-38
hg38-HSP90AA1	3.40732e-55	-2.37307	0.001	0.262	9.38239e-51
hg38-LAPTM5	2.26064e-76	-2.37652	0	0.336	6.2249e-72
hg38-RPL39	2.94092e-61	-2.38733	0.003	0.287	8.09811e-57
hg38-RPS11	2.93134e-59	-2.39035	0.001	0.277	8.07173e-55
hg38-EVI2B	6.22145e-72	-2.39369	0	0.321	1.71314e-67
hg38-CALM2	2.08689e-68	-2.40523	0	0.308	5.74646e-64
hg38-HMGB2	7.23856e-69	-2.40536	0	0.31	1.99321e-64
hg38-SLC11A1	3.12248e-75	-2.41877	0.001	0.334	8.59806e-71
hg38-RPS3A	3.54312e-52	-2.44086	0.001	0.251	9.75633e-48
hg38-TXN	6.59151e-75	-2.44367	0	0.331	1.81504e-70
hg38-SERPINA1	6.86561e-76	-2.45221	0	0.334	1.89051e-71
hg38-C4orf3	1.45379e-73	-2.47759	0	0.326	4.00315e-69
ss11-LGMN	1.69988e-32	-2.48296	0.084	0.27	4.68078e-28
hg38-FYB1	2.07814e-75	-2.49982	0	0.332	5.72236e-71
hg38-MCL1	8.63774e-77	-2.50294	0	0.337	2.37849e-72
hg38-ACSL1	3.38716e-76	-2.53007	0	0.335	9.32687e-72
hg38-GLUL	4.33007e-73	-2.53975	0	0.325	1.19233e-68
hg38-SORL1	5.78647e-66	-2.54175	0	0.3	1.59336e-61
hg38-MT-ND2	9.43704e-59	-2.55192	0.001	0.276	2.59858e-54
hg38-UBC	2.36784e-80	-2.56311	0	0.349	6.52008e-76
hg38-RHOA	1.83153e-82	-2.57759	0.001	0.358	5.04329e-78
hg38-TSC22D3	1.79539e-78	-2.58385	0	0.343	4.94378e-74
hg38-ZFP36	2.20361e-78	-2.58443	0	0.342	6.06785e-74
hg38-CFL1	6.1392e-81	-2.58588	0	0.351	1.69049e-76
hg38-CLIC1	4.0306e-83	-2.59905	0	0.358	1.10987e-78
hg38-FCGR3B	2.07665e-55	-2.60572	0	0.261	5.71825e-51
hg38-UBA52	3.37982e-73	-2.61484	0	0.325	9.30668e-69
hg38-GNG5	3.35919e-84	-2.62537	0	0.361	9.24987e-80
hg38-ARPC2	1.37561e-85	-2.64092	0	0.366	3.78787e-81
hg38-RPL30	2.44449e-71	-2.64278	0.001	0.32	6.73116e-67
hg38-RNF149	1.92598e-83	-2.64299	0	0.359	5.30337e-79
hg38-MXD1	8.39925e-76	-2.64495	0	0.334	2.31282e-71
hg38-AIF1	1.60885e-63	-2.64969	0	0.291	4.43013e-59
hg38-FKBP5	1.97576e-84	-2.70215	0	0.362	5.44046e-80
hg38-RPS24	1.58009e-54	-2.72865	0.003	0.261	4.35094e-50
hg38-SERF2	1.08189e-83	-2.73593	0.005	0.367	2.97909e-79
hg38-ARPC3	8.73665e-88	-2.75014	0	0.372	2.40572e-83
hg38-PFN1	2.40453e-81	-2.76095	0	0.352	6.6211e-77
hg38-LCP1	4.42215e-87	-2.76405	0	0.37	1.21768e-82
hg38-SAMSN1	5.24522e-83	-2.77021	0	0.357	1.44432e-78
hg38-LYZ	1.77638e-54	-2.78096	0	0.257	4.89145e-50
hg38-GMFG	8.44922e-89	-2.78588	0	0.376	2.32658e-84
hg38-CD63	4.64184e-80	-2.78652	0	0.348	1.27818e-75
hg38-RPS14	5.38008e-63	-2.80316	0	0.289	1.48146e-58
hg38-MAP1LC3B	1.23606e-85	-2.82333	0	0.366	3.40362e-81
hg38-BRI3	8.00109e-87	-2.83416	0	0.369	2.20318e-82
hg38-RPS9	2.06993e-78	-2.8459	0.001	0.344	5.69975e-74
hg38-TIMP1	1.09177e-64	-2.85404	0.001	0.297	3.00631e-60
hg38-MYL12A	8.00114e-89	-2.86306	0	0.376	2.20319e-84
hg38-MNDA	5.63868e-72	-2.86324	0	0.321	1.55267e-67
hg38-SDCBP	1.78039e-93	-2.89353	0	0.39	4.90249e-89
hg38-MT-ND1	3.24713e-74	-2.89862	0.003	0.332	8.9413e-70
hg38-IER2	1.00776e-79	-2.90948	0	0.347	2.77497e-75
hg38-CYBA	9.97913e-86	-2.9118	0	0.366	2.74785e-81
hg38-FPR1	1.67266e-87	-2.92106	0	0.372	4.60583e-83
hg38-ACTG1	7.78417e-80	-2.94673	0	0.347	2.14345e-75
hg38-FAU	5.97854e-88	-2.97019	0	0.373	1.64625e-83
hg38-BTG1	1.39857e-97	-3.00218	0.018	0.42	3.8511e-93
hg38-SERPINB1	7.23731e-86	-3.00359	0	0.366	1.99287e-81
hg38-CSF3R	8.31883e-79	-3.01546	0	0.344	2.29067e-74
hg38-HLA-A	3.23392e-92	-3.02821	0	0.386	8.90492e-88
hg38-TSPO	6.79043e-91	-3.02837	0	0.382	1.86981e-86
hg38-BASP1	6.77414e-79	-3.0631	0	0.344	1.86533e-74
hg38-LITAF	5.76893e-89	-3.07366	0	0.376	1.58853e-84
hg38-JUNB	2.65636e-91	-3.08316	0	0.383	7.31455e-87
hg38-EIF1	1.34575e-93	-3.09427	0	0.39	3.70567e-89
hg38-ARPC5	8.44948e-96	-3.10385	0	0.397	2.32665e-91
hg38-MT-CYB	1.25871e-66	-3.11741	0.001	0.304	3.46598e-62
hg38-RIPOR2	7.43693e-84	-3.12996	0	0.36	2.04783e-79
hg38-RPL41	5.88349e-84	-3.13265	0.001	0.362	1.62008e-79
hg38-RPL28	3.86873e-78	-3.14009	0	0.341	1.06529e-73
hg38-PTPRC	1.42325e-93	-3.20454	0	0.39	3.91907e-89
hg38-GCA	1.04404e-84	-3.237	0	0.363	2.87488e-80
hg38-ZFP36L1	1.52694e-85	-3.25835	0.001	0.367	4.20459e-81
hg38-BCL2A1	1.33064e-83	-3.27059	0	0.359	3.66405e-79
hg38-SMAP2	3.82035e-92	-3.2712	0	0.386	1.05197e-87
hg38-ALOX5AP	6.1837e-82	-3.32453	0	0.354	1.70274e-77
hg38-ATP5F1E	2.5014e-98	-3.32696	0	0.404	6.88787e-94
hg38-RPLP1	1.14175e-60	-3.33885	0.003	0.284	3.14392e-56
hg38-HLA-E	2.50141e-98	-3.35567	0	0.404	6.88787e-94
hg38-S100P	7.97102e-69	-3.38366	0	0.31	2.1949e-64
hg38-MT-ND4	1.74285e-76	-3.42881	0.001	0.339	4.7991e-72
hg38-OAZ1	4.69406e-100	-3.46917	0.001	0.411	1.29256e-95
hg38-DUSP1	8.21281e-98	-3.49066	0.003	0.406	2.26148e-93
hg38-CEBPB	2.96625e-99	-3.49909	0	0.407	8.16785e-95
hg38-PNRC1	7.04962e-99	-3.50993	0	0.406	1.94118e-94
hg38-CEBPD	2.62318e-97	-3.53742	0	0.401	7.22319e-93
hg38-TYROBP	2.45579e-100	-3.55971	0	0.41	6.76227e-96
hg38-MYL6	1.68132e-101	-3.57099	0	0.413	4.62969e-97
hg38-MT-ATP6	9.01736e-71	-3.59435	0.003	0.321	2.48302e-66
hg38-GAPDH	2.52985e-87	-3.62644	0.003	0.374	6.9662e-83
hg38-MT-CO3	1.26363e-76	-3.67778	0.003	0.34	3.47952e-72
hg38-SH3BGRL3	2.16279e-96	-3.67977	0	0.399	5.95545e-92
hg38-SAT1	2.16459e-93	-3.73276	0.051	0.432	5.96042e-89
hg38-MT-CO2	1.40487e-82	-3.76738	0.003	0.36	3.86846e-78
hg38-SLC2A3	6.08627e-93	-3.76965	0	0.388	1.67591e-88
hg38-VIM	1.05533e-90	-3.78988	0	0.381	2.90595e-86
hg38-HLA-B	1.91516e-104	-3.83236	0	0.422	5.27359e-100
hg38-ITM2B	9.93007e-102	-3.83763	0	0.414	2.73435e-97
hg38-NFKBIA	1.99629e-94	-3.8908	0	0.393	5.49699e-90
hg38-G0S2	9.45516e-59	-3.90917	0	0.273	2.60357e-54
hg38-IL1R2	8.80183e-100	-3.96702	0	0.409	2.42367e-95
hg38-SLC25A37	8.57078e-96	-3.96767	0.008	0.406	2.36005e-91
hg38-FCER1G	1.78256e-101	-3.98884	0	0.413	4.90847e-97
hg38-HLA-C	1.87713e-105	-4.06322	0	0.425	5.16887e-101
hg38-S100A4	1.02779e-87	-4.16483	0	0.372	2.83012e-83
hg38-SOD2	2.70168e-102	-4.26367	0.001	0.417	7.43934e-98
hg38-FOS	7.94095e-104	-4.28267	0.001	0.421	2.18662e-99
hg38-H3-3B	2.64558e-110	-4.29988	0.025	0.461	7.28486e-106
hg38-MT-CO1	1.81561e-71	-4.31102	0.007	0.328	4.99946e-67
hg38-TPT1	8.32465e-107	-4.35701	0.004	0.432	2.29228e-102
hg38-TXNIP	4.17636e-100	-4.38647	0.003	0.412	1.15e-95
hg38-TMSB4X	4.96332e-111	-4.56795	0	0.44	1.3667e-106
hg38-S100A6	2.02488e-100	-4.68285	0.004	0.414	5.5757e-96
hg38-H3-3A	1.54218e-111	-4.8114	0.012	0.452	4.24655e-107
hg38-S100A12	2.54946e-79	-4.81462	0	0.345	7.02019e-75
hg38-ACTB	3.00879e-108	-4.91953	0	0.433	8.285e-104
hg38-S100A11	2.76494e-110	-5.34258	0	0.438	7.61353e-106
hg38-B2M	1.20486e-111	-5.45749	0	0.442	3.3177e-107
hg38-SRGN	1.44958e-111	-5.52704	0	0.442	3.99155e-107
hg38-NAMPT	4.32717e-108	-5.9042	0	0.432	1.19153e-103
hg38-IFITM2	4.87497e-105	-6.30713	0	0.424	1.34237e-100
hg38-FTH1	1.35907e-111	-6.67826	0.016	0.455	3.74234e-107
hg38-FTL	1.67835e-113	-6.94107	0	0.447	4.6215e-109
hg38-S100A9	6.92018e-110	-7.28834	0	0.437	1.90554e-105
hg38-S100A8	9.38487e-107	-7.57156	0	0.428	2.58422e-102

## Sheet: Pig Intercalated Cell
Pig Intercalated Cell
marker	p_val	avg_log2FC	pct.1	pct.2	p_val_adj
ss11-A2M	0	5.1328	0.499	0.009	0
ss11-SLC26A7	0	4.51276	0.422	0.01	0
ss11-SLC4A9	0	4.01166	0.533	0.004	0
ss11-TBC1D1	0	3.41469	0.722	0.09	0
ss11-ADGRF1	0	3.38655	0.619	0.061	0
ss11-ADGRF5	0	3.19857	0.439	0.013	0
ss11-ATP6V1C2	0	3.03709	0.405	0.002	0
ss11-ATP6V0A4	0	2.93127	0.405	0.002	0
ss11-UVRAG	0	2.89338	0.607	0.096	0
ss11-MAP3K15	0	2.83573	0.352	0.003	0
ss11-HEPACAM2	0	2.81512	0.352	0.011	0
ss11-SPTBN2	0	2.80197	0.434	0.027	0
ss11-IL1R1	0	2.79112	0.352	0.009	0
ss11-JAKMIP3	0	2.72975	0.352	0.007	0
ss11-MAB21L3	0	2.55676	0.379	0.014	0
ss11-PLXNA2	0	2.54244	0.391	0.018	0
ss11-AMPD3	0	2.53595	0.408	0.029	0
ss11-WFDC2	0	2.53161	0.386	0.033	0
ss11-UTRN	1.14686e-296	2.51915	0.726	0.163	3.15799e-292
ss11-UNC13D	0	2.46769	0.389	0.029	0
ss11-PALM2AKAP2	9.86795e-287	2.45657	0.393	0.043	2.71724e-282
ss11-TANC1	0	2.4564	0.451	0.042	0
ss11-GRAMD2B	0	2.43227	0.395	0.036	0
ss11-KIT	0	2.40806	0.326	0.016	0
ss11-ANKRD53	4.0873e-306	2.38426	0.372	0.036	1.12548e-301
ss11-HK1	9.99103e-231	2.3602	0.449	0.073	2.75113e-226
ss11-NEDD4L	1.77936e-229	2.34561	0.508	0.096	4.89966e-225
ss11-MAN1A1	0	2.3057	0.3	0.015	0
ss11-LIMCH1	1.67726e-135	2.30189	0.549	0.18	4.61851e-131
ss11-ENSSSCG00000012071	2.40618e-191	2.28698	0.571	0.142	6.62565e-187
ss11-MYO5C	5.29346e-226	2.25654	0.384	0.053	1.45761e-221
ss11-HIPK2	1.74453e-270	2.25442	0.383	0.044	4.80373e-266
ss11-SLC7A7	1.06365e-139	2.2493	0.513	0.148	2.92886e-135
ss11-SERHL2	6.53559e-234	2.22689	0.321	0.035	1.79964e-229
ss11-PLEKHH1	1.65508e-245	2.21813	0.309	0.03	4.55743e-241
ss11-WDSUB1	0	2.21515	0.268	0.012	0
ss11-RFX6	0	2.19476	0.254	0.009	0
ss11-PPARGC1A	5.8151e-148	2.13694	0.419	0.093	1.60125e-143
ss11-LRBA	4.2394e-211	2.12854	0.731	0.226	1.16736e-206
ss11-S100A6	3.20123e-166	2.12669	0.386	0.072	8.81492e-162
ss11-GATA3	1.83599e-220	2.11637	0.297	0.031	5.05558e-216
ss11-DDX17	3.13323e-227	2.10391	0.851	0.33	8.62767e-223
ss11-TLE2	4.91684e-284	2.1008	0.307	0.024	1.3539e-279
ss11-ATP8B1	1.58388e-189	2.08588	0.4	0.067	4.36138e-185
ss11-ESRRG	2.21602e-279	2.07121	0.269	0.019	6.10202e-275
ss11-DMD	6.89789e-147	2.05657	0.346	0.064	1.8994e-142
ss11-FAM3C	1.13421e-130	2.04143	0.314	0.061	3.12317e-126
ss11-ST3GAL6	1.10469e-117	2.02399	0.319	0.068	3.04188e-113
ss11-ABCC5	1.17011e-142	2.02173	0.407	0.089	3.22201e-138
ss11-ZC3H13	1.5942e-155	2.01704	0.581	0.175	4.38978e-151
ss11-CDS1	0	2.01054	0.254	0.013	0
ss11-ANXA11	9.63586e-142	2.00668	0.41	0.095	2.65333e-137
ss11-ENSSSCG00000016330	2.78143e-173	1.98473	0.681	0.221	7.65894e-169
ss11-ULK3	1.40275e-121	1.97734	0.4	0.101	3.86261e-117
ss11-CRYBG1	3.68991e-177	1.97368	0.381	0.064	1.01605e-172
ss11-MMP7	4.14973e-193	1.95502	0.309	0.038	1.14267e-188
ss11-ENSSSCG00000033720	1.74683e-153	1.94103	0.348	0.062	4.81006e-149
ss11-TACC2	4.88422e-177	1.93517	0.29	0.037	1.34492e-172
ss11-TRPM7	6.37597e-120	1.90961	0.604	0.23	1.75569e-115
ss11-TRPM3	1.61285e-97	1.906	0.285	0.063	4.44116e-93
ss11-ZNF408	1.02387e-171	1.90021	0.268	0.033	2.81933e-167
ss11-ZFHX3	5.68867e-168	1.87078	0.28	0.037	1.56643e-163
ss11-SCNN1A	2.94576e-165	1.84997	0.286	0.039	8.11144e-161
ss11-ENSSSCG00000027349	1.689e-170	1.84908	0.278	0.036	4.65083e-166
ss11-TTC3	1.32703e-132	1.84558	0.564	0.18	3.65412e-128
ss11-WDR72	1.91555e-152	1.83689	0.463	0.109	5.27465e-148
ss11-CDH16	4.46775e-166	1.83536	0.575	0.155	1.23024e-161
ss11-ENSSSCG00000009683	9.57627e-136	1.82375	0.436	0.108	2.63692e-131
ss11-NEDD9	6.30345e-98	1.81403	0.35	0.092	1.73572e-93
ss11-ATP11C	6.68012e-92	1.79523	0.276	0.062	1.83944e-87
ss11-NAALADL2	1.64352e-165	1.7945	0.268	0.034	4.52561e-161
ss11-DMXL1	3.91301e-129	1.79299	0.705	0.285	1.07749e-124
ss11-HOXB6	3.23413e-157	1.79175	0.3	0.044	8.90551e-153
ss11-ITGA2	1.84266e-146	1.7739	0.281	0.042	5.07396e-142
ss11-PPP2R3A	4.91958e-158	1.77197	0.715	0.254	1.35465e-153
ss11-CDH1	4.16283e-152	1.76802	0.281	0.041	1.14628e-147
ss11-SLC25A29	1.19623e-136	1.75799	0.324	0.06	3.29395e-132
ss11-CKB	5.31798e-115	1.75706	0.334	0.073	1.46436e-110
ss11-ENSSSCG00000027675	5.94643e-128	1.75322	0.292	0.053	1.63741e-123
ss11-PTBP3	4.63189e-89	1.73098	0.352	0.102	1.27544e-84
ss11-CUL1	2.36799e-104	1.73022	0.386	0.105	6.52049e-100
ss11-LPP	8.2966e-100	1.7259	0.278	0.059	2.28455e-95
ss11-BZW2	2.05759e-169	1.72016	0.292	0.04	5.66578e-165
ss11-ENSSSCG00000051128	3.89577e-77	1.71382	0.256	0.062	1.07274e-72
ss11-EGR1	1.45817e-108	1.71233	0.487	0.154	4.01522e-104
ss11-LENG8	3.24839e-137	1.71189	0.638	0.226	8.94476e-133
ss11-ENSSSCG00000038506	3.41396e-97	1.70906	0.36	0.099	9.40067e-93
ss11-OPLAH	1.34486e-117	1.70894	0.331	0.071	3.7032e-113
ss11-OGFRL1	5.43833e-103	1.70034	0.257	0.05	1.4975e-98
ss11-ITPR2	1.65614e-93	1.70013	0.523	0.2	4.56034e-89
ss11-BAZ2B	1.8918e-104	1.68895	0.484	0.159	5.20926e-100
ss11-HOXA5	3.95429e-123	1.68522	0.479	0.137	1.08885e-118
ss11-NCOR2	9.14189e-112	1.67689	0.405	0.109	2.51731e-107
ss11-COBLL1	3.88436e-94	1.6684	0.467	0.157	1.0696e-89
ss11-MAP4K3	5.14805e-103	1.65999	0.42	0.123	1.41757e-98
ss11-NIN	1.69008e-99	1.63488	0.396	0.113	4.65379e-95
hg38-MECOM	2.70832e-149	1.63141	0.304	0.047	7.45762e-145
ss11-IGF2R	6.90616e-67	1.62769	0.427	0.173	1.90168e-62
ss11-GOLM2	9.36107e-87	1.62376	0.278	0.066	2.57767e-82
ss11-TNS2	1.6087e-131	1.61592	0.256	0.038	4.42971e-127
ss11-ENSSSCG00000010212	5.03065e-140	1.60964	0.585	0.177	1.38524e-135
ss11-TFCP2L1	2.55397e-105	1.60622	0.432	0.125	7.03262e-101
ss11-ZBTB16	2.8703e-98	1.60457	0.328	0.079	7.90365e-94
ss11-SPTAN1	1.8694e-115	1.59894	0.48	0.143	5.14759e-111
ss11-ARHGEF16	3.78392e-94	1.58469	0.412	0.125	1.04194e-89
ss11-OGT	1.38349e-111	1.58168	0.441	0.126	3.80958e-107
ss11-ARHGEF10L	1.89155e-142	1.5804	0.724	0.273	5.20856e-138
ss11-TXNIP	2.46447e-163	1.57496	0.48	0.105	6.78617e-159
ss11-SPIRE1	8.19545e-91	1.57402	0.37	0.106	2.2567e-86
ss11-RALGPS2	1.93487e-131	1.57174	0.304	0.054	5.32786e-127
ss11-MLLT6	3.66543e-96	1.56828	0.391	0.113	1.00931e-91
ss11-PWWP3A	4.45323e-82	1.56237	0.319	0.088	1.22624e-77
ss11-ARMC7	5.30865e-83	1.55219	0.302	0.078	1.46179e-78
ss11-SREK1	4.1891e-105	1.55023	0.638	0.268	1.15351e-100
ss11-PTPRJ	1.41582e-64	1.5394	0.35	0.121	3.89862e-60
ss11-NFE2L2	2.6581e-71	1.52748	0.443	0.171	7.31933e-67
ss11-CLMN	4.03501e-72	1.50871	0.353	0.113	1.11108e-67
ss11-RFC1	1.74727e-79	1.50845	0.367	0.116	4.81128e-75
ss11-MYO5A	3.15915e-82	1.50255	0.292	0.075	8.69904e-78
ss11-TMEM63A	5.28522e-102	1.50007	0.283	0.059	1.45534e-97
ss11-TMPRSS2	2.2414e-100	1.49418	0.298	0.065	6.17193e-96
ss11-LUC7L3	2.35125e-122	1.49341	0.746	0.324	6.4744e-118
ss11-CNN3	2.62953e-70	1.49127	0.298	0.086	7.24067e-66
ss11-SAT1	7.19098e-129	1.48289	0.859	0.422	1.98011e-124
ss11-SIGIRR	2.32008e-92	1.47817	0.286	0.065	6.38857e-88
ss11-MCRIP1	1.7448e-93	1.46975	0.252	0.051	4.80448e-89
ss11-ELF3	4.79488e-73	1.46569	0.358	0.113	1.32032e-68
ss11-RNF149	6.11908e-84	1.46397	0.518	0.206	1.68495e-79
ss11-ACSL3	8.25752e-79	1.45842	0.396	0.13	2.27379e-74
ss11-SPAG9	7.88074e-99	1.45443	0.59	0.234	2.17004e-94
ss11-ENSSSCG00000001930	4.2176e-78	1.4543	0.422	0.149	1.16136e-73
ss11-PATJ	3.10285e-115	1.45299	0.6	0.212	8.544e-111
ss11-ATP1B1	1.35876e-70	1.45196	0.328	0.1	3.74148e-66
ss11-RNF19A	3.73411e-75	1.45124	0.333	0.1	1.02822e-70
ss11-WLS	4.5147e-67	1.44566	0.348	0.116	1.24317e-62
ss11-RBBP8	1.6697e-96	1.43775	0.525	0.187	4.5977e-92
ss11-SYNE2	1.94121e-149	1.43275	0.904	0.412	5.3453e-145
ss11-ZRANB2	2.02446e-119	1.41608	0.755	0.343	5.57455e-115
ss11-UNC13B	1.57563e-89	1.41252	0.269	0.059	4.33867e-85
ss11-NABP1	8.61391e-53	1.39723	0.36	0.143	2.37192e-48
ss11-CTBP2	5.29666e-63	1.39153	0.285	0.085	1.45849e-58
ss11-ARFGAP3	2.006e-81	1.38161	0.28	0.068	5.52371e-77
ss11-CCDC149	1.11018e-70	1.37893	0.288	0.079	3.057e-66
ss11-TRIM44	5.4313e-71	1.3714	0.31	0.091	1.49556e-66
ss11-ZBTB20	3.71364e-65	1.36346	0.348	0.118	1.02259e-60
ss11-GPAT3	4.86279e-55	1.36041	0.316	0.11	1.33902e-50
ss11-ENSSSCG00000014267	1.88059e-54	1.35524	0.269	0.086	5.1784e-50
ss11-ANO6	5.0012e-55	1.34313	0.256	0.078	1.37713e-50
ss11-CHD3	7.27514e-75	1.32984	0.434	0.156	2.00328e-70
ss11-ZNF292	5.62456e-80	1.32592	0.549	0.224	1.54878e-75
ss11-GPCPD1	2.07948e-57	1.32049	0.269	0.082	5.72606e-53
ss11-LIMK2	3.65733e-61	1.31386	0.343	0.119	1.00708e-56
ss11-COG3	2.20355e-61	1.30659	0.364	0.131	6.06768e-57
ss11-ENSSSCG00000014043	4.98816e-65	1.30043	0.312	0.097	1.37354e-60
ss11-TTC14	2.62279e-80	1.29882	0.547	0.225	7.22213e-76
ss11-NFAT5	2.09079e-76	1.29834	0.485	0.189	5.75721e-72
ss11-MKLN1	6.31479e-75	1.28785	0.278	0.072	1.73884e-70
ss11-TRPC1	2.02738e-83	1.28347	0.513	0.195	5.58259e-79
ss11-BBX	6.37991e-48	1.28294	0.316	0.12	1.75677e-43
ss11-PDK4	1.75059e-89	1.28082	0.528	0.187	4.82041e-85
ss11-DDX3X	1.10478e-53	1.27973	0.441	0.198	3.04213e-49
ss11-HERC1	8.64988e-52	1.27829	0.357	0.14	2.38183e-47
ss11-PARP4	2.88051e-61	1.27506	0.357	0.127	7.93176e-57
ss11-RIPK1	2.1256e-57	1.27274	0.441	0.189	5.85305e-53
ss11-EML4	3.06062e-58	1.26965	0.338	0.12	8.42772e-54
ss11-NHSL1	1.31431e-42	1.26837	0.266	0.096	3.6191e-38
ss11-COL4A4	2.02631e-60	1.26389	0.256	0.072	5.57965e-56
ss11-MACF1	1.33936e-99	1.23643	0.779	0.373	3.68807e-95
ss11-ANKRD12	3.10038e-104	1.23153	0.791	0.389	8.53722e-100
ss11-VPS13C	4.81582e-79	1.22745	0.532	0.21	1.32608e-74
ss11-BNIP3	5.41832e-28	1.21869	0.348	0.181	1.49199e-23
ss11-ESCO1	2.74188e-53	1.21795	0.422	0.182	7.55005e-49
ss11-RALGAPA1	2.95196e-58	1.21715	0.333	0.115	8.12851e-54
ss11-IDH2	4.04082e-43	1.21588	0.252	0.089	1.11268e-38
ss11-DEF8	3.3761e-56	1.2132	0.393	0.156	9.29642e-52
ss11-CCNL2	1.23181e-78	1.21126	0.659	0.322	3.39191e-74
ss11-TNIK	9.86888e-42	1.20838	0.278	0.105	2.71749e-37
ss11-DDX39B	9.95422e-68	1.20542	0.539	0.243	2.74099e-63
ss11-OGDH	1.12839e-57	1.20491	0.479	0.215	3.10712e-53
ss11-PCF11	2.16255e-48	1.19374	0.494	0.251	5.95479e-44
ss11-MPHOSPH8	2.79584e-75	1.18873	0.605	0.28	7.69863e-71
ss11-TP53BP1	2.65644e-53	1.18201	0.285	0.093	7.31476e-49
ss11-PRKD3	4.15112e-53	1.18171	0.343	0.129	1.14305e-48
ss11-EGFR	5.84887e-56	1.17084	0.53	0.254	1.61054e-51
ss11-DNM2	5.30007e-47	1.16923	0.307	0.114	1.45943e-42
ss11-PTPRF	4.01758e-51	1.168	0.369	0.146	1.10628e-46
ss11-LARP1	1.24336e-54	1.1647	0.42	0.179	3.42371e-50
ss11-LRRC45	7.59787e-44	1.16433	0.334	0.137	2.09215e-39
ss11-ATXN7	1.05463e-43	1.16398	0.254	0.088	2.90402e-39
ss11-CTTN	6.40851e-50	1.16076	0.338	0.129	1.76465e-45
ss11-TMEM87B	3.65497e-50	1.15586	0.28	0.095	1.00643e-45
ss11-HECTD1	6.49947e-61	1.15565	0.489	0.216	1.78969e-56
ss11-SLC25A36	3.34846e-46	1.1465	0.451	0.217	9.22033e-42
ss11-UBE3A	4.99054e-51	1.14515	0.383	0.157	1.37419e-46
ss11-SCAPER	2.9844e-57	1.14332	0.333	0.115	8.21784e-53
ss11-DEK	4.94947e-47	1.14137	0.35	0.143	1.36289e-42
ss11-RESF1	3.24702e-44	1.13948	0.352	0.148	8.94099e-40
ss11-IKBKG	7.96547e-47	1.13674	0.312	0.117	2.19337e-42
ss11-MTIF2	8.73314e-42	1.13232	0.271	0.1	2.40476e-37
ss11-ENSSSCG00000002547	1.23496e-52	1.13183	0.484	0.229	3.40058e-48
ss11-KMT2C	8.44699e-57	1.12538	0.521	0.246	2.32596e-52
ss11-CDC5L	4.65627e-37	1.12393	0.295	0.124	1.28215e-32
ss11-ZBED5	5.1463e-41	1.12208	0.302	0.121	1.41709e-36
ss11-COQ4	4.94625e-44	1.12196	0.34	0.14	1.362e-39
ss11-DDX5	6.04134e-73	1.11947	0.729	0.403	1.66354e-68
ss11-AP2B1	1.28108e-44	1.11688	0.286	0.105	3.52758e-40
ss11-EXOC2	1.73433e-50	1.11611	0.427	0.186	4.77565e-46
ss11-STK11	1.41002e-43	1.11471	0.252	0.086	3.88264e-39
ss11-TET2	2.49656e-50	1.1144	0.379	0.155	6.87452e-46
ss11-MEF2A	3.03905e-37	1.10808	0.278	0.111	8.36832e-33
ss11-SRRM2	1.4466e-101	1.10714	0.863	0.462	3.98335e-97
ss11-ENSSSCG00000002266	5.73579e-52	1.0979	0.504	0.244	1.57941e-47
ss11-SLC20A1	1.06905e-25	1.08893	0.451	0.264	2.94373e-21
ss11-EIF2AK4	1.51356e-36	1.08738	0.271	0.107	4.16774e-32
ss11-PNKP	1.71884e-40	1.08642	0.305	0.122	4.733e-36
ss11-ZFYVE16	9.22349e-41	1.08592	0.288	0.111	2.53978e-36
ss11-BDP1	1.3003e-59	1.08532	0.528	0.241	3.58051e-55
ss11-UBR5	1.71742e-39	1.0843	0.386	0.182	4.72909e-35
ss11-PACSIN2	2.84169e-43	1.07896	0.401	0.183	7.82489e-39
ss11-FOS	4.38368e-64	1.07794	0.467	0.189	1.20709e-59
ss11-EPCAM	6.63945e-42	1.07696	0.256	0.089	1.82824e-37
ss11-METTL25	2.5886e-30	1.07264	0.266	0.115	7.12797e-26
ss11-RNPS1	1.44637e-37	1.07195	0.307	0.13	3.98273e-33
ss11-TJP1	9.98885e-49	1.07056	0.262	0.086	2.75053e-44
ss11-NIPBL	4.54569e-54	1.06685	0.503	0.235	1.2517e-49
ss11-PGRMC1	5.65275e-34	1.06456	0.261	0.105	1.55654e-29
ss11-PRRC2B	4.11411e-34	1.06229	0.326	0.149	1.13286e-29
ss11-CXCL2	1.37161e-61	1.06121	0.266	0.074	3.77685e-57
ss11-RSRC2	3.38253e-43	1.06053	0.479	0.245	9.31412e-39
ss11-PICALM	9.61586e-36	1.05956	0.295	0.124	2.64782e-31
ss11-PNISR	1.38763e-73	1.05629	0.715	0.372	3.82099e-69
ss11-GBF1	8.10761e-39	1.0548	0.3	0.122	2.23251e-34
ss11-HDAC7	9.09649e-44	1.05239	0.266	0.093	2.50481e-39
ss11-DCAF6	9.19948e-33	1.04661	0.257	0.105	2.53317e-28
ss11-ARFGEF1	7.12351e-40	1.04088	0.346	0.151	1.96153e-35
ss11-ANKHD1	3.81425e-40	1.03571	0.384	0.176	1.05029e-35
ss11-SLC25A3	1.97731e-28	1.03329	0.269	0.122	5.44472e-24
ss11-RTN4	3.25241e-36	1.03124	0.285	0.115	8.95585e-32
ss11-ERBIN	2.02814e-39	1.02988	0.415	0.204	5.58467e-35
ss11-ROCK1	1.99474e-41	1.0225	0.355	0.155	5.4927e-37
ss11-FCHO2	1.3357e-37	1.02221	0.321	0.138	3.67798e-33
ss11-ENSSSCG00000050244	1.67036e-39	1.02064	0.353	0.157	4.59951e-35
ss11-CTNND1	6.72731e-31	1.01849	0.298	0.137	1.85243e-26
ss11-CDC42BPB	9.80545e-51	1.01845	0.496	0.234	2.70003e-46
ss11-CPEB4	2.3316e-57	1.01762	0.551	0.26	6.42029e-53
ss11-PRRC2C	1.14452e-93	1.01568	0.854	0.447	3.15154e-89
ss11-CDV3	6.17887e-28	1.01492	0.37	0.202	1.70141e-23
ss11-KIAA2026	1.18399e-28	1.00983	0.252	0.109	3.26023e-24
ss11-AKAP9	1.43744e-89	1.0078	0.796	0.384	3.95813e-85
ss11-AFDN	3.40997e-47	1.00629	0.42	0.185	9.38971e-43
ss11-CHD6	9.11263e-38	1.00566	0.343	0.152	2.50925e-33
ss11-GPI	2.99934e-25	1.00237	0.25	0.116	8.25899e-21
ss11-ATRX	4.48044e-63	0.997346	0.573	0.266	1.23373e-58
ss11-IMMT	4.73928e-39	0.996902	0.29	0.115	1.30501e-34
ss11-YTHDC1	1.73968e-43	0.989461	0.468	0.232	4.79039e-39
ss11-U2SURP	1.53433e-40	0.988141	0.492	0.256	4.22494e-36
ss11-RBM5	6.14385e-41	0.98814	0.391	0.18	1.69177e-36
ss11-ENSSSCG00000033497	4.623e-45	0.985756	0.487	0.242	1.27299e-40
ss11-BRD4	3.74867e-42	0.98134	0.403	0.186	1.03223e-37
ss11-TMEM87A	1.99858e-33	0.981001	0.319	0.145	5.50328e-29
ss11-ENSSSCG00000027916	8.46915e-28	0.98086	0.259	0.114	2.33206e-23
ss11-SLK	3.42906e-41	0.980348	0.434	0.207	9.44226e-37
ss11-VPS13B	8.95581e-35	0.97241	0.326	0.145	2.46607e-30
ss11-BAZ1A	2.78532e-30	0.972018	0.305	0.14	7.66965e-26
ss11-NSD3	1.11958e-28	0.970941	0.312	0.153	3.08287e-24
ss11-TUT4	4.86315e-42	0.968993	0.463	0.233	1.33912e-37
ss11-CENPC	8.67751e-39	0.968428	0.295	0.119	2.38944e-34
ss11-OGA	1.27614e-47	0.968097	0.482	0.229	3.51398e-43
ss11-RTF1	3.03939e-37	0.965854	0.321	0.137	8.36927e-33
ss11-N4BP1	1.21917e-30	0.964638	0.286	0.128	3.35712e-26
ss11-KDM2A	3.83504e-33	0.963967	0.25	0.099	1.05602e-28
ss11-GCC2	1.53166e-56	0.960847	0.568	0.274	4.21759e-52
ss11-EWSR1	5.5132e-36	0.955855	0.4	0.197	1.51812e-31
ss11-EDEM1	2.30866e-25	0.954854	0.293	0.143	6.35712e-21
ss11-KMT2E	9.88822e-39	0.953478	0.396	0.189	2.72282e-34
ss11-ANKRD17	5.20329e-33	0.950334	0.28	0.117	1.43278e-28
ss11-ENSSSCG00000018039	1.30748e-35	0.949308	0.254	0.097	3.60028e-31
ss11-NCKAP1	3.66596e-42	0.94899	0.312	0.123	1.00946e-37
ss11-PNN	1.12902e-61	0.944913	0.671	0.361	3.10886e-57
ss11-ABLIM1	9.43319e-50	0.943988	0.456	0.204	2.59752e-45
ss11-ARGLU1	9.57519e-45	0.936621	0.609	0.349	2.63662e-40
ss11-DUSP1	9.43231e-29	0.92948	0.307	0.145	2.59728e-24
ss11-ARHGAP5	8.75042e-58	0.928042	0.573	0.272	2.40951e-53
ss11-GAPDH	5.47648e-30	0.926766	0.326	0.156	1.508e-25
ss11-IVNS1ABP	2.32137e-32	0.92631	0.408	0.214	6.39211e-28
ss11-PCGF3	1.22269e-32	0.916825	0.362	0.173	3.3668e-28
ss11-SRRM1	2.36553e-32	0.915714	0.422	0.226	6.51371e-28
ss11-ARHGEF28	2.80331e-31	0.915481	0.391	0.196	7.7192e-27
ss11-RGL2	1.49146e-34	0.910679	0.271	0.109	4.10689e-30
ss11-USP53	7.81962e-50	0.910626	0.413	0.17	2.15321e-45
ss11-FAR1	4.01384e-39	0.90509	0.467	0.234	1.10525e-34
ss11-VEGFA	3.17039e-26	0.90387	0.331	0.167	8.72999e-22
ss11-FBXW7	5.25151e-28	0.903079	0.288	0.131	1.44606e-23
ss11-RBM39	2.55143e-37	0.902789	0.482	0.258	7.02563e-33
ss11-ZMYM2	1.91545e-29	0.900971	0.309	0.144	5.27437e-25
ss11-RAB3GAP2	2.08825e-32	0.90029	0.309	0.137	5.75021e-28
ss11-NKTR	1.36297e-42	0.89988	0.528	0.28	3.75308e-38
ss11-GNB1	9.27482e-21	0.899692	0.268	0.138	2.55391e-16
ss11-SUPT20H	1.15843e-29	0.899606	0.333	0.162	3.18986e-25
ss11-EPS8L2	1.66397e-47	0.89959	0.479	0.221	4.5819e-43
ss11-ENSSSCG00000000530	4.5946e-27	0.898551	0.309	0.149	1.26517e-22
ss11-CHD1	3.47252e-29	0.894679	0.4	0.214	9.56192e-25
ss11-PABPN1	5.72511e-43	0.889378	0.569	0.316	1.57647e-38
ss11-TCF25	5.01575e-32	0.887691	0.42	0.224	1.38114e-27
ss11-SEC31A	7.10834e-36	0.887476	0.415	0.207	1.95735e-31
ss11-YBX3	6.84348e-21	0.886032	0.292	0.155	1.88442e-16
ss11-XRN1	2.44075e-28	0.884853	0.305	0.145	6.72085e-24
ss11-ZFC3H1	5.89912e-57	0.881448	0.655	0.338	1.62438e-52
ss11-PLEKHA1	9.16121e-24	0.881242	0.283	0.139	2.52263e-19
ss11-CLINT1	1.05792e-21	0.880651	0.261	0.129	2.91309e-17
ss11-ENSSSCG00000028035	9.38942e-39	0.879368	0.472	0.241	2.58547e-34
ss11-TOB2	7.67958e-31	0.877085	0.391	0.202	2.11465e-26
ss11-KIF21A	2.03136e-26	0.876375	0.278	0.129	5.59356e-22
ss11-AFF1	2.98383e-18	0.863924	0.3	0.168	8.21629e-14
ss11-ZNHIT6	4.74217e-25	0.860407	0.304	0.151	1.3058e-20
ss11-PPP6R3	1.42805e-31	0.859579	0.357	0.172	3.93227e-27
ss11-EHMT1	3.75404e-19	0.859562	0.264	0.14	1.03371e-14
ss11-ZNF638	2.67108e-30	0.858086	0.312	0.144	7.35509e-26
ss11-TRRAP	1.00789e-26	0.856351	0.298	0.141	2.77531e-22
ss11-UBR2	1.2201e-25	0.855819	0.358	0.192	3.35966e-21
ss11-SEC62	7.09222e-19	0.853524	0.266	0.141	1.95291e-14
ss11-ZC3H7A	4.81938e-25	0.853405	0.298	0.148	1.32706e-20
ss11-TRIP11	1.36039e-42	0.849683	0.444	0.209	3.74598e-38
ss11-VPS13D	6.8645e-24	0.848903	0.288	0.143	1.89021e-19
ss11-RBM25	1.23092e-28	0.84621	0.47	0.275	3.38947e-24
ss11-SRSF11	3.68919e-61	0.841775	0.734	0.393	1.01585e-56
ss11-EIF5B	4.59542e-49	0.841112	0.623	0.338	1.2654e-44
ss11-UPF1	3.58836e-27	0.841099	0.257	0.114	9.88091e-23
ss11-TPR	5.22719e-27	0.840778	0.393	0.212	1.43936e-22
ss11-VPS13A	2.76824e-28	0.839219	0.358	0.183	7.62264e-24
ss11-MYSM1	4.7944e-26	0.839004	0.312	0.155	1.32019e-21
ss11-PRPF4B	2.78088e-62	0.833935	0.743	0.399	7.65742e-58
ss11-ASH1L	1.00993e-40	0.832102	0.571	0.321	2.78095e-36
ss11-TSC1	5.47642e-27	0.829365	0.256	0.111	1.50799e-22
ss11-ATM	9.57814e-25	0.828193	0.269	0.126	2.63744e-20
ss11-PPP6R2	5.9541e-27	0.827042	0.415	0.23	1.63952e-22
ss11-PRPF40A	1.83961e-29	0.825407	0.362	0.184	5.06554e-25
ss11-TAX1BP1	1.82459e-30	0.822208	0.358	0.177	5.0242e-26
ss11-RIF1	1.94138e-27	0.820198	0.35	0.178	5.34577e-23
ss11-CDC42BPA	1.05926e-28	0.819738	0.261	0.112	2.91679e-24
ss11-REV3L	9.04898e-27	0.817887	0.297	0.14	2.49173e-22
ss11-SETD5	2.06036e-27	0.817389	0.28	0.126	5.67341e-23
ss11-ENO1	1.31624e-17	0.815144	0.286	0.16	3.62439e-13
ss11-USP34	2.49264e-33	0.810435	0.41	0.207	6.86374e-29
ss11-ZKSCAN1	1.08152e-20	0.801463	0.3	0.159	2.97808e-16
ss11-ENSSSCG00000039972	1.79223e-19	0.800531	0.252	0.127	4.93509e-15
ss11-ERC1	1.02512e-21	0.792238	0.286	0.145	2.82278e-17
ss11-ZNF644	1.29747e-25	0.790091	0.362	0.191	3.57272e-21
ss11-PTPN13	3.85072e-22	0.789464	0.268	0.13	1.06033e-17
ss11-RBBP6	4.15622e-43	0.789211	0.491	0.24	1.14446e-38
ss11-FNBP4	3.58748e-42	0.784139	0.616	0.354	9.87848e-38
ss11-PRDM2	4.18635e-20	0.780294	0.25	0.124	1.15275e-15
ss11-BRWD1	1.10451e-20	0.778989	0.334	0.187	3.04137e-16
ss11-TLN1	1.82499e-19	0.774741	0.274	0.144	5.02528e-15
ss11-STRN3	1.18211e-21	0.771807	0.273	0.138	3.25506e-17
ss11-CHD9	1.14731e-29	0.767953	0.472	0.265	3.15923e-25
ss11-FLII	2.58914e-17	0.76496	0.276	0.153	7.12944e-13
ss11-ARID4B	4.99509e-29	0.764143	0.48	0.276	1.37545e-24
ss11-KIAA1109	7.66863e-20	0.761852	0.3	0.162	2.11163e-15
ss11-SCAF11	3.33554e-27	0.757649	0.472	0.28	9.18475e-23
ss11-ENSSSCG00000014343	1.39122e-25	0.75628	0.424	0.241	3.83086e-21
ss11-ENSSSCG00000012875	2.89644e-23	0.753051	0.367	0.198	7.97562e-19
ss11-PSPC1	1.31165e-21	0.750505	0.341	0.189	3.61176e-17
ss11-HNRNPDL	9.94124e-26	0.747748	0.465	0.279	2.73742e-21
ss11-F11R	5.37029e-22	0.747149	0.281	0.14	1.47876e-17
ss11-PDCD6IP	7.68923e-20	0.743721	0.338	0.195	2.11731e-15
ss11-SF3B1	9.71277e-43	0.743214	0.69	0.408	2.67451e-38
ss11-FARP1	1.79376e-23	0.741418	0.331	0.172	4.9393e-19
ss11-SRRT	3.72758e-22	0.740887	0.312	0.164	1.02643e-17
ss11-USP15	1.61821e-15	0.740388	0.254	0.143	4.45591e-11
ss11-BAZ1B	1.21684e-24	0.736606	0.278	0.131	3.35068e-20
ss11-LUC7L	1.69513e-17	0.733993	0.268	0.143	4.66771e-13
ss11-SRSF4	4.63807e-26	0.732847	0.362	0.189	1.27714e-21
ss11-CLTC	4.86124e-20	0.732345	0.259	0.131	1.33859e-15
ss11-TCERG1	4.88033e-19	0.729083	0.293	0.159	1.34385e-14
ss11-SETD2	2.16216e-26	0.725081	0.479	0.283	5.95373e-22
ss11-CDK12	2.29107e-18	0.723319	0.295	0.164	6.3087e-14
ss11-CRK	5.56302e-20	0.722862	0.331	0.187	1.53183e-15
ss11-JAK1	1.6536e-17	0.719425	0.295	0.168	4.55336e-13
ss11-BPTF	2.08394e-22	0.719091	0.358	0.198	5.73834e-18
ss11-EZR	5.87401e-21	0.718681	0.353	0.2	1.61747e-16
ss11-ZFP36	6.63066e-18	0.710668	0.264	0.14	1.82582e-13
ss11-ZNF24	2.04297e-17	0.709486	0.257	0.136	5.62552e-13
ss11-ZCCHC8	1.00733e-20	0.709251	0.256	0.125	2.77377e-16
ss11-OXR1	1.27646e-15	0.707366	0.292	0.171	3.51487e-11
ss11-ENSSSCG00000023324	1.44105e-25	0.706434	0.455	0.262	3.96808e-21
ss11-LTN1	9.55852e-21	0.705856	0.252	0.123	2.63203e-16
ss11-COX1	0.00197393	0.704068	0.369	0.303	1
ss11-SESTD1	5.83098e-21	0.702447	0.329	0.179	1.60562e-16
ss11-ATP1A1	3.27492e-31	0.701184	0.432	0.226	9.01782e-27
ss11-ITCH	2.70481e-18	0.698437	0.374	0.224	7.44797e-14
ss11-ENSSSCG00000027115	6.48476e-24	0.696661	0.379	0.206	1.78564e-19
ss11-CLOCK	1.23027e-18	0.693378	0.262	0.135	3.38766e-14
ss11-ATXN2	1.51652e-16	0.692066	0.252	0.133	4.1759e-12
ss11-ENSSSCG00000036592	3.14069e-17	0.690353	0.304	0.174	8.64821e-13
ss11-HGS	3.66539e-18	0.689289	0.305	0.17	1.0093e-13
ss11-USP24	1.90169e-25	0.686426	0.305	0.147	5.2365e-21
ss11-WAPL	9.63263e-18	0.684234	0.355	0.214	2.65244e-13
ss11-MAP4	1.21911e-19	0.683971	0.331	0.186	3.35695e-15
ss11-DYNC1H1	1.54962e-23	0.68198	0.461	0.275	4.26705e-19
ss11-SRSF6	5.2695e-18	0.680926	0.34	0.199	1.45101e-13
ss11-PPP4R3A	1.4307e-17	0.678715	0.352	0.212	3.93959e-13
ss11-TIA1	2.53936e-16	0.676715	0.274	0.153	6.99238e-12
ss11-CYP20A1	1.12819e-18	0.673931	0.377	0.227	3.10658e-14
ss11-PCM1	6.34751e-21	0.669429	0.403	0.242	1.74785e-16
ss11-CNOT1	1.82811e-16	0.668876	0.283	0.16	5.03389e-12
ss11-ACTG1	2.11152e-19	0.667919	0.34	0.191	5.81428e-15
ss11-SRSF5	3.78293e-13	0.664874	0.271	0.165	1.04167e-08
ss11-KIAA1217	1.07771e-16	0.663115	0.283	0.156	2.96758e-12
ss11-SFPQ	8.87264e-20	0.660596	0.456	0.29	2.44317e-15
ss11-BOD1L1	7.59451e-31	0.659331	0.473	0.258	2.09122e-26
ss11-UBR4	1.97292e-15	0.657959	0.28	0.16	5.43262e-11
ss11-PPP1R12A	1.05715e-14	0.650148	0.276	0.161	2.91097e-10
ss11-CREBZF	7.99633e-17	0.648677	0.293	0.165	2.20187e-12
ss11-SON	1.42754e-46	0.6421	0.746	0.436	3.93088e-42
ss11-PPIG	1.99724e-18	0.641362	0.336	0.193	5.49959e-14
ss11-THOC2	5.94997e-21	0.640603	0.372	0.211	1.63838e-16
ss11-C6orf62	2.4247e-14	0.638959	0.288	0.171	6.67665e-10
ss11-ENSSSCG00000002965	1.25019e-19	0.638145	0.362	0.211	3.44251e-15
ss11-ENSSSCG00000027046	1.67602e-17	0.636114	0.292	0.161	4.6151e-13
ss11-RB1CC1	1.7971e-31	0.633472	0.549	0.318	4.94849e-27
ss11-DAZAP1	6.49718e-16	0.631149	0.338	0.208	1.78906e-11
ss11-HERC2	1.7482e-15	0.630732	0.285	0.162	4.81385e-11
ss11-ENSSSCG00000009341	8.6495e-19	0.628674	0.345	0.198	2.38173e-14
ss11-YY1	2.23033e-12	0.626301	0.268	0.163	6.14145e-08
ss11-ENSSSCG00000014280	3.29978e-13	0.623521	0.353	0.228	9.08626e-09
ss11-KDM5A	3.34023e-15	0.622336	0.278	0.158	9.19766e-11
ss11-ENSSSCG00000011162	3.51596e-16	0.622311	0.28	0.156	9.68156e-12
ss11-GGNBP2	1.38535e-13	0.618999	0.309	0.192	3.81469e-09
ss11-ACIN1	1.44042e-21	0.61782	0.487	0.301	3.96634e-17
ss11-TUT7	1.28466e-23	0.613973	0.461	0.274	3.53745e-19
ss11-BCLAF1	6.62511e-23	0.613316	0.496	0.307	1.82429e-18
ss11-ITGA2B	6.51039e-13	0.610186	0.304	0.185	1.7927e-08
ss11-KIF5B	1.64544e-10	0.609273	0.29	0.193	4.53088e-06
ss11-LUZP1	3.81832e-14	0.606536	0.256	0.143	1.05141e-09
ss11-DOCK7	2.996e-20	0.604228	0.273	0.136	8.24978e-16
ss11-LMO7	4.505e-19	0.599187	0.322	0.176	1.2405e-14
ss11-SNRNP70	6.22385e-31	0.598011	0.698	0.432	1.7138e-26
ss11-MAGI3	4.47185e-20	0.593177	0.252	0.122	1.23137e-15
ss11-RBM26	1.76517e-13	0.588612	0.28	0.165	4.86057e-09
ss11-TNRC6A	2.4524e-16	0.585162	0.358	0.216	6.75293e-12
ss11-REL	1.58753e-17	0.584566	0.281	0.152	4.37142e-13
ss11-AP3D1	5.12609e-14	0.580948	0.256	0.145	1.41152e-09
ss11-ITSN2	5.30175e-19	0.580579	0.383	0.226	1.45989e-14
ss11-HSPA5	1.36985e-12	0.579651	0.266	0.16	3.77202e-08
ss11-HUWE1	1.49518e-12	0.574272	0.257	0.153	4.11713e-08
ss11-VCL	1.12716e-21	0.573496	0.316	0.161	3.10373e-17
ss11-ENSSSCG00000032916	3.72878e-12	0.566889	0.259	0.156	1.02676e-07
ss11-EXOC1	5.37241e-16	0.561594	0.358	0.218	1.47935e-11
ss11-HNRNPA3	1.09471e-10	0.549676	0.264	0.167	3.0144e-06
ss11-TRIP12	5.77073e-14	0.548841	0.274	0.157	1.58903e-09
ss11-BIRC6	1.74034e-15	0.548072	0.346	0.209	4.7922e-11
ss11-SLTM	8.53987e-15	0.545614	0.355	0.223	2.35154e-10
ss11-PKN2	2.35488e-15	0.544271	0.372	0.231	6.48439e-11
ss11-SAFB2	2.80373e-14	0.5434	0.364	0.228	7.72036e-10
ss11-STAT3	1.54602e-11	0.540688	0.281	0.174	4.25713e-07
ss11-DDX46	3.65923e-18	0.53335	0.446	0.285	1.0076e-13
ss11-HERPUD1	6.12794e-13	0.527951	0.261	0.152	1.68739e-08
ss11-BRD2	1.49697e-08	0.527406	0.29	0.202	0.000412204
ss11-CFDP1	1.53526e-13	0.518864	0.367	0.236	4.2275e-09
ss11-HNRNPU	2.64155e-17	0.517571	0.487	0.322	7.27376e-13
ss11-GSK3B	1.13742e-10	0.516463	0.333	0.224	3.13201e-06
ss11-KTN1	1.056e-13	0.513935	0.357	0.224	2.90781e-09
ss11-MED13	4.21075e-11	0.509501	0.274	0.172	1.15947e-06
ss11-THRAP3	4.05645e-14	0.509438	0.379	0.245	1.11698e-09
ss11-RANBP2	6.04463e-17	0.505096	0.429	0.274	1.66445e-12
ss11-ZNF407	4.18694e-11	0.499338	0.25	0.15	1.15292e-06
ss11-RSF1	2.9663e-10	0.498562	0.288	0.186	8.168e-06
ss11-HNRNPH1	1.86563e-20	0.493597	0.583	0.381	5.13719e-16
ss11-UPF2	6.15344e-12	0.489982	0.269	0.162	1.69441e-07
ss11-ENSSSCG00000026430	3.36989e-13	0.485849	0.381	0.248	9.27932e-09
ss11-AP2A2	9.51746e-11	0.485314	0.295	0.19	2.62073e-06
ss11-SETX	2.29241e-09	0.470201	0.28	0.184	6.31237e-05
ss11-ENSSSCG00000000697	1.01185e-10	0.465064	0.28	0.177	2.78622e-06
ss11-GLS	1.90639e-08	0.46345	0.295	0.201	0.000524943
ss11-NUFIP2	2.87115e-12	0.460813	0.352	0.229	7.90599e-08
ss11-HTT	2.45548e-14	0.453946	0.468	0.314	6.76141e-10
ss11-PAXBP1	3.37497e-15	0.453837	0.427	0.269	9.29332e-11
ss11-MYCBP2	9.5754e-11	0.449783	0.34	0.227	2.63668e-06
ss11-CCDC186	2.24922e-10	0.447129	0.278	0.177	6.19346e-06
ss11-ENSSSCG00000032599	5.27356e-40	0.440901	0.825	0.491	1.45213e-35
ss11-CLIP1	1.72298e-11	0.438951	0.312	0.199	4.74439e-07
ss11-PRPF39	7.95354e-11	0.435237	0.321	0.209	2.19009e-06
ss11-PLEKHG3	4.06276e-10	0.431115	0.293	0.188	1.11872e-05
ss11-AP3B1	2.05085e-07	0.424257	0.252	0.171	0.00564721
ss11-DCLRE1C	4.85983e-10	0.42012	0.269	0.169	1.3382e-05
ss11-ENSSSCG00000005518	3.82645e-31	0.419442	0.775	0.458	1.05365e-26
ss11-KLF6	4.03505e-13	0.417763	0.413	0.278	1.11109e-08
ss11-HNRNPH3	1.84149e-07	0.401928	0.329	0.238	0.00507074
ss11-PLEC	7.14408e-10	0.388593	0.283	0.181	1.96719e-05
ss11-AAK1	2.6795e-16	0.36572	0.499	0.315	7.37828e-12
ss11-MYO9A	1.10216e-09	0.354619	0.28	0.179	3.03492e-05
ss11-CCNL1	8.59843e-32	0.353809	0.739	0.438	2.36766e-27
ss11-CLU	9.49643e-20	0.351493	0.288	0.144	2.61494e-15
ss11-SAFB	6.96063e-07	0.338776	0.25	0.172	0.0191668
ss11-TAF1D	4.09107e-10	0.328672	0.427	0.301	1.12652e-05
ss11-EIF3A	2.24815e-06	0.321134	0.286	0.208	0.061905
ss11-CLK1	1.69004e-05	0.315763	0.316	0.238	0.465369
ss11-TRIO	2.10316e-13	0.312376	0.419	0.267	5.79126e-09
ss11-CGNL1	4.78681e-15	0.30659	0.432	0.267	1.3181e-10
ss11-RRBP1	6.79941e-07	0.282311	0.322	0.229	0.0187228
ss11-EIF4A2	1.50366e-05	0.26746	0.322	0.245	0.414048
ss11-SMG1	9.84513e-06	0.250261	0.271	0.196	0.271096
hg38-CD46	0.00706218	-0.25512	0.321	0.389	1
ss11-WSB1	0.12251	-0.301899	0.398	0.33	1
ss11-GADD45A	0.000125399	-0.523186	0.233	0.293	1
ss11-SPP1	0.737598	-0.530224	0.293	0.267	1
ss11-VMP1	0.151609	-0.572607	0.499	0.391	1
hg38-PLCG2	5.11549e-11	-0.582567	0.624	0.418	1.4086e-06
ss11-TXNRD1	0.49602	-0.609393	0.256	0.249	1
hg38-HMOX1	9.13317e-05	-0.625048	0.204	0.283	1
ss11-TPM1	0.136234	-0.679216	0.276	0.281	1
ss11-PHLDB2	0.000771699	-0.721309	0.324	0.354	1
hg38-DDX17	5.94627e-18	-0.740396	0.089	0.253	1.63737e-13
ss11-DST	0.08366	-0.799735	0.568	0.471	1
ss11-ENSSSCG00000014909	6.21527e-08	-0.863714	0.237	0.322	0.00171144
ss11-HDAC6	1.71597e-07	-0.922678	0.225	0.304	0.0047251
hg38-HNRNPA2B1	8.6926e-39	-1.33231	0.082	0.346	2.3936e-34
hg38-JUND	3.33016e-34	-1.37207	0.034	0.261	9.16993e-30
hg38-UBE2D3	1.35697e-42	-1.576	0	0.25	3.73656e-38
ss11-FTL	5.89214e-14	-1.57659	0.168	0.296	1.62246e-09
hg38-MTPN	5.74762e-43	-1.58951	0	0.252	1.58267e-38
hg38-PHC2	1.87989e-42	-1.61591	0.002	0.252	5.17646e-38
hg38-LAMTOR4	3.42788e-43	-1.64012	0	0.253	9.43901e-39
hg38-TMBIM6	2.92618e-44	-1.6704	0	0.258	8.05752e-40
hg38-IFNGR1	2.42732e-43	-1.68621	0	0.254	6.68388e-39
hg38-CD53	6.29167e-45	-1.69298	0	0.261	1.73247e-40
hg38-VSIR	1.26699e-42	-1.70229	0	0.25	3.48877e-38
hg38-RHOG	4.81244e-46	-1.71111	0	0.267	1.32515e-41
hg38-PABPC1	9.51888e-43	-1.71335	0.026	0.288	2.62112e-38
hg38-DDX5	7.14872e-45	-1.71398	0.007	0.272	1.96847e-40
hg38-YWHAB	2.29282e-44	-1.72308	0	0.259	6.31352e-40
hg38-CYRIB	5.12735e-47	-1.72321	0	0.271	1.41187e-42
hg38-HCLS1	2.61632e-45	-1.72353	0	0.263	7.20431e-41
hg38-GRB2	3.58724e-47	-1.73376	0	0.272	9.87781e-43
hg38-APLP2	2.42732e-43	-1.73621	0	0.254	6.68388e-39
hg38-PGK1	8.77699e-46	-1.75741	0	0.265	2.41683e-41
hg38-VMP1	9.87264e-44	-1.76118	0	0.256	2.71853e-39
hg38-VAPA	1.46554e-47	-1.76404	0	0.274	4.03551e-43
hg38-BLOC1S1	4.03172e-46	-1.77876	0	0.267	1.11018e-41
hg38-TKT	5.74364e-46	-1.78372	0	0.266	1.58157e-41
hg38-HNRNPU	6.38301e-43	-1.79135	0.007	0.263	1.75762e-38
hg38-TLN1	1.18167e-47	-1.79338	0	0.274	3.25385e-43
hg38-ITGB2	5.95039e-46	-1.79466	0	0.266	1.6385e-41
hg38-RNASET2	1.26674e-44	-1.80315	0	0.26	3.48811e-40
hg38-TMA7	1.84764e-46	-1.80436	0	0.269	5.08766e-42
hg38-SPI1	4.16381e-48	-1.81955	0	0.276	1.14655e-43
hg38-ASAH1	4.17705e-46	-1.83039	0	0.267	1.15019e-41
hg38-PTPRE	2.0453e-45	-1.84118	0	0.264	5.63194e-41
hg38-ETS2	3.23049e-45	-1.85496	0	0.263	8.89547e-41
hg38-WSB1	5.58809e-46	-1.85781	0.003	0.272	1.53874e-41
hg38-LST1	8.10727e-43	-1.85908	0	0.251	2.23242e-38
hg38-CDC42	1.55608e-52	-1.87051	0.002	0.299	4.28483e-48
hg38-USP15	1.77151e-48	-1.88178	0.003	0.283	4.87803e-44
ss11-LGMN	1.13909e-13	-1.88222	0.148	0.266	3.1366e-09
hg38-SERP1	1.91123e-49	-1.88386	0	0.282	5.26275e-45
hg38-LYN	6.64943e-48	-1.90297	0	0.275	1.83099e-43
hg38-UBE2B	6.65332e-48	-1.91544	0.005	0.283	1.83206e-43
hg38-NACA	6.37273e-43	-1.93451	0	0.252	1.75479e-38
hg38-SMCHD1	1.13405e-43	-1.94167	0	0.255	3.12271e-39
hg38-NCF2	1.7768e-49	-1.94958	0	0.283	4.89259e-45
hg38-EFHD2	7.86013e-51	-1.95455	0	0.289	2.16437e-46
hg38-C5AR1	2.70994e-45	-1.96358	0	0.263	7.46209e-41
hg38-YWHAZ	1.87968e-52	-1.97059	0.002	0.299	5.17588e-48
hg38-NOP10	1.23349e-49	-1.97228	0	0.283	3.39654e-45
hg38-TPI1	5.6665e-44	-1.9725	0	0.257	1.56033e-39
hg38-STAT3	1.48625e-51	-2.00031	0	0.292	4.09254e-47
hg38-ARHGDIB	6.95824e-53	-2.01011	0	0.298	1.91602e-48
hg38-HMGB1	7.01574e-51	-2.01597	0.002	0.291	1.93185e-46
hg38-ARPC1B	4.96201e-53	-2.025	0	0.299	1.36634e-48
hg38-RAC1	4.04025e-52	-2.02748	0	0.295	1.11252e-47
hg38-SH3GLB1	9.90673e-50	-2.02857	0	0.284	2.72792e-45
hg38-CFLAR	1.17587e-48	-2.03718	0	0.279	3.23789e-44
hg38-PPP1R15A	2.67582e-46	-2.03874	0.002	0.271	7.36813e-42
hg38-CYSTM1	7.56856e-43	-2.06472	0	0.251	2.08408e-38
hg38-GNAI2	1.58981e-55	-2.07084	0.003	0.315	4.37769e-51
hg38-IRAK3	2.39538e-52	-2.07245	0	0.296	6.59592e-48
hg38-ATP6V0B	1.13314e-52	-2.07847	0	0.297	3.12023e-48
hg38-LRRFIP1	1.26796e-52	-2.08658	0	0.297	3.49145e-48
hg38-LDHA	8.79986e-49	-2.1171	0	0.279	2.42313e-44
hg38-SLA	6.86277e-55	-2.11744	0	0.307	1.88973e-50
hg38-IFITM3	3.89812e-46	-2.11879	0.002	0.269	1.07339e-41
hg38-CALM1	5.86555e-52	-2.12276	0	0.294	1.61514e-47
hg38-CSTB	8.87765e-50	-2.13974	0	0.284	2.44455e-45
hg38-YPEL3	7.62067e-46	-2.15736	0	0.266	2.09843e-41
hg38-MYL12B	1.72126e-58	-2.16134	0	0.322	4.73966e-54
ss11-CUBN	2.95649e-33	-2.17002	0.05	0.271	8.14098e-29
hg38-C1orf162	4.26329e-54	-2.20196	0	0.303	1.17394e-49
hg38-RPL37	8.15637e-48	-2.21022	0.009	0.287	2.24594e-43
hg38-CAP1	4.59138e-58	-2.21067	0	0.32	1.26428e-53
hg38-RESF1	5.79547e-47	-2.22929	0.002	0.274	1.59584e-42
hg38-SLC11A1	4.54131e-59	-2.23731	0.003	0.331	1.2505e-54
hg38-ACTR2	2.30184e-59	-2.23902	0	0.326	6.33834e-55
hg38-CTSS	1.73454e-44	-2.24006	0	0.259	4.77622e-40
hg38-ATP6V0E1	2.62389e-56	-2.24604	0	0.313	7.22514e-52
hg38-RPS15A	2.82214e-46	-2.25297	0.003	0.274	7.77104e-42
hg38-RPL34	2.60444e-44	-2.28339	0.005	0.266	7.17158e-40
hg38-FCGR2A	5.15698e-57	-2.28704	0	0.316	1.42003e-52
hg38-RPS16	8.17366e-44	-2.28731	0.002	0.258	2.2507e-39
hg38-MT-ND3	4.36426e-44	-2.28735	0.002	0.261	1.20174e-39
hg38-IER3	8.63343e-49	-2.31933	0.002	0.282	2.3773e-44
hg38-TALDO1	7.20081e-61	-2.32522	0	0.332	1.98281e-56
hg38-KLF6	7.27055e-58	-2.32578	0.005	0.326	2.00202e-53
hg38-TPM3	2.59204e-59	-2.32804	0	0.326	7.13745e-55
hg38-IQGAP1	4.31133e-61	-2.33279	0.002	0.335	1.18717e-56
hg38-HSP90AA1	2.21727e-43	-2.333	0.003	0.259	6.10547e-39
hg38-COTL1	5.16389e-58	-2.34897	0	0.32	1.42193e-53
hg38-LAPTM5	8.12018e-61	-2.36414	0	0.332	2.23597e-56
hg38-MT-ND2	1.22301e-46	-2.36473	0.002	0.273	3.36767e-42
hg38-RPL39	9.74756e-48	-2.37114	0.007	0.284	2.68409e-43
hg38-EVI2B	2.66229e-57	-2.38128	0	0.317	7.33087e-53
hg38-RPS11	1.26961e-47	-2.38568	0	0.274	3.49601e-43
hg38-CALM2	4.62951e-54	-2.38671	0.002	0.305	1.27478e-49
hg38-HMGB2	7.12983e-55	-2.39293	0	0.307	1.96327e-50
hg38-TXN	1.17344e-59	-2.43116	0	0.327	3.23118e-55
hg38-SERPINA1	1.95704e-60	-2.43968	0	0.33	5.3889e-56
hg38-C4orf3	1.35946e-58	-2.46501	0	0.323	3.7434e-54
hg38-FYB1	4.7042e-60	-2.4872	0	0.329	1.29535e-55
hg38-MCL1	3.79054e-61	-2.49031	0	0.333	1.04376e-56
hg38-ARPC2	3.09554e-67	-2.50214	0.002	0.362	8.52389e-63
hg38-ACSL1	1.11846e-60	-2.51739	0	0.331	3.07979e-56
hg38-GLUL	3.22639e-58	-2.52706	0	0.321	8.88417e-54
hg38-SORL1	1.41875e-52	-2.52905	0	0.297	3.90667e-48
hg38-UBC	5.72932e-64	-2.55038	0	0.345	1.57763e-59
hg38-TSC22D3	1.76445e-62	-2.57108	0	0.339	4.8586e-58
hg38-ZFP36	2.07523e-62	-2.57166	0	0.339	5.71435e-58
hg38-CFL1	1.96743e-64	-2.57311	0	0.347	5.41752e-60
hg38-CLIC1	3.67752e-66	-2.58625	0	0.354	1.01264e-61
hg38-FCGR3B	3.24839e-44	-2.59291	0	0.258	8.94477e-40
hg38-UBA52	2.6516e-58	-2.60201	0	0.321	7.30145e-54
hg38-RHOA	2.86272e-66	-2.60671	0	0.354	7.88279e-62
hg38-FKBP5	6.7741e-66	-2.61233	0.003	0.358	1.86532e-61
hg38-GNG5	5.14143e-67	-2.61252	0	0.357	1.41574e-62
hg38-RPL30	1.09791e-56	-2.62077	0.002	0.317	3.02319e-52
hg38-RNF149	2.0493e-66	-2.63011	0	0.355	5.64295e-62
hg38-MXD1	2.29581e-60	-2.63207	0	0.33	6.32176e-56
hg38-AIF1	1.2234e-50	-2.6368	0	0.288	3.36876e-46
hg38-MT-ND1	1.70896e-58	-2.7256	0.003	0.328	4.7058e-54
hg38-ARPC3	7.45729e-70	-2.73709	0	0.368	2.05344e-65
hg38-PFN1	9.36612e-65	-2.74788	0	0.348	2.57906e-60
hg38-LCP1	2.69294e-69	-2.75097	0	0.366	7.41529e-65
hg38-SAMSN1	4.53037e-66	-2.75712	0	0.354	1.24748e-61
hg38-LYZ	1.77846e-43	-2.76786	0	0.254	4.89717e-39
hg38-GMFG	1.17299e-70	-2.77277	0	0.372	3.22995e-66
hg38-CD63	9.76308e-64	-2.77341	0	0.344	2.68836e-59
hg38-RPS24	2.21426e-44	-2.77355	0	0.259	6.0972e-40
hg38-SERF2	4.72626e-67	-2.77462	0.005	0.363	1.30142e-62
hg38-RPS9	4.80006e-62	-2.78298	0.002	0.34	1.32174e-57
hg38-RPS14	3.18264e-50	-2.79003	0	0.286	8.76373e-46
hg38-TIMP1	7.60485e-51	-2.80359	0.003	0.294	2.09407e-46
hg38-MAP1LC3B	3.76256e-68	-2.81016	0	0.362	1.03606e-63
hg38-BRI3	4.30652e-69	-2.82097	0	0.365	1.18584e-64
hg38-MYL12A	1.12346e-70	-2.84983	0	0.372	3.09356e-66
hg38-MNDA	2.4628e-57	-2.85001	0	0.317	6.78157e-53
hg38-SDCBP	2.3268e-74	-2.88026	0	0.386	6.40707e-70
hg38-IER2	1.80374e-63	-2.89619	0	0.343	4.96677e-59
hg38-CYBA	3.17606e-68	-2.8985	0	0.362	8.74559e-64
hg38-FPR1	1.24714e-69	-2.90775	0	0.368	3.43411e-65
hg38-ACTG1	1.47018e-63	-2.93338	0	0.343	4.0483e-59
hg38-FAU	5.52248e-70	-2.95681	0	0.369	1.52067e-65
hg38-MT-CYB	2.73006e-52	-2.97963	0.003	0.301	7.5175e-48
hg38-SERPINB1	2.46275e-68	-2.99016	0	0.363	6.78143e-64
hg38-CSF3R	9.59528e-63	-3.00202	0	0.34	2.64216e-58
hg38-HLA-A	2.31073e-73	-3.01476	0	0.382	6.36282e-69
hg38-TSPO	2.57391e-72	-3.01491	0	0.378	7.08753e-68
hg38-BASP1	8.1549e-63	-3.0496	0	0.34	2.24553e-58
hg38-LITAF	8.67123e-71	-3.06015	0	0.372	2.38771e-66
hg38-BTG1	1.11037e-80	-3.06799	0.007	0.416	3.05751e-76
hg38-JUNB	1.22423e-72	-3.06963	0	0.379	3.37103e-68
hg38-EIF1	1.86432e-74	-3.08073	0	0.386	5.1336e-70
hg38-ARPC5	3.36501e-76	-3.0903	0	0.393	9.26589e-72
hg38-RPL28	1.10602e-61	-3.10241	0.002	0.338	3.04553e-57
hg38-RIPOR2	9.64681e-67	-3.11638	0	0.356	2.65635e-62
hg38-RPL41	3.23823e-67	-3.13368	0	0.358	8.91678e-63
hg38-PTPRC	1.94883e-74	-3.19086	0	0.386	5.36629e-70
hg38-GCA	2.03812e-67	-3.22329	0	0.359	5.61216e-63
hg38-ZFP36L1	5.64204e-68	-3.2405	0.002	0.363	1.55359e-63
hg38-BCL2A1	1.52914e-66	-3.25685	0	0.355	4.21065e-62
hg38-SMAP2	2.63665e-73	-3.25745	0	0.382	7.26028e-69
hg38-RPLP1	4.64839e-48	-3.28871	0.003	0.281	1.27998e-43
hg38-ALOX5AP	3.19563e-65	-3.31072	0	0.35	8.79948e-61
hg38-ATP5F1E	3.34941e-78	-3.31315	0	0.4	9.22293e-74
hg38-HLA-E	3.34941e-78	-3.34183	0	0.4	9.22294e-74
hg38-S100P	7.69539e-55	-3.36979	0	0.307	2.119e-50
hg38-MT-CO3	3.64254e-61	-3.38631	0.002	0.337	1.00301e-56
hg38-DUSP1	2.54176e-77	-3.42162	0.003	0.401	6.99898e-73
hg38-OAZ1	1.78698e-79	-3.45043	0.002	0.406	4.92063e-75
hg38-MT-ND4	3.06005e-60	-3.45055	0.003	0.335	8.42616e-56
hg38-CEBPB	6.19224e-79	-3.48511	0	0.403	1.70509e-74
hg38-PNRC1	1.22886e-78	-3.49593	0	0.402	3.3838e-74
hg38-CEBPD	2.153e-77	-3.5234	0	0.397	5.92851e-73
hg38-MT-ATP6	1.12208e-56	-3.52496	0.002	0.318	3.08975e-52
hg38-TYROBP	8.61375e-80	-3.54567	0	0.406	2.37188e-75
hg38-MYL6	1.03087e-80	-3.55694	0	0.409	2.83862e-76
hg38-GAPDH	2.6596e-70	-3.65761	0	0.37	7.32348e-66
hg38-SH3BGRL3	1.14399e-76	-3.66563	0	0.394	3.15009e-72
hg38-MT-CO2	1.21016e-63	-3.68267	0.009	0.356	3.3323e-59
hg38-VIM	1.58427e-71	-3.71158	0.002	0.377	4.36245e-67
hg38-SLC2A3	6.15779e-74	-3.75543	0	0.384	1.69561e-69
hg38-HLA-B	4.81789e-83	-3.8181	0	0.417	1.32665e-78
hg38-ITM2B	6.79425e-81	-3.82336	0	0.41	1.87086e-76
hg38-NFKBIA	4.11495e-75	-3.87649	0	0.389	1.13309e-70
hg38-G0S2	7.32511e-47	-3.89485	0	0.27	2.01704e-42
hg38-IL1R2	6.81709e-79	-3.93959	0.002	0.404	1.87715e-74
hg38-SLC25A37	3.49284e-75	-3.94026	0.012	0.401	9.61787e-71
hg38-FCER1G	1.07972e-80	-3.97446	0	0.409	2.97311e-76
hg38-SAT1	1.31525e-83	-3.99692	0.012	0.43	3.62168e-79
hg38-MT-CO1	8.44719e-56	-4.04065	0.01	0.324	2.32602e-51
hg38-HLA-C	7.66056e-84	-4.0488	0	0.42	2.10941e-79
hg38-S100A4	8.48103e-70	-4.15034	0	0.368	2.33534e-65
hg38-SOD2	9.20434e-82	-4.27129	0	0.413	2.53451e-77
hg38-FOS	6.38767e-83	-4.28389	0	0.417	1.75891e-78
hg38-TXNIP	1.9698e-80	-4.40631	0	0.408	5.42403e-76
hg38-TPT1	1.31563e-85	-4.4088	0.002	0.428	3.62273e-81
hg38-TMSB4X	4.62633e-86	-4.40952	0.009	0.435	1.27391e-81
hg38-H3-3B	1.10578e-91	-4.48506	0.01	0.457	3.04487e-87
hg38-S100A6	6.19263e-81	-4.72796	0	0.41	1.7052e-76
hg38-S100A12	3.76145e-63	-4.79983	0	0.342	1.03575e-58
hg38-H3-3A	5.59433e-90	-4.81413	0.007	0.447	1.54045e-85
hg38-ACTB	1.27578e-85	-4.879	0.002	0.428	3.51299e-81
hg38-S100A11	1.14545e-87	-5.32762	0	0.434	3.15412e-83
hg38-B2M	9.58749e-89	-5.44249	0	0.437	2.64001e-84
hg38-SRGN	1.10989e-88	-5.51202	0	0.437	3.05619e-84
hg38-NAMPT	6.2566e-86	-5.88911	0	0.428	1.72282e-81
hg38-IFITM2	1.6308e-83	-6.29198	0	0.419	4.49058e-79
hg38-FTH1	2.83571e-87	-6.57037	0.022	0.45	7.80841e-83
hg38-FTL	8.41295e-90	-6.91644	0.002	0.442	2.31659e-85
hg38-S100A9	2.36814e-87	-7.2731	0	0.433	6.52091e-83
hg38-S100A8	7.14847e-85	-7.55629	0	0.424	1.9684e-80

## Sheet: Human Monocyte
Human Monocyte
marker	p_val	avg_log2FC	pct.1	pct.2	p_val_adj
hg38-LYZ	0	3.81127	0.996	0.214	0
hg38-VCAN	0	3.72265	0.982	0.084	0
hg38-RPLP1	0	3.13449	1	0.241	0
hg38-RPL13	0	3.13376	1	0.167	0
hg38-RPS8	0	3.12965	0.998	0.15	0
hg38-RPS13	0	3.04247	0.995	0.151	0
hg38-EEF1A1	0	2.99014	1	0.202	0
hg38-THBS1	0	2.95845	0.9	0.093	0
hg38-RPL19	0	2.93548	0.996	0.171	0
hg38-TMSB10	0	2.91744	1	0.202	0
hg38-MAFB	0	2.91223	0.891	0.087	0
hg38-RPS18	0	2.90777	0.995	0.129	0
hg38-RPS24	0	2.89263	0.998	0.218	0
hg38-RPL18A	0	2.8872	0.991	0.126	0
hg38-RPS12	0	2.87752	0.996	0.148	0
hg38-S100A10	0	2.87558	0.984	0.115	0
hg38-RPL10	0	2.87216	0.998	0.202	0
hg38-LGALS1	0	2.86822	0.991	0.122	0
hg38-RPS19	0	2.85255	0.998	0.124	0
hg38-RPS14	0	2.84553	1	0.246	0
hg38-RPS23	0	2.8329	0.998	0.147	0
hg38-RPL18	0	2.8198	0.998	0.153	0
hg38-MT-CO1	0	2.80978	0.998	0.284	0
hg38-RPL13A	0	2.79656	0.991	0.158	0
hg38-RPL26	0	2.78981	0.998	0.168	0
hg38-RPL11	0	2.78638	1	0.172	0
hg38-RPL32	0	2.78352	0.998	0.196	0
hg38-RPL7	0	2.77334	0.991	0.142	0
hg38-CST3	0	2.75688	0.985	0.107	0
hg38-MT-CO3	0	2.74487	1	0.296	0
hg38-RPS15	0	2.74397	0.996	0.175	0
hg38-RPLP2	0	2.7357	0.998	0.176	0
hg38-FCN1	0	2.73553	0.92	0.07	0
hg38-RPL6	0	2.73379	0.996	0.166	0
hg38-RPL15	0	2.6888	0.991	0.141	0
hg38-RPS4X	0	2.68874	0.985	0.109	0
hg38-RPL28	0	2.68062	0.996	0.297	0
hg38-RPL29	0	2.6788	0.993	0.149	0
hg38-RPL37A	0	2.67821	0.995	0.143	0
hg38-RPS3A	0	2.67759	0.998	0.208	0
hg38-RPS2	0	2.66421	0.996	0.181	0
hg38-RPL23A	0	2.65485	0.991	0.11	0
hg38-RPL8	0	2.63422	0.996	0.166	0
hg38-RPL12	0	2.6274	0.996	0.171	0
hg38-RPL7A	0	2.62735	1	0.16	0
hg38-RPS6	0	2.6222	0.998	0.181	0
hg38-RPL35A	0	2.61715	0.982	0.163	0
hg38-MT-ATP6	0	2.61661	0.993	0.278	0
hg38-RPL22	0	2.60317	0.982	0.094	0
hg38-RPS20	0	2.5995	0.975	0.128	0
hg38-RPL23	0	2.59885	0.978	0.178	0
hg38-RPL5	0	2.59097	0.98	0.116	0
hg38-RPL9	0	2.58661	0.993	0.149	0
hg38-RPL21	0	2.57966	0.996	0.197	0
hg38-RPL34	0	2.56968	1	0.226	0
hg38-MT-CYB	0	2.56955	0.996	0.261	0
hg38-RPS3	0	2.56816	0.984	0.162	0
hg38-MT-CO2	0	2.56661	0.998	0.316	0
hg38-RPS28	0	2.56568	0.996	0.175	0
hg38-RACK1	0	2.56457	0.987	0.139	0
hg38-RPL24	0	2.54993	0.993	0.149	0
hg38-CTSS	0	2.53153	0.991	0.219	0
hg38-RPS27A	0	2.52229	0.998	0.192	0
hg38-RPL39	0	2.51827	0.993	0.244	0
hg38-RPS7	0	2.5108	0.987	0.197	0
hg38-RPS11	0	2.50814	0.993	0.234	0
hg38-GPX1	0	2.50504	0.995	0.13	0
hg38-MT-ND3	0	2.4855	0.989	0.221	0
hg38-ANXA2	0	2.45303	0.947	0.08	0
hg38-RPS21	0	2.44795	0.987	0.124	0
hg38-PTMA	0	2.44354	0.995	0.173	0
hg38-RPS27	0	2.44284	0.991	0.176	0
hg38-EREG	0	2.43287	0.62	0.043	0
hg38-RPS29	0	2.43209	0.995	0.158	0
hg38-RPS16	0	2.42255	0.996	0.218	0
hg38-RPLP0	0	2.40687	0.956	0.087	0
hg38-AHNAK	0	2.39025	0.86	0.061	0
hg38-RPL10A	0	2.38662	0.96	0.09	0
hg38-RPL27A	0	2.38101	0.982	0.19	0
hg38-AREG	0	2.3791	0.835	0.157	0
hg38-RPS10	0	2.37702	0.985	0.149	0
hg38-RPL3	0	2.37448	0.965	0.104	0
hg38-RPS15A	0	2.37122	0.993	0.234	0
hg38-RPL36	0	2.36114	0.991	0.11	0
hg38-RPL27	0	2.35257	0.978	0.144	0
hg38-MT-ND4	0	2.30687	0.995	0.295	0
hg38-GSTP1	0	2.29489	0.896	0.078	0
hg38-RPL14	0	2.28255	0.98	0.144	0
hg38-ANXA1	0	2.27858	0.973	0.174	0
hg38-RPL37	0	2.27482	0.998	0.247	0
hg38-RPS9	0	2.27254	0.995	0.3	0
hg38-RPL35	0	2.26553	0.962	0.101	0
hg38-RPL30	0	2.26449	0.996	0.277	0
hg38-EMP3	0	2.26426	0.94	0.143	0
hg38-CYBB	0	2.26179	0.902	0.082	0
hg38-RPL4	0	2.2492	0.915	0.079	0
hg38-RPS25	0	2.24431	0.991	0.188	0
hg38-MT-ND5	0	2.24306	0.944	0.134	0
hg38-SLC25A6	0	2.24184	0.896	0.074	0
hg38-RPL31	0	2.19517	0.94	0.119	0
hg38-RPL41	0	2.19186	0.996	0.318	0
hg38-UBA52	0	2.18432	0.998	0.281	0
hg38-HSP90AA1	0	2.182	0.98	0.22	0
hg38-RPS26	0	2.18173	0.993	0.182	0
hg38-CTSD	0	2.17243	0.967	0.178	0
hg38-RPL38	0	2.16461	0.98	0.162	0
hg38-PFDN5	0	2.15731	0.98	0.167	0
hg38-HSPA1A	0	2.15012	0.78	0.143	0
hg38-VIM	0	2.14664	1	0.337	0
hg38-RPS5	0	2.13838	0.933	0.088	0
hg38-COX4I1	0	2.13349	0.971	0.172	0
hg38-MT-ND2	0	2.12339	0.985	0.233	0
hg38-NACA	0	2.10856	0.98	0.212	0
hg38-MT-ND1	0	2.09443	0.991	0.288	0
hg38-RPSA	0	2.09334	0.915	0.084	0
hg38-EEF1B2	0	2.07783	0.922	0.093	0
hg38-PABPC1	0	2.05182	0.989	0.25	0
hg38-RNASE2	0	2.04823	0.753	0.048	0
hg38-ATP5MC2	0	2.04017	0.944	0.121	0
hg38-EIF3K	0	2.00665	0.904	0.099	0
hg38-PPIA	0	1.99497	0.911	0.094	0
hg38-S100A4	6.20224e-299	1.99174	0.998	0.328	1.70785e-294
hg38-HSP90AB1	0	1.95768	0.853	0.094	0
hg38-COX7C	0	1.92797	0.891	0.093	0
hg38-YBX1	0	1.92641	0.938	0.113	0
hg38-ZEB2	0	1.90356	0.895	0.168	0
hg38-CTSB	0	1.88467	0.929	0.1	0
hg38-CCDC88A	0	1.86501	0.778	0.061	0
hg38-SAMHD1	0	1.86421	0.787	0.062	0
hg38-PLIN2	0	1.86121	0.884	0.16	0
hg38-UQCRH	0	1.85082	0.896	0.101	0
hg38-BTF3	0	1.83529	0.913	0.115	0
hg38-PSAP	0	1.82923	0.971	0.203	0
hg38-VAMP8	0	1.8172	0.838	0.078	0
hg38-HNRNPA1	0	1.80853	0.827	0.086	0
hg38-TPT1	2.33224e-272	1.79674	0.998	0.387	6.42207e-268
hg38-MPEG1	0	1.79647	0.731	0.06	0
hg38-SH3BGRL3	1.96152e-263	1.79494	0.996	0.354	5.40125e-259
hg38-CD52	0	1.78286	0.629	0.066	0
hg38-EEF2	0	1.77763	0.851	0.086	0
hg38-HSPA1B	0	1.77542	0.598	0.066	0
hg38-RPL36A	0	1.76014	0.842	0.079	0
hg38-FLNA	0	1.75502	0.864	0.103	0
hg38-TYMP	0	1.75442	0.944	0.177	0
hg38-MTDH	0	1.75126	0.856	0.107	0
hg38-KCTD12	0	1.74377	0.747	0.079	0
hg38-FGL2	0	1.73855	0.722	0.056	0
hg38-PKM	0	1.71427	0.918	0.151	0
hg38-TIMP1	2.39796e-237	1.71358	0.935	0.256	6.60303e-233
hg38-ALDH2	0	1.69446	0.751	0.056	0
hg38-FAU	2.73397e-271	1.67628	0.996	0.328	7.52825e-267
hg38-BLVRB	0	1.6757	0.795	0.092	0
hg38-ACTG1	3.22071e-271	1.66388	0.996	0.303	8.86855e-267
hg38-DUSP6	0	1.66136	0.705	0.089	0
hg38-PLBD1	0	1.66095	0.773	0.098	0
hg38-SAP30	0	1.65626	0.707	0.079	0
hg38-CD74	0	1.65037	0.711	0.059	0
hg38-GAPDH	2.8863e-258	1.64594	0.998	0.33	7.94771e-254
hg38-EIF3E	0	1.63842	0.747	0.066	0
hg38-COTL1	6.50478e-284	1.6371	0.989	0.28	1.79116e-279
hg38-CD68	0	1.63105	0.842	0.095	0
hg38-ENO1	0	1.62735	0.962	0.203	0
hg38-UQCRB	0	1.62662	0.911	0.131	0
hg38-ATP5F1D	0	1.6241	0.778	0.072	0
hg38-MGST1	0	1.62284	0.709	0.053	0
hg38-PRDX1	0	1.61952	0.756	0.072	0
hg38-LGALS3	0	1.61358	0.833	0.12	0
hg38-AIF1	9.38978e-277	1.61254	0.965	0.249	2.58557e-272
hg38-EIF3A	0	1.61069	0.744	0.077	0
hg38-NDUFS5	0	1.59691	0.796	0.082	0
hg38-ARL4A	0	1.59029	0.655	0.056	0
hg38-MARCHF1	0	1.59019	0.667	0.045	0
hg38-RBM3	0	1.58955	0.804	0.078	0
hg38-ANXA5	0	1.58572	0.913	0.141	0
hg38-COX8A	0	1.58027	0.88	0.135	0
hg38-SERF2	1.34893e-250	1.57681	0.993	0.323	3.71441e-246
hg38-CD14	0	1.57675	0.811	0.127	0
hg38-FOSB	0	1.5703	0.636	0.087	0
hg38-TOMM7	0	1.57026	0.851	0.109	0
hg38-FTL	5.35155e-228	1.56721	1	0.401	1.4736e-223
hg38-GSTO1	0	1.5618	0.835	0.118	0
hg38-CD300E	0	1.54805	0.582	0.049	0
hg38-GPX4	0	1.5401	0.82	0.11	0
hg38-YBX3	0	1.5401	0.718	0.072	0
hg38-CTSZ	0	1.53499	0.795	0.112	0
hg38-S100A6	3.41177e-210	1.52718	1	0.369	9.39465e-206
hg38-ATP5MG	0	1.52311	0.909	0.166	0
hg38-CFD	0	1.52296	0.664	0.056	0
hg38-RETN	0	1.51948	0.431	0.023	0
hg38-EIF3H	0	1.51862	0.745	0.078	0
hg38-PFN1	5.27198e-239	1.51618	0.984	0.308	1.45169e-234
hg38-COX6C	0	1.51336	0.758	0.073	0
hg38-EEF1D	0	1.51021	0.933	0.193	0
hg38-ITGB2	9.58198e-306	1.50939	0.96	0.227	2.6385e-301
hg38-CAST	0	1.50388	0.92	0.194	0
hg38-PSMA7	0	1.50047	0.925	0.2	0
hg38-CFL1	2.26743e-242	1.495	0.987	0.307	6.24359e-238
hg38-CHCHD2	0	1.48934	0.88	0.148	0
hg38-TPM3	2.83566e-256	1.48773	0.985	0.286	7.80828e-252
hg38-AP2S1	0	1.47816	0.811	0.1	0
hg38-CD99	0	1.47204	0.633	0.057	0
hg38-ATP5MC3	0	1.47018	0.72	0.07	0
hg38-SLC39A8	0	1.4565	0.524	0.043	0
hg38-MFGE8	0	1.44657	0.624	0.03	0
hg38-DDX21	0	1.44205	0.738	0.094	0
hg38-RPS17	0	1.43944	0.758	0.076	0
hg38-SERBP1	0	1.4391	0.769	0.09	0
hg38-MYO1G	0	1.43747	0.647	0.042	0
hg38-CD163	1.58839e-288	1.43746	0.936	0.209	4.37378e-284
hg38-ACTB	1.70566e-194	1.43521	1	0.387	4.69669e-190
hg38-JUND	7.08689e-270	1.43167	0.924	0.225	1.95145e-265
hg38-CAPN2	0	1.43152	0.635	0.04	0
hg38-HIGD2A	0	1.43143	0.702	0.068	0
hg38-NDUFA4	0	1.4267	0.74	0.09	0
hg38-HSPA8	0	1.42439	0.74	0.091	0
hg38-TPM4	7.0443e-299	1.41688	0.913	0.197	1.93972e-294
hg38-APRT	0	1.41313	0.665	0.06	0
hg38-JDP2	0	1.40627	0.715	0.089	0
hg38-FXYD5	0	1.4015	0.742	0.085	0
hg38-YWHAB	9.90735e-284	1.39943	0.942	0.221	2.72809e-279
hg38-HCST	0	1.39734	0.693	0.081	0
hg38-H2AJ	0	1.39478	0.651	0.05	0
hg38-EIF3L	0	1.39333	0.627	0.045	0
hg38-HADHA	0	1.3888	0.724	0.076	0
hg38-LTA4H	0	1.38342	0.704	0.076	0
hg38-MS4A6A	0	1.38316	0.787	0.129	0
hg38-IFI30	0	1.38064	0.564	0.061	0
hg38-CSTA	0	1.37913	0.767	0.102	0
hg38-JUN	8.6028e-274	1.37418	0.805	0.164	2.36887e-269
hg38-NDUFB9	0	1.37384	0.711	0.072	0
hg38-DBI	0	1.3736	0.804	0.129	0
hg38-DYNLL1	0	1.37177	0.762	0.096	0
hg38-SFPQ	0	1.37115	0.767	0.117	0
hg38-SSR4	0	1.35994	0.705	0.079	0
hg38-CLU	0	1.35559	0.535	0.022	0
hg38-DNAJC15	0	1.35553	0.644	0.055	0
hg38-CD93	0	1.35174	0.702	0.091	0
hg38-ARPC1B	1.29837e-235	1.3495	0.945	0.26	3.57518e-231
hg38-SET	0	1.34448	0.713	0.08	0
hg38-GRN	0	1.33857	0.887	0.151	0
hg38-CFP	0	1.33706	0.745	0.087	0
hg38-NDUFB11	0	1.33546	0.702	0.073	0
hg38-SLC25A5	0	1.33253	0.693	0.077	0
hg38-MACROH2A1	0	1.32983	0.878	0.164	0
hg38-MS4A7	0	1.32735	0.64	0.067	0
hg38-CTSL	1.59671e-235	1.31341	0.516	0.08	4.3967e-231
hg38-VSIG4	1.89725e-304	1.3124	0.553	0.073	5.22426e-300
hg38-RNH1	0	1.31077	0.636	0.056	0
hg38-EIF3F	0	1.30543	0.602	0.05	0
hg38-C5AR1	6.84467e-232	1.30531	0.885	0.227	1.88475e-227
hg38-ATP5PD	0	1.30306	0.76	0.104	0
hg38-EDF1	0	1.2966	0.733	0.092	0
hg38-RPL17	0	1.29421	0.658	0.069	0
hg38-RPS4Y1	0	1.28805	0.696	0.08	0
hg38-SLC25A3	0	1.28804	0.782	0.118	0
hg38-CDV3	0	1.28708	0.833	0.138	0
hg38-MT-ND4L	0	1.28436	0.662	0.077	0
hg38-ARL6IP4	0	1.28186	0.691	0.075	0
hg38-HSPD1	0	1.28125	0.567	0.062	0
hg38-COX5B	3.13941e-284	1.27991	0.842	0.17	8.64468e-280
hg38-ATP6V1F	0	1.27976	0.736	0.1	0
hg38-HINT1	0	1.27868	0.68	0.074	0
hg38-RPL36AL	2.82254e-289	1.27867	0.896	0.189	7.77215e-285
hg38-NDUFB2	0	1.27776	0.662	0.067	0
hg38-EIF1	9.42333e-195	1.27427	0.993	0.346	2.59481e-190
hg38-CLTA	0	1.274	0.769	0.097	0
hg38-ACTR2	2.63839e-216	1.27178	0.965	0.287	7.26507e-212
hg38-CAPG	0	1.26923	0.68	0.08	0
hg38-NSA2	0	1.26894	0.62	0.061	0
hg38-GLIPR1	0	1.25625	0.735	0.105	0
hg38-TKT	7.98441e-251	1.25476	0.924	0.229	2.19859e-246
hg38-CCR1	0	1.25257	0.655	0.077	0
hg38-OAZ1	1.14538e-179	1.25234	0.996	0.366	3.15392e-175
hg38-NAP1L1	0	1.25049	0.624	0.071	0
hg38-TMSB4X	7.82925e-161	1.24908	1	0.395	2.15586e-156
hg38-NPC2	0	1.24628	0.775	0.118	0
hg38-SUMO2	0	1.24575	0.829	0.145	0
hg38-PLEC	0	1.2443	0.665	0.072	0
hg38-YWHAE	0	1.24332	0.709	0.089	0
hg38-TMPO	0	1.23885	0.527	0.026	0
hg38-PTP4A2	0	1.23693	0.787	0.124	0
hg38-CD164	0	1.23645	0.82	0.15	0
hg38-METTL7A	0	1.23474	0.529	0.03	0
hg38-ATP5F1A	0	1.23333	0.593	0.048	0
hg38-COX5A	0	1.23045	0.691	0.08	0
hg38-ZBTB7A	0	1.2302	0.635	0.063	0
hg38-DEK	0	1.22972	0.775	0.117	0
hg38-NDUFA11	0	1.22632	0.689	0.083	0
hg38-EIF3G	0	1.22036	0.622	0.05	0
hg38-TOP1	0	1.21769	0.724	0.107	0
hg38-C3AR1	0	1.21388	0.74	0.108	0
hg38-AKAP13	0	1.21296	0.831	0.148	0
hg38-VPS13C	0	1.21262	0.567	0.055	0
hg38-COX6B1	2.88338e-272	1.21065	0.891	0.192	7.93968e-268
hg38-TRMT6	0	1.20908	0.495	0.03	0
hg38-EIF4B	0	1.20629	0.638	0.072	0
hg38-EMILIN2	0	1.20583	0.675	0.082	0
hg38-RAB10	0	1.20581	0.776	0.127	0
hg38-ATP5MF	0	1.20055	0.691	0.095	0
hg38-PRELID1	1.08091e-303	1.19986	0.844	0.159	2.97638e-299
hg38-ANP32B	0	1.19976	0.68	0.086	0
hg38-COX7B	0	1.19866	0.749	0.123	0
hg38-SEC11A	0	1.19625	0.695	0.094	0
hg38-FERMT3	0	1.19552	0.775	0.119	0
hg38-SELENOW	0	1.19275	0.578	0.055	0
hg38-ERP29	0	1.19267	0.573	0.047	0
hg38-POLR2L	0	1.19167	0.676	0.081	0
hg38-IFITM3	1.48824e-201	1.19132	0.867	0.234	4.09802e-197
hg38-RAC1	8.7454e-228	1.1875	0.956	0.256	2.40813e-223
hg38-APLP2	1.7125e-253	1.18557	0.916	0.217	4.71554e-249
hg38-NDUFS6	0	1.17714	0.627	0.071	0
hg38-IL10	0	1.17563	0.44	0.039	0
hg38-ATP5PO	0	1.17141	0.645	0.071	0
hg38-ATP5F1B	0	1.1705	0.644	0.07	0
hg38-VMP1	5.61604e-209	1.16625	0.862	0.221	1.54643e-204
hg38-GDI2	0	1.16472	0.682	0.099	0
hg38-CAPNS1	0	1.1644	0.629	0.075	0
hg38-HNRNPU	6.69027e-221	1.16428	0.893	0.227	1.84223e-216
hg38-DNAJA1	2.45014e-263	1.16318	0.838	0.178	6.7467e-259
hg38-CSDE1	0	1.16317	0.724	0.108	0
hg38-EZR	0	1.158	0.573	0.069	0
hg38-CYBA	3.63931e-185	1.15448	0.973	0.323	1.00212e-180
hg38-EIF4A1	0	1.15282	0.625	0.069	0
hg38-RUNX1	0	1.15119	0.627	0.075	0
hg38-RPN1	0	1.1506	0.638	0.078	0
hg38-DYNC1I2	0	1.14834	0.538	0.042	0
hg38-TRA2B	0	1.14725	0.653	0.085	0
hg38-MGST3	0	1.14636	0.582	0.056	0
hg38-SH3BGRL	0	1.14443	0.742	0.114	0
hg38-SEM1	0	1.14413	0.556	0.052	0
hg38-CCNI	6.78731e-255	1.14284	0.882	0.199	1.86895e-250
hg38-ADA2	0	1.14209	0.518	0.038	0
hg38-COPS9	0	1.14184	0.635	0.075	0
hg38-HNRNPAB	0	1.13926	0.524	0.047	0
hg38-PGLS	0	1.1363	0.656	0.084	0
hg38-DNAJB1	2.10757e-229	1.1344	0.569	0.099	5.80342e-225
hg38-HNRNPD	0	1.1316	0.64	0.081	0
hg38-COX7A2	6.83478e-306	1.12899	0.773	0.134	1.88202e-301
hg38-ASGR2	0	1.12895	0.427	0.009	0
hg38-CORO1A	5.31497e-259	1.12565	0.855	0.185	1.46353e-254
hg38-ATP5F1E	2.63246e-164	1.12559	0.995	0.359	7.24875e-160
hg38-ROCK1	3.2801e-242	1.12195	0.882	0.208	9.0321e-238
hg38-C11orf58	0	1.12128	0.673	0.084	0
hg38-GNAI2	1.94376e-198	1.11969	0.945	0.277	5.35232e-194
hg38-KTN1	0	1.1188	0.611	0.071	0
hg38-SRSF9	0	1.11762	0.707	0.103	0
hg38-CLIC1	9.36324e-172	1.11705	0.964	0.315	2.57826e-167
hg38-FCGRT	3.8444e-251	1.11622	0.765	0.153	1.05859e-246
hg38-HNRNPDL	4.21982e-298	1.11534	0.678	0.109	1.16197e-293
hg38-DPYD	0	1.11413	0.718	0.117	0
hg38-C1orf162	4.38639e-193	1.11405	0.922	0.266	1.20784e-188
hg38-MZT2B	0	1.11009	0.593	0.058	0
hg38-RPL22L1	0	1.10672	0.558	0.059	0
hg38-UXT	0	1.10496	0.6	0.065	0
hg38-DDX5	6.2826e-225	1.10436	0.92	0.235	1.72998e-220
hg38-ARHGDIB	5.89616e-198	1.10306	0.927	0.26	1.62357e-193
hg38-LRRFIP1	2.37226e-217	1.10205	0.947	0.258	6.53225e-213
hg38-RAD23A	0	1.10202	0.564	0.051	0
hg38-RGS10	0	1.10184	0.505	0.047	0
hg38-HNRNPA2B1	4.55196e-175	1.09995	0.944	0.311	1.25343e-170
hg38-PARK7	0	1.09748	0.631	0.08	0
hg38-EIF2S2	0	1.09545	0.636	0.077	0
hg38-GLRX	9.56563e-268	1.09494	0.831	0.168	2.63399e-263
hg38-S100A9	8.32841e-150	1.09341	1	0.392	2.29331e-145
hg38-TLN1	4.1024e-219	1.09326	0.918	0.237	1.12964e-214
hg38-TPP1	0	1.09176	0.644	0.084	0
hg38-ARHGDIA	0	1.09086	0.709	0.106	0
hg38-NCL	0	1.08872	0.642	0.087	0
hg38-CTSH	0	1.08647	0.567	0.049	0
hg38-MICOS10	0	1.08401	0.638	0.08	0
hg38-EID1	0	1.08324	0.575	0.058	0
hg38-SHTN1	0	1.08295	0.493	0.04	0
hg38-OST4	1.17904e-304	1.08243	0.765	0.132	3.24662e-300
hg38-DNAJC7	0	1.08098	0.591	0.064	0
hg38-ATP5PF	0	1.07981	0.702	0.102	0
hg38-UQCR10	5.6567e-299	1.0794	0.709	0.117	1.55763e-294
hg38-DPYSL2	0	1.07674	0.478	0.035	0
hg38-ZNF706	0	1.07625	0.584	0.069	0
hg38-ATP6AP2	0	1.07529	0.618	0.079	0
hg38-EIF3M	0	1.07432	0.549	0.046	0
hg38-LILRB2	3.26508e-295	1.07366	0.62	0.093	8.99071e-291
hg38-ARPC2	4.79585e-170	1.07301	0.976	0.322	1.32059e-165
hg38-ATP1A1	0	1.07167	0.618	0.076	0
hg38-PYCARD	5.81216e-224	1.07104	0.873	0.214	1.60044e-219
hg38-CHCHD10	0	1.06861	0.536	0.048	0
hg38-HAVCR2	0	1.06814	0.424	0.036	0
hg38-TBCA	0	1.06784	0.644	0.092	0
hg38-PPDPF	0	1.0664	0.591	0.081	0
hg38-CSNK1A1	4.65252e-263	1.06614	0.78	0.153	1.28112e-258
hg38-SERP1	1.82613e-214	1.06302	0.935	0.245	5.02842e-210
hg38-LAPTM5	8.83604e-181	1.06047	0.964	0.293	2.43309e-176
hg38-CD302	0	1.05938	0.573	0.063	0
hg38-TRIR	0	1.05782	0.735	0.118	0
hg38-SLC11A1	1.65499e-182	1.05712	0.964	0.292	4.55719e-178
hg38-LAMTOR1	0	1.05629	0.711	0.113	0
hg38-IL1R2	3.75345e-153	1.05556	0.985	0.364	1.03355e-148
hg38-CANX	0	1.05528	0.655	0.088	0
hg38-CPVL	0	1.05498	0.473	0.042	0
hg38-CTNNA1	0	1.05461	0.535	0.048	0
hg38-SON	7.66989e-265	1.05211	0.809	0.163	2.11198e-260
hg38-ACTR3	3.01968e-237	1.05129	0.891	0.206	8.31498e-233
hg38-PRPF40A	0	1.05112	0.631	0.081	0
hg38-TOMM20	0	1.0498	0.613	0.065	0
hg38-P4HB	0	1.04963	0.695	0.109	0
hg38-ATP5F1C	0	1.04911	0.565	0.066	0
hg38-SDC4	0	1.04837	0.436	0.025	0
hg38-MGAT1	1.90011e-262	1.04835	0.769	0.149	5.23214e-258
hg38-CLTC	1.18986e-295	1.04591	0.649	0.101	3.2764e-291
hg38-PGAM1	0	1.04519	0.678	0.097	0
hg38-VAMP5	0	1.04426	0.504	0.045	0
hg38-UBC	2.38273e-174	1.04368	0.973	0.306	6.56108e-170
hg38-LRP1	0	1.04301	0.511	0.049	0
hg38-DYNC1H1	0	1.04236	0.544	0.055	0
hg38-THBD	4.96787e-179	1.04229	0.535	0.107	1.36795e-174
hg38-ATP5MJ	6.14405e-268	1.04189	0.827	0.167	1.69183e-263
hg38-NPM1	0	1.04083	0.585	0.074	0
hg38-ACTN4	0	1.04013	0.658	0.084	0
hg38-RFLNB	0	1.03996	0.538	0.059	0
hg38-MAT2A	5.38787e-298	1.03809	0.491	0.059	1.4836e-293
hg38-RNF7	0	1.03675	0.615	0.083	0
hg38-ATP5ME	0	1.03391	0.655	0.096	0
hg38-TLE5	0	1.0331	0.493	0.037	0
hg38-ENY2	0	1.03135	0.713	0.114	0
hg38-DOK2	0	1.02727	0.456	0.038	0
hg38-LIMS1	2.63248e-284	1.02671	0.724	0.123	7.24879e-280
hg38-NCKAP1L	0	1.02415	0.642	0.089	0
hg38-CBX3	2.61047e-294	1.02346	0.711	0.119	7.1882e-290
hg38-LSM7	0	1.02297	0.504	0.046	0
hg38-ITGB1	0	1.02011	0.575	0.066	0
hg38-CALM2	3.70679e-221	1.01977	0.956	0.266	1.0207e-216
hg38-LST1	5.61255e-230	1.01959	0.895	0.215	1.54547e-225
hg38-CCT5	0	1.01947	0.571	0.064	0
hg38-SEC61B	1.41821e-290	1.01894	0.789	0.143	3.90518e-286
hg38-RSL1D1	0	1.01773	0.522	0.052	0
hg38-SRP14	1.94906e-211	1.01755	0.844	0.202	5.36694e-207
hg38-POMP	1.40474e-241	1.01742	0.791	0.164	3.86809e-237
hg38-SMDT1	0	1.01679	0.531	0.049	0
hg38-HSPH1	1.03557e-295	1.01534	0.378	0.035	2.85154e-291
hg38-PRRC2C	2.5643e-247	1.01315	0.747	0.149	7.06105e-243
hg38-PTGES3	2.47798e-292	1.01227	0.704	0.117	6.82337e-288
hg38-HNRNPA3	2.02676e-276	1.01187	0.725	0.129	5.5809e-272
hg38-ABRACL	0	1.01163	0.569	0.066	0
hg38-NDUFA13	0	1.01118	0.609	0.075	0
hg38-TALDO1	1.58121e-179	1.01033	0.956	0.293	4.35401e-175
hg38-EIF4G2	4.59104e-243	1.01003	0.767	0.157	1.26419e-238
hg38-TRIM38	1.52613e-293	1.00992	0.589	0.084	4.20236e-289
hg38-PPP1CA	8.7141e-298	1.0091	0.662	0.104	2.39951e-293
hg38-M6PR	0	1.00903	0.493	0.056	0
hg38-CD48	1.45633e-282	1.00884	0.673	0.111	4.01016e-278
hg38-UQCR11	2.90444e-259	1.00874	0.813	0.164	7.99766e-255
hg38-PSMA1	0	1.00803	0.562	0.059	0
hg38-SF3B5	0	1.00764	0.624	0.078	0
hg38-ARF6	0	1.00564	0.6	0.072	0
hg38-LHFPL2	0	1.00563	0.427	0.04	0
hg38-COMMD6	5.76076e-296	1.00416	0.742	0.126	1.58628e-291
hg38-RAN	0	1.00384	0.522	0.061	0
hg38-RBX1	0	1.00166	0.618	0.079	0
hg38-SCAND1	0	1.00073	0.602	0.079	0
hg38-MCL1	5.75519e-163	0.998635	0.922	0.296	1.58475e-158
hg38-MAP3K8	1.50096e-236	0.997654	0.558	0.093	4.13305e-232
hg38-TFEC	0	0.997427	0.465	0.037	0
hg38-ATP5PB	0	0.996878	0.615	0.083	0
hg38-MSN	8.44324e-234	0.995689	0.855	0.194	2.32493e-229
hg38-ATP1B3	0	0.99435	0.529	0.055	0
hg38-CDC42	1.48024e-192	0.994127	0.935	0.261	4.07599e-188
hg38-SEC61G	0	0.99404	0.618	0.082	0
hg38-PPIB	2.65236e-266	0.993104	0.655	0.109	7.30354e-262
hg38-LILRB1	2.44094e-262	0.992833	0.398	0.045	6.72138e-258
hg38-UPP1	2.51349e-209	0.992372	0.818	0.194	6.92114e-205
hg38-KYNU	0	0.987756	0.444	0.037	0
hg38-NDUFB7	0	0.986778	0.576	0.063	0
hg38-RILPL2	9.05672e-274	0.985032	0.816	0.159	2.49386e-269
hg38-GASK1B	0	0.98494	0.416	0.025	0
hg38-GNB1	1.13062e-291	0.984872	0.713	0.119	3.11328e-287
hg38-PNRC2	0	0.984863	0.576	0.072	0
hg38-MRPL41	0	0.984321	0.513	0.046	0
hg38-ATP5MK	2.7072e-264	0.984031	0.598	0.096	7.45455e-260
hg38-TMEM167A	7.51282e-252	0.983708	0.7	0.131	2.06873e-247
hg38-DNAJC8	0	0.98258	0.556	0.062	0
hg38-HSP90B1	7.46007e-308	0.982443	0.564	0.073	2.0542e-303
hg38-SNRPD2	0	0.982246	0.533	0.057	0
hg38-EIF4G1	0	0.982159	0.476	0.044	0
hg38-SUB1	3.35746e-236	0.982148	0.838	0.184	9.24511e-232
hg38-RAP1B	1.16841e-247	0.982129	0.731	0.142	3.21735e-243
hg38-VDAC1	5.72788e-307	0.98153	0.542	0.069	1.57723e-302
hg38-PCBP1	2.61551e-216	0.981006	0.86	0.206	7.20206e-212
hg38-MFSD1	0	0.980853	0.587	0.078	0
hg38-RRBP1	0	0.979568	0.564	0.067	0
hg38-XRCC5	1.54119e-287	0.979282	0.751	0.132	4.24383e-283
hg38-TWF2	0	0.97884	0.562	0.065	0
hg38-PRPF4B	0	0.978504	0.507	0.051	0
hg38-POU2F2	0	0.978472	0.362	0.023	0
hg38-RASGEF1B	0	0.977164	0.425	0.037	0
hg38-RPS27L	5.21554e-287	0.977049	0.556	0.077	1.43615e-282
hg38-HNRNPM	0	0.976891	0.536	0.055	0
hg38-NDUFB8	0	0.9757	0.555	0.064	0
hg38-UQCRQ	0	0.975618	0.598	0.076	0
hg38-AHR	0	0.974798	0.411	0.032	0
hg38-PSMB6	0	0.970657	0.516	0.06	0
hg38-MYCBP2	0	0.96947	0.471	0.05	0
hg38-ARPC3	8.99737e-145	0.969187	0.962	0.329	2.47752e-140
hg38-DMXL2	0	0.969071	0.504	0.052	0
hg38-IQGAP2	3.57173e-282	0.96812	0.578	0.084	9.83511e-278
hg38-DIAPH2	0	0.966401	0.433	0.034	0
hg38-H1-10	2.03153e-303	0.966237	0.396	0.038	5.59401e-299
hg38-MRPL20	0	0.964872	0.509	0.05	0
hg38-TBXAS1	0	0.964753	0.602	0.079	0
hg38-FGR	1.45889e-238	0.963325	0.805	0.172	4.01721e-234
hg38-FKBP1A	6.91499e-244	0.962659	0.822	0.171	1.90411e-239
hg38-RHOB	1.4204e-203	0.962406	0.498	0.084	3.91121e-199
hg38-COX6A1	8.38002e-249	0.961836	0.778	0.156	2.30752e-244
hg38-ITGAM	1.33034e-271	0.961737	0.725	0.13	3.66321e-267
hg38-TSPO	2.81341e-163	0.95945	0.989	0.338	7.747e-159
hg38-MMP19	3.11526e-164	0.959316	0.336	0.05	8.57819e-160
hg38-YWHAG	5.32475e-297	0.959015	0.52	0.066	1.46622e-292
hg38-ZNHIT1	3.23118e-305	0.956883	0.629	0.092	8.89737e-301
hg38-ELOB	4.76728e-223	0.955331	0.853	0.194	1.31272e-218
hg38-PLEKHO1	0	0.954824	0.433	0.031	0
hg38-SNRPG	0	0.95405	0.576	0.071	0
hg38-PSME2	0	0.953985	0.478	0.046	0
hg38-SYK	1.39623e-263	0.952917	0.655	0.112	3.84465e-259
hg38-CDKN1A	0	0.951783	0.405	0.034	0
hg38-MTSS1	1.063e-259	0.950749	0.416	0.049	2.92708e-255
hg38-FAM120A	1.16166e-293	0.950091	0.613	0.09	3.19875e-289
hg38-PPARG	0	0.94943	0.413	0.025	0
hg38-RPN2	0	0.947947	0.522	0.053	0
hg38-CALR	5.45747e-291	0.946605	0.533	0.069	1.50277e-286
hg38-WASF2	2.16625e-249	0.946144	0.689	0.128	5.96497e-245
hg38-SERPINB9	0	0.945269	0.376	0.032	0
hg38-SNRPB	0	0.944069	0.591	0.073	0
hg38-JARID2	0	0.943773	0.507	0.06	0
hg38-C19orf53	0	0.939466	0.591	0.08	0
hg38-CALM1	2.68901e-181	0.938926	0.918	0.257	7.40446e-177
hg38-GTF3A	1.31657e-305	0.937024	0.536	0.068	3.6253e-301
hg38-TCF25	0	0.935745	0.62	0.088	0
hg38-LAMTOR4	1.64457e-197	0.933849	0.856	0.218	4.52849e-193
hg38-EIF1AX	0	0.93308	0.531	0.061	0
hg38-PPT1	0	0.932345	0.496	0.052	0
hg38-EFHD2	7.2243e-178	0.932197	0.896	0.252	1.98928e-173
hg38-AP1S2	1.19887e-281	0.931832	0.562	0.08	3.3012e-277
hg38-VPS29	3.59526e-298	0.931631	0.536	0.07	9.8999e-294
hg38-PSMA4	0	0.931435	0.542	0.066	0
hg38-MORF4L1	9.19385e-248	0.931309	0.738	0.143	2.53162e-243
hg38-HNRNPK	4.84685e-198	0.930463	0.838	0.209	1.33463e-193
hg38-CCDC69	0	0.929968	0.52	0.058	0
hg38-ARPC4	4.18897e-256	0.929848	0.755	0.144	1.15348e-251
hg38-POLR1D	0	0.929627	0.531	0.064	0
hg38-MOB1A	1.15189e-244	0.928953	0.751	0.149	3.17183e-240
hg38-SEPTIN2	4.77325e-283	0.926006	0.524	0.07	1.31436e-278
hg38-GADD45GIP1	0	0.925589	0.484	0.05	0
hg38-EHBP1L1	0	0.92513	0.576	0.071	0
hg38-PDIA3	5.8531e-299	0.924637	0.527	0.066	1.61171e-294
hg38-PLAUR	9.2812e-186	0.924554	0.742	0.179	2.55567e-181
hg38-TMEM123	0	0.924251	0.545	0.068	0
hg38-TMEM219	0	0.924072	0.482	0.052	0
hg38-ATP2B1	2.16394e-268	0.924052	0.473	0.06	5.95862e-264
hg38-HSPE1	6.71547e-272	0.92222	0.438	0.052	1.84917e-267
hg38-PTPN2	0	0.921992	0.491	0.054	0
hg38-POLE4	0	0.921687	0.487	0.051	0
hg38-MYL6	1.84827e-130	0.921529	0.993	0.369	5.08938e-126
hg38-NDUFA1	6.89493e-244	0.92113	0.704	0.134	1.89859e-239
hg38-HLA-DRA	5.55289e-294	0.920335	0.424	0.044	1.52904e-289
hg38-CD44	1.73313e-210	0.919784	0.755	0.167	4.77234e-206
hg38-MTPN	1.29393e-213	0.919754	0.884	0.216	3.56296e-209
hg38-STAB1	7.82251e-243	0.916659	0.465	0.064	2.15401e-238
hg38-ATP6V1B2	7.64525e-265	0.916167	0.707	0.126	2.1052e-260
hg38-SRRM2	6.45084e-233	0.916021	0.796	0.17	1.7763e-228
hg38-BST2	0	0.915626	0.447	0.04	0
hg38-PSMB1	3.99711e-284	0.915601	0.596	0.089	1.10064e-279
hg38-METRNL	3.83282e-211	0.914797	0.685	0.142	1.05541e-206
hg38-CCT6A	0	0.913476	0.48	0.044	0
hg38-SAT1	3.04569e-121	0.913453	0.998	0.389	8.38661e-117
hg38-KLF4	6.12691e-292	0.911929	0.402	0.04	1.68711e-287
hg38-NIBAN2	0	0.911351	0.418	0.03	0
hg38-TAGLN2	2.98472e-194	0.911178	0.784	0.189	8.21872e-190
hg38-DIAPH1	5.23718e-280	0.911136	0.595	0.088	1.44211e-275
hg38-HSPA5	1.83e-206	0.911035	0.565	0.103	5.03908e-202
hg38-SNX2	0	0.910193	0.515	0.054	0
hg38-PA2G4	7.07925e-305	0.9086	0.453	0.049	1.94934e-300
hg38-VDAC2	0	0.908357	0.536	0.063	0
hg38-SLC25A24	1.84386e-292	0.907196	0.498	0.062	5.07726e-288
hg38-ZC3H15	1.43505e-286	0.906987	0.545	0.074	3.95155e-282
hg38-AURKAIP1	2.75565e-281	0.906562	0.629	0.098	7.58794e-277
hg38-COPA	2.99065e-275	0.906395	0.565	0.082	8.23506e-271
hg38-DDX46	6.69092e-273	0.905787	0.5	0.067	1.84241e-268
hg38-CIAO2B	2.11528e-298	0.905119	0.569	0.078	5.82463e-294
hg38-NOP53	0	0.903575	0.433	0.034	0
hg38-ATP6V0D1	3.80734e-237	0.901228	0.702	0.136	1.04839e-232
hg38-YWHAZ	1.97374e-180	0.901104	0.924	0.261	5.43489e-176
hg38-TYROBP	8.22211e-125	0.901001	0.995	0.365	2.26404e-120
hg38-CYCS	1.1221e-297	0.900445	0.46	0.052	3.08982e-293
hg38-SULT1A1	0	0.900191	0.449	0.039	0
hg38-HSBP1	5.04145e-246	0.89991	0.695	0.129	1.38821e-241
hg38-HP1BP3	0	0.899849	0.553	0.071	0
hg38-ASGR1	0	0.898878	0.442	0.024	0
hg38-SSR2	5.57574e-281	0.898789	0.593	0.089	1.53534e-276
hg38-MNDA	6.45488e-189	0.896367	0.953	0.279	1.77742e-184
hg38-ATP6V1G1	8.27076e-247	0.8949	0.758	0.149	2.27744e-242
hg38-HNRNPR	0	0.894368	0.484	0.052	0
hg38-EIF5A	1.89046e-302	0.893637	0.495	0.059	5.20558e-298
hg38-ARF1	4.35294e-232	0.893202	0.813	0.175	1.19863e-227
hg38-JTB	2.28646e-259	0.891925	0.609	0.099	6.29599e-255
hg38-NDUFS7	0	0.891228	0.469	0.049	0
hg38-UQCRC1	0	0.890951	0.498	0.056	0
hg38-C4orf48	1.87527e-299	0.889457	0.558	0.075	5.16374e-295
hg38-AGFG1	1.84133e-200	0.887911	0.835	0.204	5.07027e-196
hg38-REEP5	1.93819e-275	0.887627	0.611	0.094	5.33701e-271
hg38-SRP72	0	0.8875	0.449	0.043	0
hg38-COPE	1.68821e-231	0.886313	0.655	0.123	4.64866e-227
hg38-PRNP	0	0.885343	0.415	0.039	0
hg38-PSMB8	0	0.884221	0.562	0.071	0
hg38-SLFN11	0	0.883037	0.382	0.028	0
hg38-PTAFR	3.84466e-276	0.882499	0.544	0.076	1.05866e-271
hg38-HMGB1	3.9616e-183	0.880817	0.925	0.254	1.09087e-178
hg38-NCOR1	1.19179e-275	0.879261	0.593	0.089	3.28171e-271
hg38-SRRM1	1.1429e-269	0.878109	0.625	0.1	3.1471e-265
hg38-PCM1	5.77215e-263	0.877439	0.445	0.055	1.58942e-258
hg38-PSMB3	1.66915e-224	0.876852	0.722	0.147	4.59618e-220
hg38-KLF6	7.36899e-138	0.875484	0.895	0.29	2.02912e-133
hg38-TMIGD3	1.22637e-129	0.875429	0.331	0.058	3.37694e-125
hg38-RNASE6	1.00148e-217	0.87299	0.675	0.136	2.75768e-213
hg38-CD33	0	0.871681	0.416	0.028	0
hg38-RTRAF	2.08631e-307	0.871275	0.498	0.059	5.74486e-303
hg38-ZNF106	7.57231e-227	0.870205	0.684	0.134	2.08511e-222
hg38-BRK1	1.05518e-258	0.869701	0.647	0.11	2.90554e-254
hg38-EIF5B	1.01823e-296	0.868851	0.415	0.042	2.8038e-292
hg38-BACH1	3.00227e-241	0.86833	0.655	0.118	8.26704e-237
hg38-PSMD7	2.04545e-305	0.868247	0.533	0.067	5.63236e-301
hg38-LCP1	5.52081e-151	0.867153	0.973	0.327	1.52021e-146
hg38-MAP2K1	0	0.866905	0.516	0.06	0
hg38-TNFRSF1B	1.6407e-188	0.866874	0.82	0.205	4.51784e-184
hg38-UBXN1	1.27309e-264	0.866722	0.545	0.08	3.50558e-260
hg38-COMT	5.43925e-304	0.864676	0.442	0.047	1.49775e-299
hg38-QKI	8.53718e-222	0.864001	0.747	0.156	2.3508e-217
hg38-SQOR	3.0163e-276	0.863032	0.575	0.084	8.30568e-272
hg38-SNU13	4.76899e-281	0.862313	0.487	0.061	1.31319e-276
hg38-HK1	0	0.861757	0.462	0.044	0
hg38-WDR1	8.28453e-291	0.861238	0.571	0.08	2.28123e-286
hg38-LAIR1	4.53631e-278	0.860799	0.491	0.063	1.24912e-273
hg38-TRIM44	0	0.86064	0.411	0.032	0
hg38-ELK3	0	0.860618	0.405	0.033	0
hg38-SSBP1	0	0.860611	0.478	0.05	0
hg38-GUK1	7.93202e-242	0.860035	0.733	0.141	2.18416e-237
hg38-SAT2	0	0.859433	0.395	0.035	0
hg38-BZW1	5.73856e-215	0.859199	0.676	0.136	1.58017e-210
hg38-UBE2I	2.46043e-299	0.859172	0.558	0.075	6.77505e-295
hg38-EIF3I	1.08827e-306	0.859123	0.487	0.057	2.99665e-302
hg38-MRPL23	0	0.858387	0.433	0.039	0
hg38-NDUFB10	5.14598e-262	0.858289	0.565	0.086	1.417e-257
hg38-DOCK2	2.74896e-257	0.858072	0.509	0.072	7.56955e-253
hg38-SCPEP1	0	0.858026	0.462	0.042	0
hg38-RAP2B	1.15384e-263	0.857963	0.485	0.064	3.17721e-259
hg38-NCOA4	0	0.855348	0.531	0.064	0
hg38-PAK2	9.65138e-203	0.855027	0.853	0.208	2.6576e-198
hg38-UBE2L3	4.25517e-291	0.854477	0.535	0.07	1.1717e-286
hg38-GLIPR2	2.66928e-252	0.854214	0.687	0.123	7.35012e-248
hg38-SSR3	1.40633e-283	0.854013	0.493	0.062	3.87246e-279
hg38-SQSTM1	4.12757e-229	0.853904	0.658	0.124	1.13657e-224
hg38-NAA38	0	0.853893	0.467	0.051	0
hg38-SERPINB6	4.36733e-283	0.85338	0.427	0.047	1.20259e-278
hg38-UBR4	4.51978e-276	0.853092	0.476	0.059	1.24457e-271
hg38-ADAP2	4.33922e-248	0.85234	0.407	0.049	1.19485e-243
hg38-CAP1	6.53894e-161	0.851868	0.925	0.283	1.80056e-156
hg38-CAPZB	7.32046e-214	0.851829	0.78	0.171	2.01576e-209
hg38-PSMC5	0	0.85182	0.458	0.048	0
hg38-HNRNPC	1.67498e-229	0.851255	0.785	0.166	4.61223e-225
hg38-TGOLN2	5.63072e-239	0.850526	0.647	0.117	1.55048e-234
hg38-LGALS9	0	0.850382	0.473	0.05	0
hg38-AIMP1	0	0.849708	0.402	0.037	0
hg38-UCP2	1.14727e-248	0.848641	0.4	0.047	3.15913e-244
hg38-RBIS	0	0.848592	0.442	0.044	0
hg38-PBRM1	0	0.848084	0.442	0.044	0
hg38-METTL9	4.98595e-200	0.846909	0.725	0.162	1.37293e-195
hg38-CLINT1	0	0.846001	0.464	0.049	0
hg38-NDUFV2	9.32732e-280	0.844739	0.58	0.085	2.56837e-275
hg38-ARHGAP30	8.28685e-234	0.843992	0.615	0.109	2.28187e-229
hg38-MDH2	0	0.843519	0.449	0.041	0
hg38-CSNK2B	1.72049e-246	0.843387	0.567	0.091	4.73755e-242
hg38-ETFB	1.68709e-289	0.843325	0.484	0.059	4.64558e-285
hg38-PGD	1.0168e-220	0.842683	0.804	0.179	2.79985e-216
hg38-VMA21	3.02812e-278	0.84142	0.455	0.054	8.33822e-274
hg38-TCIRG1	2.09826e-245	0.8414	0.524	0.079	5.77778e-241
hg38-CCR2	0	0.841238	0.322	0.01	0
hg38-DUSP1	2.93923e-128	0.840669	0.967	0.362	8.09348e-124
hg38-PSME1	9.382e-262	0.840396	0.595	0.094	2.58343e-257
hg38-SNX17	0	0.840076	0.44	0.036	0
hg38-XRCC6	4.00844e-304	0.839866	0.438	0.046	1.10377e-299
hg38-SPCS1	3.51613e-276	0.839581	0.542	0.076	9.68203e-272
hg38-SETX	3.5385e-271	0.839221	0.525	0.073	9.74361e-267
hg38-SLC7A7	0	0.838809	0.402	0.037	0
hg38-TCN2	0	0.837861	0.407	0.038	0
hg38-CASP1	6.90079e-304	0.837593	0.48	0.055	1.9002e-299
hg38-CES1	0	0.837321	0.284	0.004	0
hg38-ZNF207	2.47824e-239	0.836581	0.622	0.109	6.82409e-235
hg38-BAX	1.2365e-287	0.834754	0.496	0.062	3.40483e-283
hg38-KDELR1	1.9751e-295	0.833562	0.451	0.05	5.43864e-291
hg38-MBD2	3.92912e-293	0.83255	0.693	0.111	1.08192e-288
hg38-GNAS	3.17542e-181	0.832521	0.807	0.201	8.74385e-177
hg38-SNRPD1	0	0.831694	0.405	0.035	0
hg38-IL10RA	4.11224e-287	0.831613	0.5	0.062	1.13235e-282
hg38-OSBPL11	1.30251e-247	0.830908	0.52	0.077	3.5866e-243
hg38-UBB	1.60736e-211	0.830162	0.631	0.122	4.42603e-207
hg38-NDUFAB1	1.14053e-298	0.829408	0.425	0.044	3.14056e-294
hg38-TAOK1	1.05302e-248	0.828887	0.575	0.091	2.89961e-244
hg38-FMN1	4.06913e-302	0.828843	0.4	0.038	1.12047e-297
hg38-SLC16A6	6.00583e-228	0.828199	0.424	0.056	1.65376e-223
hg38-G6PD	0	0.828108	0.491	0.055	0
hg38-SSB	1.18004e-295	0.827625	0.433	0.046	3.24935e-291
hg38-RAB31	2.22456e-187	0.826243	0.762	0.181	6.12554e-183
hg38-CLEC7A	6.40774e-260	0.826039	0.535	0.078	1.76443e-255
hg38-TUBA1C	1.27667e-284	0.823488	0.424	0.046	3.51544e-280
hg38-ANXA6	0	0.822897	0.373	0.017	0
hg38-VPS28	2.37954e-264	0.822178	0.562	0.084	6.55229e-260
hg38-MRPS34	0	0.822056	0.422	0.039	0
hg38-CORO1C	1.15474e-292	0.821673	0.455	0.051	3.17968e-288
hg38-LY86	0	0.821171	0.365	0.031	0
hg38-RNF181	1.14016e-243	0.820913	0.52	0.078	3.13954e-239
hg38-EIF2S3	2.70826e-242	0.820656	0.504	0.074	7.45748e-238
hg38-CDC37	3.41573e-264	0.820102	0.476	0.062	9.40555e-260
hg38-AP2M1	1.60332e-263	0.819649	0.511	0.071	4.41492e-259
hg38-PSMD8	7.93055e-267	0.81942	0.533	0.075	2.18376e-262
hg38-PTPRE	1.33868e-179	0.819331	0.86	0.229	3.68618e-175
hg38-PRKAG2	0	0.819284	0.413	0.038	0
hg38-TMEM160	0	0.818926	0.393	0.033	0
hg38-SNRPE	0	0.817842	0.438	0.044	0
hg38-ARPC5	4.51489e-131	0.817652	0.987	0.352	1.24322e-126
hg38-ATP5IF1	4.05257e-263	0.817556	0.524	0.074	1.11591e-258
hg38-CEP170	8.89716e-235	0.817418	0.489	0.072	2.44992e-230
hg38-GIMAP7	0	0.817248	0.342	0.026	0
hg38-LDLR	0	0.817235	0.333	0.022	0
hg38-MICOS13	1.04752e-264	0.816628	0.393	0.043	2.88445e-260
hg38-TXNDC17	6.48541e-239	0.816497	0.611	0.104	1.78582e-234
hg38-SPCS3	1.56707e-250	0.816201	0.635	0.108	4.31508e-246
hg38-HMGA1	2.55373e-304	0.815571	0.405	0.039	7.03195e-300
hg38-GSTK1	9.65132e-304	0.81529	0.48	0.055	2.65759e-299
hg38-CNBP	1.41167e-192	0.814839	0.735	0.168	3.88718e-188
hg38-HNRNPF	1.95102e-260	0.813118	0.616	0.099	5.37233e-256
hg38-ANAPC11	4.38883e-253	0.812946	0.56	0.086	1.20851e-248
hg38-MAP3K1	7.28938e-242	0.812432	0.502	0.073	2.0072e-237
hg38-CNIH4	1.81962e-211	0.811479	0.531	0.09	5.01051e-207
hg38-GOLGA4	2.14585e-236	0.811283	0.484	0.07	5.9088e-232
hg38-SKP1	3.09563e-230	0.809637	0.68	0.129	8.52412e-226
hg38-ARL6IP5	4.48676e-241	0.808857	0.649	0.116	1.23548e-236
hg38-NR4A1	5.09456e-219	0.808063	0.324	0.035	1.40284e-214
hg38-PTBP1	0	0.807763	0.436	0.044	0
hg38-FCGR1A	2.13969e-218	0.807077	0.449	0.065	5.89184e-214
hg38-COX17	1.36573e-293	0.805884	0.453	0.05	3.76068e-289
hg38-RTN4	8.27217e-175	0.805802	0.813	0.21	2.27782e-170
hg38-SCARB2	1.25495e-237	0.804688	0.402	0.049	3.45563e-233
hg38-AKAP9	5.77337e-249	0.804243	0.395	0.045	1.58976e-244
hg38-NDUFA3	1.30417e-262	0.803534	0.438	0.053	3.59117e-258
hg38-ST13	7.2314e-242	0.80333	0.458	0.062	1.99124e-237
hg38-SLTM	2.97208e-218	0.801944	0.549	0.094	8.18392e-214
hg38-GAS7	2.99955e-230	0.801717	0.582	0.098	8.25955e-226
hg38-COX7A2L	5.47095e-267	0.798796	0.496	0.066	1.50648e-262
hg38-HCLS1	2.02101e-166	0.797376	0.838	0.229	5.56504e-162
hg38-KHDRBS1	1.27165e-233	0.796605	0.573	0.096	3.50162e-229
hg38-SF3B2	6.24541e-270	0.796312	0.587	0.089	1.71974e-265
hg38-PLAAT3	0	0.795525	0.382	0.019	0
hg38-BDP1	1.01035e-253	0.794979	0.418	0.05	2.78209e-249
hg38-NDUFA12	1.20705e-285	0.794603	0.413	0.044	3.32374e-281
hg38-EIF3J	8.0494e-257	0.793917	0.398	0.045	2.21648e-252
hg38-SNRPB2	9.79391e-303	0.793524	0.436	0.046	2.69685e-298
hg38-TIMM8B	1.85144e-251	0.793463	0.442	0.056	5.09812e-247
hg38-PARVG	1.64881e-285	0.790931	0.478	0.058	4.54016e-281
hg38-PLD3	1.68437e-279	0.789694	0.367	0.035	4.63807e-275
hg38-SRSF2	6.98841e-234	0.789526	0.604	0.105	1.92433e-229
hg38-DHX36	3.22996e-279	0.788978	0.482	0.06	8.89402e-275
hg38-HOOK3	9.99412e-250	0.78876	0.509	0.073	2.75198e-245
hg38-TCEA1	1.86254e-253	0.788651	0.505	0.072	5.12869e-249
hg38-NDUFB5	0	0.788004	0.433	0.042	0
hg38-HADHB	8.89371e-273	0.786743	0.451	0.054	2.44897e-268
hg38-CCND3	5.689e-255	0.786496	0.556	0.083	1.56652e-250
hg38-HELZ	9.76064e-291	0.785902	0.415	0.043	2.68769e-286
hg38-EIF5	8.42261e-219	0.785805	0.622	0.116	2.31925e-214
hg38-CAPZA1	3.60101e-201	0.784737	0.787	0.18	9.91573e-197
hg38-NRGN	0	0.783834	0.358	0.014	0
hg38-REL	1.24634e-189	0.783725	0.72	0.163	3.43192e-185
hg38-SEC31A	9.88262e-293	0.783117	0.393	0.038	2.72128e-288
hg38-FNBP1	2.72815e-241	0.782402	0.507	0.075	7.51222e-237
hg38-HM13	3.0561e-250	0.7824	0.465	0.062	8.41529e-246
hg38-ATF4	1.11082e-236	0.780915	0.511	0.077	3.05876e-232
hg38-GNA15	8.77226e-274	0.780792	0.356	0.034	2.41553e-269
hg38-ASPH	2.50568e-190	0.780717	0.665	0.144	6.89965e-186
hg38-HIPK2	3.16282e-219	0.778737	0.487	0.075	8.70915e-215
hg38-HERPUD1	5.33551e-186	0.778529	0.473	0.081	1.46919e-181
hg38-MARCO	6.30602e-174	0.778414	0.405	0.065	1.73643e-169
hg38-MEF2C	1.04871e-233	0.778115	0.313	0.03	2.88774e-229
hg38-FBP1	6.42919e-181	0.776769	0.345	0.047	1.77034e-176
hg38-DDX18	1.79859e-225	0.775848	0.402	0.052	4.95259e-221
hg38-TRAM1	1.1646e-280	0.775266	0.422	0.046	3.20685e-276
hg38-PTPN6	2.03897e-235	0.772574	0.625	0.11	5.61449e-231
hg38-KIF5B	4.56105e-227	0.772519	0.675	0.129	1.25593e-222
hg38-NDUFB4	5.83079e-233	0.772511	0.462	0.065	1.60557e-228
hg38-FKBP15	2.25635e-286	0.770585	0.453	0.052	6.2131e-282
hg38-CTNNB1	1.20578e-196	0.770484	0.531	0.096	3.32024e-192
hg38-PSMB4	3.85281e-250	0.770007	0.475	0.064	1.06091e-245
hg38-P2RY1	2.10142e-247	0.769883	0.322	0.03	5.78647e-243
hg38-WNK1	4.91218e-245	0.769115	0.611	0.102	1.35262e-240
hg38-GADD45B	1.24952e-156	0.768623	0.655	0.161	3.44067e-152
hg38-MIS18BP1	1.29423e-253	0.767145	0.409	0.048	3.5638e-249
hg38-HDLBP	3.35007e-246	0.766493	0.467	0.064	9.22476e-242
hg38-GRB2	1.29806e-175	0.766003	0.893	0.236	3.57434e-171
hg38-SRP9	2.85172e-268	0.765949	0.48	0.062	7.85248e-264
hg38-CUX1	1.48185e-237	0.765846	0.505	0.075	4.08042e-233
hg38-PPM1G	3.71126e-296	0.765602	0.444	0.048	1.02193e-291
hg38-SELENOH	2.2082e-262	0.763601	0.396	0.044	6.0805e-258
hg38-UTRN	1.80432e-241	0.763306	0.476	0.067	4.96837e-237
hg38-FOS	1.5225e-117	0.76297	0.975	0.377	4.19236e-113
hg38-PSMB2	2.53126e-303	0.762775	0.416	0.041	6.97007e-299
hg38-ORMDL1	8.92796e-240	0.762378	0.438	0.058	2.4584e-235
hg38-UQCRFS1	6.56911e-264	0.760639	0.442	0.054	1.80887e-259
hg38-PLP2	5.72684e-208	0.760153	0.731	0.155	1.57694e-203
hg38-CHD1	1.6893e-211	0.759655	0.605	0.113	4.65167e-207
hg38-FGD2	0	0.758657	0.358	0.028	0
hg38-HSPA9	1.91712e-250	0.757122	0.393	0.045	5.27898e-246
hg38-UBE3A	2.61041e-287	0.75708	0.376	0.036	7.18804e-283
hg38-DOCK8	2.30929e-218	0.755485	0.645	0.122	6.35886e-214
hg38-HDGF	8.52636e-302	0.755465	0.404	0.039	2.34782e-297
hg38-EIF4H	3.333e-265	0.755321	0.475	0.061	9.17774e-261
hg38-CAT	9.37856e-259	0.755251	0.46	0.059	2.58248e-254
hg38-TRIP12	4.53819e-223	0.755089	0.553	0.093	1.24964e-218
hg38-LIPA	2.17255e-229	0.754946	0.429	0.057	5.98234e-225
hg38-DDX24	2.95146e-283	0.754499	0.435	0.048	8.12714e-279
hg38-MRPL51	1.42025e-239	0.753711	0.48	0.068	3.9108e-235
hg38-IFNGR2	1.24203e-199	0.753049	0.745	0.165	3.42005e-195
hg38-CCT8	0	0.752398	0.405	0.038	0
hg38-PLIN3	2.84643e-239	0.751951	0.558	0.089	7.83793e-235
hg38-RAB13	3.56166e-232	0.751554	0.396	0.049	9.80738e-228
hg38-SCAF11	8.73161e-199	0.751547	0.76	0.172	2.40434e-194
hg38-ZBTB43	1.23054e-303	0.751148	0.324	0.024	3.3884e-299
hg38-SKAP2	2.91229e-206	0.751061	0.778	0.174	8.01929e-202
hg38-RHOA	1.93572e-134	0.750916	0.958	0.315	5.3302e-130
hg38-XRN2	1.08532e-232	0.750421	0.689	0.131	2.98853e-228
hg38-SWAP70	4.29147e-268	0.749724	0.402	0.044	1.1817e-263
hg38-DAZAP2	5.96611e-188	0.748789	0.8	0.193	1.64283e-183
hg38-HEBP2	4.65279e-214	0.748623	0.716	0.148	1.28119e-209
hg38-NCOR2	1.50022e-291	0.747581	0.371	0.034	4.13102e-287
hg38-SLC44A1	2.45613e-298	0.74734	0.342	0.028	6.7632e-294
hg38-FYB1	2.49074e-156	0.747338	0.94	0.291	6.85851e-152
hg38-CREG1	1.44002e-229	0.746914	0.585	0.099	3.96523e-225
hg38-PPIG	2.64096e-248	0.746165	0.551	0.085	7.27215e-244
hg38-BLOC1S6	4.43559e-243	0.745225	0.416	0.051	1.22139e-238
hg38-TIMM13	3.8727e-290	0.745057	0.396	0.039	1.06639e-285
hg38-NDUFB1	2.77245e-214	0.744959	0.598	0.11	7.63423e-210
hg38-PTPN18	5.4416e-295	0.744026	0.382	0.035	1.4984e-290
hg38-RAB5IF	5.44259e-204	0.743901	0.709	0.15	1.49867e-199
hg38-MYDGF	1.49791e-293	0.743836	0.389	0.037	4.12463e-289
hg38-ZYX	7.40979e-186	0.742697	0.735	0.171	2.04036e-181
hg38-FRG1	2.30199e-264	0.742597	0.398	0.043	6.33877e-260
hg38-PPIF	1.20655e-224	0.742484	0.431	0.058	3.32234e-220
hg38-STMP1	4.25126e-234	0.741627	0.595	0.101	1.17063e-229
hg38-PDXK	3.28306e-244	0.741311	0.475	0.065	9.04022e-240
hg38-PSMB7	7.56354e-280	0.740847	0.391	0.039	2.0827e-275
hg38-SQLE	0	0.740492	0.284	0.016	0
hg38-YY1	1.18754e-231	0.740408	0.644	0.117	3.27002e-227
hg38-HLA-DRB1	1.46172e-228	0.740246	0.336	0.036	4.02501e-224
hg38-LUC7L3	1.46789e-237	0.739395	0.493	0.072	4.04198e-233
hg38-THEMIS2	1.41273e-228	0.739184	0.615	0.109	3.8901e-224
hg38-SASH3	7.60862e-272	0.738363	0.425	0.048	2.09511e-267
hg38-SRSF3	7.32009e-160	0.738289	0.795	0.215	2.01566e-155
hg38-LYAR	0	0.738186	0.367	0.027	0
hg38-SELENOS	1.91097e-279	0.738182	0.415	0.044	5.26206e-275
hg38-SNRPF	5.11733e-280	0.737439	0.382	0.038	1.40911e-275
hg38-CYFIP1	1.38858e-249	0.737144	0.389	0.044	3.82359e-245
hg38-EIF4EBP1	3.00484e-248	0.736922	0.378	0.042	8.27412e-244
hg38-SNF8	2.56665e-286	0.736668	0.444	0.05	7.06754e-282
hg38-LARS1	1.15219e-296	0.736003	0.375	0.034	3.17266e-292
hg38-BLVRA	8.77599e-279	0.735637	0.369	0.035	2.41656e-274
hg38-EIF2A	0	0.734138	0.358	0.027	0
hg38-LTBR	4.03184e-270	0.734084	0.395	0.042	1.11021e-265
hg38-DSE	1.60709e-183	0.732904	0.495	0.089	4.42529e-179
hg38-MRPS5	0	0.732563	0.382	0.03	0
hg38-H2AZ2	1.73198e-217	0.731956	0.558	0.097	4.76919e-213
hg38-NARS1	1.00425e-263	0.731907	0.385	0.041	2.76531e-259
hg38-TFPI	4.89218e-177	0.730313	0.356	0.052	1.34711e-172
hg38-NDFIP1	5.35605e-241	0.729888	0.491	0.07	1.47484e-236
hg38-AGTRAP	7.94213e-225	0.729795	0.678	0.13	2.18695e-220
hg38-PHB2	6.38238e-303	0.728649	0.395	0.037	1.75745e-298
hg38-TMOD3	1.5045e-205	0.728596	0.64	0.126	4.14278e-201
hg38-PHPT1	2.25964e-227	0.728237	0.376	0.045	6.22214e-223
hg38-ATP6V1A	2.95385e-222	0.727714	0.507	0.079	8.13373e-218
hg38-GTF2A2	4.10843e-232	0.727426	0.435	0.058	1.1313e-227
hg38-TXNL4A	1.70924e-234	0.726822	0.431	0.057	4.70656e-230
hg38-PDK4	3.75287e-144	0.726438	0.307	0.046	1.03339e-139
hg38-METAP2	1.07869e-251	0.725872	0.345	0.035	2.97029e-247
hg38-PNP	2.08663e-248	0.725686	0.32	0.03	5.74575e-244
hg38-MRPS21	2.41267e-228	0.725649	0.38	0.046	6.64353e-224
hg38-SCP2	1.13688e-239	0.725214	0.389	0.046	3.13051e-235
hg38-RNF130	4.24972e-231	0.724863	0.629	0.112	1.1702e-226
hg38-PARP14	7.51142e-243	0.724462	0.362	0.039	2.06835e-238
hg38-ROMO1	3.2971e-218	0.724339	0.485	0.076	9.07891e-214
hg38-ATOX1	5.10008e-224	0.724102	0.447	0.064	1.40436e-219
hg38-SRSF7	8.47912e-195	0.724043	0.455	0.075	2.33481e-190
hg38-RSL24D1	1.53518e-226	0.720932	0.415	0.054	4.22728e-222
hg38-TNFAIP2	2.45565e-201	0.719466	0.527	0.092	6.76188e-197
hg38-GLTP	7.25792e-242	0.717783	0.369	0.04	1.99854e-237
hg38-CHP1	1.70236e-264	0.717418	0.482	0.062	4.68762e-260
hg38-ILF2	5.93572e-273	0.716982	0.335	0.029	1.63446e-268
hg38-IQGAP1	4.29163e-134	0.71694	0.918	0.298	1.18174e-129
hg38-SNX5	7.08094e-242	0.716935	0.358	0.039	1.94981e-237
hg38-RHOQ	1.94821e-225	0.716866	0.505	0.078	5.36459e-221
hg38-PSMD1	7.03339e-256	0.716735	0.416	0.049	1.93671e-251
hg38-SYNGR2	4.22459e-256	0.716558	0.396	0.044	1.16328e-251
hg38-CSK	2.06191e-260	0.71642	0.422	0.049	5.67768e-256
hg38-ENSA	3.33307e-252	0.716267	0.44	0.055	9.17794e-248
hg38-ADAM17	2.57877e-209	0.714951	0.464	0.071	7.10091e-205
hg38-TUBGCP2	5.29617e-243	0.714547	0.449	0.059	1.45835e-238
hg38-LAPTM4A	1.72012e-210	0.714539	0.504	0.083	4.73652e-206
hg38-SLC16A7	1.05059e-302	0.714109	0.296	0.02	2.8929e-298
hg38-HMGN3	3.24835e-295	0.713872	0.327	0.026	8.94466e-291
hg38-TMED5	1.71304e-208	0.713816	0.482	0.077	4.71701e-204
hg38-U2SURP	8.77239e-225	0.712748	0.378	0.046	2.41557e-220
hg38-PLAC8	2.2236e-183	0.71222	0.431	0.068	6.12292e-179
hg38-TMEM258	5.13129e-228	0.711929	0.545	0.089	1.41295e-223
hg38-SLC43A2	5.52221e-181	0.71184	0.551	0.108	1.5206e-176
hg38-PLXDC2	6.21347e-202	0.711475	0.487	0.08	1.71094e-197
hg38-UBL5	1.51192e-187	0.711131	0.829	0.201	4.16323e-183
hg38-ATRX	2.55348e-211	0.711035	0.509	0.084	7.03127e-207
hg38-SSR1	6.23721e-202	0.710819	0.418	0.062	1.71748e-197
hg38-UFC1	3.31488e-261	0.710813	0.396	0.044	9.12784e-257
hg38-TM9SF3	1.09843e-240	0.709761	0.515	0.076	3.02465e-236
hg38-ECH1	4.22823e-305	0.709421	0.365	0.031	1.16429e-300
hg38-PPA1	5.17774e-298	0.708739	0.325	0.025	1.42574e-293
hg38-CTDNEP1	1.27542e-265	0.708513	0.458	0.057	3.512e-261
hg38-EIF4G3	2.12554e-214	0.708437	0.473	0.073	5.85289e-210
hg38-TUFM	1.63878e-253	0.708383	0.395	0.044	4.51255e-249
hg38-CNPY3	9.17924e-238	0.707663	0.573	0.093	2.5276e-233
hg38-KIAA0930	2.11435e-250	0.704009	0.387	0.043	5.82207e-246
hg38-CD81	3.11477e-199	0.703657	0.358	0.047	8.57683e-195
hg38-CALM3	9.15255e-199	0.703416	0.551	0.1	2.52025e-194
hg38-XBP1	8.6212e-234	0.701947	0.425	0.055	2.37393e-229
hg38-RWDD1	3.46328e-231	0.701521	0.375	0.044	9.5365e-227
hg38-PFDN2	1.87924e-236	0.701015	0.396	0.048	5.17468e-232
hg38-RAB14	1.96268e-229	0.700753	0.525	0.083	5.40443e-225
hg38-RBMS1	6.59056e-188	0.700511	0.745	0.172	1.81478e-183
hg38-DBNL	5.45698e-218	0.700058	0.473	0.072	1.50263e-213
hg38-MRPL52	7.40515e-230	0.700057	0.36	0.041	2.03908e-225
hg38-ILF3	1.09765e-269	0.69947	0.367	0.036	3.02248e-265
hg38-SUMO3	4.35288e-252	0.697014	0.405	0.047	1.19861e-247
hg38-ANPEP	1.96401e-188	0.696956	0.365	0.05	5.40811e-184
hg38-SMC1A	6.00716e-258	0.696528	0.384	0.041	1.65413e-253
hg38-MAP3K20	1.19717e-234	0.696071	0.436	0.057	3.29653e-230
hg38-PPP1CC	2.16462e-222	0.69592	0.371	0.045	5.96051e-218
hg38-EIF3B	4.17816e-248	0.695268	0.32	0.03	1.1505e-243
hg38-NUDC	5.4451e-256	0.694989	0.384	0.042	1.49936e-251
hg38-SLC43A3	6.19857e-230	0.693027	0.325	0.033	1.70684e-225
hg38-NUS1	8.72996e-278	0.692487	0.325	0.027	2.40388e-273
hg38-GRK3	6.09399e-303	0.692436	0.322	0.024	1.67804e-298
hg38-POLR2E	1.53362e-241	0.691185	0.393	0.046	4.22297e-237
hg38-IL27RA	0	0.690788	0.282	0.016	0
hg38-UBE2K	5.04544e-249	0.690422	0.447	0.057	1.38931e-244
hg38-BPTF	5.48026e-191	0.69029	0.484	0.083	1.50904e-186
hg38-SPG21	7.92891e-244	0.690251	0.402	0.048	2.1833e-239
hg38-SLC36A4	8.66593e-227	0.690236	0.495	0.074	2.38625e-222
hg38-ADAM9	2.33649e-175	0.690122	0.398	0.064	6.43377e-171
hg38-NEDD8	6.24285e-169	0.690105	0.724	0.175	1.71903e-164
hg38-RGS2	1.5534e-135	0.689999	0.649	0.172	4.27744e-131
hg38-SH3BP2	3.8883e-210	0.688819	0.418	0.059	1.07068e-205
hg38-DYNLRB1	7.06045e-205	0.687942	0.524	0.09	1.94417e-200
hg38-PPP4R3A	1.10668e-233	0.687022	0.376	0.044	3.04734e-229
hg38-MTCH1	1.45383e-244	0.686776	0.424	0.053	4.00328e-240
hg38-PAPOLA	5.04494e-163	0.686396	0.575	0.125	1.38918e-158
hg38-RRAS	1.3927e-246	0.685385	0.32	0.03	3.83494e-242
hg38-HLA-B	2.11818e-121	0.685291	1	0.377	5.83263e-117
hg38-LEPROT	6.25097e-218	0.684738	0.584	0.104	1.72127e-213
hg38-OS9	1.20229e-223	0.684495	0.504	0.078	3.31063e-219
hg38-SNRPD3	1.46872e-245	0.684444	0.409	0.049	4.04426e-241
hg38-RBMX	3.23897e-208	0.684427	0.367	0.047	8.91883e-204
hg38-CHORDC1	5.59472e-252	0.684255	0.38	0.041	1.54056e-247
hg38-GLUL	4.07119e-124	0.683684	0.885	0.285	1.12104e-119
hg38-VCP	8.56188e-220	0.683601	0.498	0.078	2.3576e-215
hg38-LAMTOR2	9.33409e-204	0.683476	0.478	0.077	2.57023e-199
hg38-PRKACA	1.05071e-290	0.68337	0.433	0.046	2.89324e-286
hg38-ANXA7	9.00665e-241	0.682992	0.404	0.049	2.48007e-236
hg38-SMARCA5	1.20726e-220	0.682982	0.427	0.059	3.3243e-216
hg38-CIB1	2.883e-177	0.682602	0.478	0.087	7.93864e-173
hg38-BAZ1B	1.77003e-264	0.682496	0.327	0.029	4.87395e-260
hg38-CCT4	8.14848e-238	0.682342	0.358	0.039	2.24377e-233
hg38-IPO7	1.19482e-254	0.682322	0.324	0.03	3.29007e-250
hg38-MRPL57	2.65619e-247	0.68186	0.376	0.042	7.3141e-243
hg38-UQCRC2	5.61222e-244	0.680878	0.353	0.037	1.54538e-239
hg38-ANKRD11	1.91156e-198	0.678756	0.604	0.118	5.26367e-194
hg38-PDCD6IP	5.50614e-215	0.678093	0.424	0.06	1.51617e-210
hg38-PSMD11	6.30377e-229	0.676304	0.356	0.04	1.7358e-224
hg38-SF3B1	2.40415e-176	0.675877	0.671	0.152	6.62005e-172
hg38-VHL	3.84459e-274	0.675699	0.373	0.036	1.05864e-269
hg38-RPL7L1	8.12996e-215	0.675454	0.342	0.04	2.23867e-210
hg38-PECAM1	2.24966e-246	0.675278	0.576	0.09	6.19467e-242
hg38-OSTC	8.37473e-204	0.674366	0.336	0.04	2.30607e-199
hg38-CSTB	2.60976e-141	0.673247	0.851	0.249	7.18622e-137
hg38-C9orf16	1.59835e-220	0.672802	0.516	0.083	4.40121e-216
hg38-CNTRL	1.49967e-228	0.671614	0.313	0.031	4.12949e-224
hg38-SRSF5	1.1445e-169	0.671366	0.607	0.132	3.15151e-165
hg38-IFI27L2	6.25463e-220	0.67122	0.362	0.043	1.72228e-215
hg38-FIS1	1.98887e-208	0.670711	0.444	0.066	5.47656e-204
hg38-MRFAP1	2.49094e-216	0.670489	0.471	0.072	6.85906e-212
hg38-GHITM	4.92784e-203	0.670485	0.516	0.089	1.35693e-198
hg38-RAB5C	4.43458e-185	0.670438	0.605	0.123	1.22111e-180
hg38-GNB2	1.17382e-194	0.669217	0.798	0.185	3.23224e-190
hg38-PSMA5	5.27866e-249	0.669209	0.373	0.04	1.45353e-244
hg38-TOP2B	6.08069e-237	0.668964	0.358	0.039	1.67438e-232
hg38-CMPK1	2.57512e-254	0.66878	0.351	0.035	7.09086e-250
hg38-NCF2	4.86402e-162	0.668653	0.885	0.247	1.33936e-157
hg38-AP1B1	2.37586e-224	0.668449	0.327	0.035	6.54216e-220
hg38-EIF4E2	1.44233e-222	0.667341	0.415	0.055	3.9716e-218
hg38-PDIA6	8.28808e-209	0.666817	0.375	0.048	2.28221e-204
hg38-CRYBG1	2.59073e-231	0.666682	0.34	0.036	7.13383e-227
hg38-SELENOF	1.6754e-218	0.666564	0.465	0.069	4.61339e-214
hg38-PGP	2.71101e-279	0.666518	0.364	0.034	7.46503e-275
hg38-SGMS2	1.94286e-257	0.666281	0.369	0.038	5.34985e-253
hg38-YME1L1	2.30218e-184	0.665389	0.551	0.106	6.33929e-180
hg38-TUBA1B	1.80847e-196	0.665256	0.513	0.089	4.9798e-192
hg38-USP8	3.42242e-199	0.665018	0.469	0.076	9.42399e-195
hg38-AMPH	1.84384e-276	0.664869	0.305	0.024	5.0772e-272
hg38-RNPS1	2.23261e-237	0.664668	0.365	0.041	6.14772e-233
hg38-HLA-A	4.25422e-130	0.664188	0.976	0.342	1.17144e-125
hg38-DNM1L	4.93519e-279	0.664105	0.293	0.021	1.35895e-274
hg38-SEPTIN7	1.24959e-166	0.663259	0.715	0.172	3.44087e-162
hg38-NDUFA6	4.35334e-209	0.663001	0.367	0.047	1.19874e-204
hg38-ATG3	6.5717e-190	0.662881	0.531	0.098	1.80958e-185
hg38-ETHE1	0	0.662877	0.287	0.015	0
hg38-GSPT1	5.40871e-207	0.662851	0.364	0.046	1.48934e-202
hg38-LDHA	3.25781e-145	0.662749	0.858	0.245	8.97072e-141
hg38-SLC1A3	8.71981e-136	0.662269	0.295	0.045	2.40109e-131
hg38-NDUFV3	2.08938e-263	0.661312	0.362	0.036	5.75333e-259
hg38-PCMT1	6.07654e-221	0.660707	0.491	0.075	1.67324e-216
hg38-LSM6	4.45036e-215	0.659875	0.416	0.057	1.22545e-210
hg38-RB1	7.96418e-196	0.659551	0.396	0.057	2.19302e-191
hg38-RNASEH2C	3.85831e-251	0.659391	0.344	0.034	1.06242e-246
hg38-NRIP1	1.85513e-196	0.658539	0.282	0.029	5.1083e-192
hg38-TMA7	6.81974e-155	0.658487	0.844	0.234	1.87788e-150
hg38-EFR3A	2.65615e-222	0.658145	0.336	0.037	7.31397e-218
hg38-TPI1	1.28617e-169	0.657588	0.847	0.222	3.54158e-165
hg38-PRDX3	5.85677e-210	0.657262	0.396	0.054	1.61272e-205
hg38-AMD1	7.74807e-182	0.656376	0.449	0.076	2.13351e-177
hg38-PTRHD1	5.76086e-302	0.656142	0.291	0.019	1.58631e-297
hg38-ARL8B	1.18632e-196	0.655977	0.455	0.073	3.26665e-192
hg38-CRTAP	2.2532e-231	0.655857	0.313	0.031	6.2044e-227
hg38-HMGN2	6.52519e-170	0.655843	0.653	0.148	1.79678e-165
hg38-FAM174C	4.98655e-284	0.655359	0.313	0.024	1.3731e-279
hg38-COPB1	2.09576e-219	0.654707	0.409	0.054	5.77089e-215
hg38-FBXO9	3.0474e-231	0.654618	0.342	0.036	8.39133e-227
hg38-SCFD1	1.48608e-217	0.654514	0.384	0.048	4.09207e-213
hg38-CCT3	3.55624e-246	0.654213	0.342	0.034	9.79247e-242
hg38-MYH9	7.69355e-166	0.653846	0.715	0.174	2.1185e-161
hg38-ZFAND5	2.33519e-185	0.653602	0.7	0.157	6.43017e-181
hg38-LRRC25	8.0434e-182	0.65333	0.449	0.076	2.21483e-177
hg38-DICER1	6.76577e-188	0.652856	0.604	0.122	1.86302e-183
hg38-PSMC6	1.9544e-214	0.652807	0.444	0.065	5.38162e-210
hg38-TGFBI	1.42285e-186	0.652414	0.382	0.055	3.91795e-182
hg38-TLNRD1	2.84564e-218	0.651784	0.289	0.027	7.83575e-214
hg38-STK17B	7.66544e-166	0.651506	0.749	0.187	2.11076e-161
hg38-HBEGF	4.13191e-119	0.651327	0.344	0.066	1.13776e-114
hg38-SAP18	7.43619e-184	0.650679	0.613	0.126	2.04763e-179
hg38-NDUFS2	1.54721e-213	0.650196	0.402	0.054	4.26041e-209
hg38-VTI1B	6.33495e-204	0.650123	0.335	0.04	1.74439e-199
hg38-SNRNP70	1.61354e-240	0.649761	0.4	0.048	4.44305e-236
hg38-MAFG	6.19788e-213	0.649618	0.469	0.071	1.70665e-208
hg38-NDUFC1	4.5762e-211	0.649155	0.427	0.061	1.2601e-206
hg38-AAK1	2.20303e-174	0.648668	0.436	0.074	6.06625e-170
hg38-NAA50	2.7282e-180	0.648486	0.385	0.058	7.51236e-176
hg38-CTSA	5.14871e-196	0.648317	0.471	0.077	1.41775e-191
hg38-ERH	1.72231e-213	0.648126	0.451	0.067	4.74255e-209
hg38-LAP3	5.34924e-210	0.647624	0.322	0.036	1.47297e-205
hg38-SOD1	4.07067e-208	0.647324	0.371	0.048	1.1209e-203
hg38-TOMM22	2.35866e-251	0.646598	0.338	0.033	6.49479e-247
hg38-CCAR1	2.0891e-257	0.646532	0.327	0.03	5.75255e-253
hg38-NDUFA2	8.56074e-198	0.646014	0.498	0.085	2.35728e-193
hg38-IGFBP7	4.1947e-243	0.645614	0.344	0.035	1.15505e-238
hg38-SLC31A2	6.31597e-224	0.645568	0.393	0.049	1.73917e-219
hg38-RBP7	8.73587e-212	0.645492	0.315	0.033	2.40551e-207
hg38-PNN	1.48797e-190	0.645487	0.424	0.065	4.09728e-186
hg38-DDX17	1.53181e-145	0.645447	0.804	0.224	4.21798e-141
hg38-GSR	8.20898e-266	0.645243	0.342	0.031	2.26042e-261
hg38-LSM4	3.98922e-234	0.645227	0.325	0.033	1.09847e-229
hg38-SERPINB8	6.22471e-214	0.645103	0.336	0.038	1.71404e-209
hg38-GIMAP4	6.26009e-167	0.644984	0.318	0.044	1.72378e-162
hg38-DPP7	2.22523e-201	0.644855	0.331	0.04	6.1274e-197
hg38-LSM3	3.22788e-211	0.643715	0.398	0.054	8.88829e-207
hg38-BTF3L4	8.22865e-203	0.64354	0.396	0.055	2.26584e-198
hg38-CAPRIN1	3.61054e-240	0.643338	0.375	0.042	9.94198e-236
hg38-GTF3C6	2.63549e-192	0.642924	0.369	0.051	7.25708e-188
hg38-GM2A	4.38405e-236	0.641866	0.289	0.025	1.20719e-231
hg38-NUP214	5.99052e-181	0.640745	0.678	0.15	1.64955e-176
hg38-HNRNPH1	1.88347e-163	0.640502	0.602	0.134	5.18632e-159
hg38-SUGT1	5.57574e-237	0.640375	0.307	0.029	1.53534e-232
hg38-CLIP1	1.09538e-202	0.63957	0.513	0.087	3.01625e-198
hg38-MBD4	6.55166e-192	0.639217	0.42	0.064	1.80406e-187
hg38-NDUFS8	3.75342e-254	0.638944	0.336	0.032	1.03354e-249
hg38-PGK1	5.98217e-147	0.638944	0.829	0.232	1.64725e-142
hg38-OGFR	3.78491e-224	0.638819	0.422	0.056	1.04221e-219
hg38-VASP	1.5343e-163	0.637758	0.818	0.213	4.22486e-159
hg38-TMED9	1.03624e-246	0.636961	0.371	0.04	2.85339e-242
hg38-NAGK	6.23463e-197	0.636454	0.385	0.054	1.71677e-192
hg38-NUCKS1	7.93686e-187	0.636186	0.34	0.045	2.18549e-182
hg38-PHIP	3.90308e-182	0.635885	0.473	0.082	1.07475e-177
hg38-STX12	1.33478e-219	0.635756	0.387	0.049	3.67544e-215
hg38-EIF3D	1.8366e-222	0.635224	0.362	0.042	5.05727e-218
hg38-CAPZA2	4.33456e-187	0.634629	0.736	0.166	1.19356e-182
hg38-IL1B	5.76133e-68	0.633999	0.273	0.066	1.58644e-63
hg38-NUCB1	7.31971e-224	0.633909	0.391	0.049	2.01555e-219
hg38-PLEKHB2	8.74929e-203	0.633735	0.449	0.069	2.4092e-198
hg38-SOAT1	1.0112e-237	0.632258	0.305	0.028	2.78444e-233
hg38-SRI	7.17755e-187	0.632116	0.453	0.075	1.97641e-182
hg38-LYST	1.25301e-169	0.631884	0.525	0.102	3.45029e-165
hg38-MRPS15	3.02443e-218	0.631848	0.333	0.037	8.32807e-214
hg38-HEXB	2.96567e-202	0.631179	0.453	0.071	8.16627e-198
hg38-LYPLA1	3.04756e-186	0.630781	0.455	0.076	8.39175e-182
hg38-AKR1A1	2.21309e-203	0.630766	0.329	0.039	6.09397e-199
hg38-DCTN3	1.88972e-243	0.630598	0.4	0.047	5.20353e-239
hg38-UBE2N	4.7092e-220	0.630488	0.344	0.039	1.29673e-215
hg38-MYADM	2.59598e-153	0.629836	0.551	0.12	7.1483e-149
hg38-PRKAR1A	4.35802e-176	0.629483	0.702	0.161	1.20002e-171
hg38-DHRS4L2	1.97849e-267	0.629201	0.289	0.022	5.44796e-263
hg38-RIN3	2.27036e-205	0.629148	0.465	0.072	6.25166e-201
hg38-TAF10	1.55303e-181	0.629126	0.549	0.107	4.27642e-177
hg38-MPP1	3.60184e-188	0.628997	0.591	0.116	9.91802e-184
hg38-MVP	2.55145e-241	0.628872	0.422	0.052	7.02568e-237
hg38-SNW1	3.08053e-218	0.628482	0.42	0.057	8.48256e-214
hg38-EGR1	1.75769e-124	0.628157	0.54	0.134	4.83996e-120
hg38-NDUFC2	1.04418e-188	0.627965	0.505	0.089	2.87525e-184
hg38-SLIRP	5.16751e-229	0.627734	0.376	0.045	1.42293e-224
hg38-CALCOCO2	4.90885e-220	0.627209	0.382	0.047	1.3517e-215
hg38-ATP2A2	2.01123e-224	0.627127	0.298	0.029	5.53813e-220
hg38-PNKD	5.6275e-223	0.627032	0.291	0.027	1.54959e-218
hg38-ANAPC16	2.82844e-198	0.626369	0.609	0.119	7.7884e-194
hg38-TMBIM6	2.73564e-156	0.62575	0.835	0.224	7.53286e-152
hg38-MAP2K2	4.91695e-214	0.625662	0.447	0.065	1.35393e-209
hg38-SPI1	6.74418e-152	0.625638	0.86	0.241	1.85708e-147
hg38-RNPEPL1	9.47448e-222	0.625277	0.395	0.05	2.60889e-217
hg38-COPB2	1.77652e-223	0.625117	0.422	0.056	4.89182e-219
hg38-RSRC2	1.4447e-168	0.624727	0.513	0.1	3.97814e-164
hg38-C1orf43	3.55686e-216	0.624248	0.402	0.053	9.79416e-212
hg38-RXRA	1.73227e-193	0.623207	0.567	0.107	4.76998e-189
hg38-KDM5A	1.98651e-186	0.623105	0.516	0.094	5.47006e-182
hg38-RALY	5.01982e-248	0.622509	0.387	0.043	1.38226e-243
hg38-TDG	2.31717e-255	0.622325	0.32	0.028	6.38057e-251
hg38-IRF2BP2	5.87506e-186	0.622233	0.455	0.076	1.61776e-181
hg38-SMIM7	1.1177e-223	0.622217	0.309	0.031	3.07769e-219
hg38-ESD	5.89997e-258	0.621899	0.358	0.036	1.62461e-253
hg38-ERCC1	1.04639e-216	0.621665	0.309	0.032	2.88134e-212
hg38-RAB8B	3.967e-181	0.621518	0.58	0.116	1.09235e-176
hg38-ELOC	4.82364e-203	0.621144	0.527	0.091	1.32824e-198
hg38-LARP1	4.71598e-230	0.620861	0.4	0.049	1.29859e-225
hg38-MAPKAPK3	6.42938e-201	0.62083	0.325	0.038	1.77039e-196
hg38-NEMF	4.56728e-206	0.620814	0.327	0.038	1.25765e-201
hg38-STARD4	2.23786e-296	0.620663	0.264	0.015	6.16218e-292
hg38-TBRG1	4.07883e-227	0.620643	0.342	0.037	1.12315e-222
hg38-LSM8	3.21441e-195	0.619156	0.367	0.05	8.8512e-191
hg38-NONO	1.73861e-213	0.61912	0.344	0.04	4.78743e-209
hg38-YWHAQ	2.36388e-207	0.619118	0.351	0.043	6.50918e-203
hg38-RECQL	4.42338e-234	0.618696	0.331	0.034	1.21802e-229
hg38-SRSF10	2.16043e-213	0.617714	0.384	0.049	5.94895e-209
hg38-ERICH1	3.89067e-221	0.617459	0.413	0.054	1.07133e-216
hg38-PSMD13	4.91937e-233	0.617195	0.4	0.049	1.3546e-228
hg38-CUTA	4.09723e-245	0.617097	0.338	0.033	1.12821e-240
hg38-BLOC1S1	1.46645e-145	0.616511	0.827	0.233	4.03802e-141
hg38-NR4A2	2.33948e-126	0.615902	0.305	0.051	6.44198e-122
hg38-YWHAH	1.29236e-184	0.615876	0.5	0.09	3.55865e-180
hg38-NAPRT	7.97191e-247	0.615529	0.34	0.034	2.19515e-242
hg38-PET100	7.47958e-195	0.614818	0.385	0.054	2.05958e-190
hg38-RBM25	1.01359e-194	0.614454	0.565	0.107	2.79102e-190
hg38-SCAMP2	2.73341e-178	0.614422	0.351	0.049	7.52673e-174
hg38-NSD1	1.44236e-226	0.613834	0.385	0.047	3.97169e-222
hg38-TMEM170B	2.02655e-221	0.613338	0.282	0.025	5.58031e-217
hg38-TRAPPC1	3.52102e-179	0.613122	0.647	0.141	9.69549e-175
hg38-GPCPD1	6.11435e-166	0.612846	0.571	0.12	1.68365e-161
hg38-CKAP4	2.91716e-178	0.612358	0.553	0.107	8.03269e-174
hg38-MAPRE1	8.54875e-198	0.612217	0.44	0.068	2.35398e-193
hg38-IL18	3.75269e-215	0.612113	0.318	0.034	1.03334e-210
hg38-FLT3	0	0.61115	0.28	0.016	0
hg38-NUFIP2	1.83329e-171	0.610913	0.556	0.113	5.04815e-167
hg38-DCTN2	1.12999e-234	0.610788	0.387	0.046	3.11154e-230
hg38-SP100	3.68916e-168	0.610785	0.724	0.174	1.01585e-163
hg38-LDHB	5.63077e-281	0.610582	0.302	0.022	1.55049e-276
hg38-DDX3X	1.57483e-145	0.610492	0.787	0.217	4.33645e-141
hg38-RGL1	4.69573e-149	0.610317	0.26	0.033	1.29302e-144
hg38-ILK	2.82297e-214	0.609301	0.364	0.044	7.77332e-210
hg38-IRF8	1.19855e-231	0.609054	0.275	0.023	3.30032e-227
hg38-TACC1	9.83161e-196	0.607954	0.458	0.074	2.70723e-191
hg38-SUPT6H	2.50774e-206	0.607404	0.395	0.053	6.90531e-202
hg38-GLUD1	4.11811e-202	0.607085	0.335	0.04	1.13396e-197
hg38-NOL7	2.10594e-170	0.606972	0.545	0.11	5.79892e-166
hg38-PEPD	2.08591e-234	0.606137	0.298	0.027	5.74377e-230
hg38-SRGAP2	2.18543e-236	0.605526	0.289	0.025	6.0178e-232
hg38-IRAK1	5.1206e-184	0.605302	0.325	0.042	1.41001e-179
hg38-ZFP36L2	8.72448e-140	0.605274	0.676	0.178	2.40237e-135
hg38-PTPN1	6.04371e-181	0.605085	0.38	0.056	1.6642e-176
hg38-STUB1	1.67352e-219	0.604769	0.362	0.043	4.60821e-215
hg38-SERPINB1	9.04719e-134	0.604596	0.96	0.323	2.49123e-129
hg38-ALKBH7	5.0723e-218	0.603964	0.3	0.03	1.39671e-213
hg38-MESD	7.55198e-242	0.603531	0.304	0.027	2.07951e-237
hg38-COA3	1.12397e-253	0.603318	0.304	0.026	3.09495e-249
hg38-ATP5MC1	4.08078e-215	0.602687	0.331	0.037	1.12368e-210
hg38-HNRNPUL1	7.76506e-192	0.60236	0.384	0.054	2.13819e-187
hg38-PSTPIP1	7.85581e-237	0.602301	0.367	0.04	2.16318e-232
hg38-ECHDC1	1.98189e-224	0.601463	0.369	0.044	5.45734e-220
hg38-PSMA3	5.95155e-219	0.601325	0.329	0.036	1.63882e-214
hg38-TUBB	5.86283e-158	0.601151	0.335	0.05	1.61439e-153
hg38-TMEM165	5.33831e-175	0.601139	0.509	0.096	1.46996e-170
hg38-CDC40	5.08865e-208	0.599895	0.405	0.055	1.40121e-203
hg38-CSF1R	1.27265e-164	0.599662	0.322	0.045	3.50438e-160
hg38-PCBP2	1.84179e-174	0.598625	0.485	0.089	5.07154e-170
hg38-RAB8A	3.25969e-211	0.598555	0.393	0.052	8.97589e-207
hg38-ETF1	4.1863e-176	0.598205	0.493	0.09	1.15274e-171
hg38-STT3B	3.21132e-199	0.597605	0.329	0.039	8.8427e-195
hg38-FXR1	1.10397e-199	0.597301	0.376	0.05	3.03989e-195
hg38-ATP6AP1	1.5792e-180	0.597247	0.435	0.072	4.3485e-176
hg38-SNX6	1.04674e-176	0.597225	0.669	0.148	2.8823e-172
hg38-SPTLC2	1.12117e-187	0.597221	0.555	0.104	3.08727e-183
hg38-TMCO1	1.52308e-188	0.597174	0.335	0.043	4.19395e-184
hg38-MYO1F	6.43742e-165	0.596967	0.782	0.197	1.77261e-160
hg38-METTL26	3.50628e-197	0.596833	0.313	0.036	9.6549e-193
hg38-RAP1A	1.1218e-159	0.596311	0.695	0.168	3.08898e-155
hg38-TRPS1	3.62822e-174	0.594745	0.307	0.039	9.99066e-170
hg38-RDX	9.25938e-204	0.594624	0.291	0.03	2.54966e-199
hg38-MYL12B	3.07255e-125	0.59437	0.902	0.286	8.46058e-121
hg38-PRAM1	9.37096e-259	0.594228	0.265	0.018	2.58039e-254
hg38-POLR2J3.1	2.0152e-164	0.594055	0.329	0.047	5.54905e-160
hg38-ZCCHC2	9.80404e-195	0.593784	0.304	0.034	2.69964e-190
hg38-PLSCR1	3.05449e-157	0.59372	0.647	0.152	8.41084e-153
hg38-NDUFAF3	8.89516e-196	0.593589	0.304	0.034	2.44937e-191
hg38-TXN2	1.30853e-196	0.593168	0.305	0.035	3.60316e-192
hg38-TLE4	1.73891e-164	0.590857	0.462	0.085	4.78825e-160
hg38-ATP13A3	3.49947e-148	0.590708	0.462	0.092	9.63615e-144
hg38-FYTTD1	2.10351e-219	0.590474	0.327	0.035	5.79221e-215
hg38-BCLAF1	3.20891e-178	0.589994	0.484	0.087	8.83605e-174
hg38-MPHOSPH6	2.17097e-207	0.589813	0.271	0.025	5.97799e-203
hg38-TES	1.38284e-182	0.58911	0.473	0.081	3.80778e-178
hg38-ITGA5	1.0206e-185	0.588942	0.335	0.043	2.81033e-181
hg38-BANF1	2.45722e-180	0.588742	0.325	0.043	6.76621e-176
hg38-IDH3G	5.82763e-228	0.588427	0.345	0.038	1.6047e-223
hg38-RPS19BP1	1.39947e-161	0.588313	0.395	0.066	3.85358e-157
hg38-PRDX5	1.19476e-190	0.588208	0.662	0.139	3.28989e-186
hg38-NIPSNAP2	2.00604e-209	0.58799	0.329	0.037	5.52384e-205
hg38-REX1BD	1.66553e-187	0.587653	0.333	0.043	4.58621e-183
hg38-PTK2B	1.14629e-178	0.587239	0.525	0.099	3.15641e-174
hg38-ZFP36	7.01757e-120	0.587141	0.9	0.302	1.93236e-115
hg38-WDR82	3.47754e-189	0.58666	0.376	0.053	9.57576e-185
hg38-GIMAP1	1.99035e-269	0.586642	0.28	0.02	5.48062e-265
hg38-LMAN2	3.67203e-163	0.586592	0.455	0.084	1.01113e-158
hg38-ADSS2	1.10505e-198	0.586433	0.32	0.037	3.04287e-194
hg38-SIGLEC10	8.15098e-161	0.586338	0.362	0.057	2.24445e-156
hg38-NCOA3	5.11112e-182	0.58626	0.367	0.052	1.4074e-177
hg38-DNAJB6	4.07161e-162	0.586079	0.536	0.111	1.12116e-157
hg38-PSMD2	2.07883e-228	0.585965	0.333	0.035	5.72426e-224
hg38-WDR26	1.07539e-164	0.58585	0.505	0.099	2.9612e-160
hg38-ZFR	2.71455e-183	0.585835	0.36	0.05	7.47479e-179
hg38-SH2B3	7.36528e-233	0.585536	0.276	0.023	2.0281e-228
hg38-JOSD2	4.71016e-198	0.584846	0.291	0.031	1.29699e-193
hg38-NFKB1	2.07442e-170	0.584569	0.389	0.061	5.71213e-166
hg38-ETFA	7.68198e-199	0.584383	0.289	0.031	2.11531e-194
hg38-NKG7	4.15666e-228	0.5843	0.256	0.02	1.14458e-223
hg38-TRAPPC2L	5.62089e-185	0.583583	0.302	0.036	1.54777e-180
hg38-BIRC6	2.53009e-185	0.583189	0.362	0.05	6.96687e-181
hg38-NSD3	1.20002e-203	0.582975	0.404	0.056	3.30439e-199
hg38-CACYBP	1.01002e-176	0.582645	0.311	0.039	2.7812e-172
hg38-NDUFS4	1.38379e-219	0.582605	0.282	0.026	3.8104e-215
hg38-MTIF3	8.10907e-178	0.582551	0.378	0.056	2.23291e-173
hg38-RNF213	1.56447e-174	0.582128	0.589	0.122	4.30792e-170
hg38-BRD7	7.69883e-195	0.581761	0.327	0.04	2.11995e-190
hg38-DYNC1LI2	8.63253e-191	0.581616	0.344	0.044	2.37705e-186
hg38-HMOX1	1.94259e-93	0.581419	0.76	0.261	5.34913e-89
hg38-LILRB4	2.55999e-215	0.581393	0.28	0.026	7.0492e-211
hg38-PTPN11	3.87854e-190	0.581143	0.289	0.032	1.068e-185
hg38-SOCS3	4.26814e-124	0.580902	0.673	0.189	1.17527e-119
hg38-ANAPC15	9.3244e-245	0.580579	0.304	0.027	2.56757e-240
hg38-ASH1L	2.4465e-183	0.580244	0.442	0.072	6.73668e-179
hg38-PHACTR2	5.27116e-207	0.580041	0.284	0.028	1.45147e-202
hg38-SPCS2	2.21979e-176	0.579865	0.456	0.079	6.11242e-172
hg38-HCK	6.48726e-173	0.579705	0.647	0.143	1.78633e-168
hg38-C1QBP	6.97638e-198	0.579667	0.302	0.033	1.92101e-193
hg38-ADAMTS2	1.69421e-185	0.579614	0.265	0.028	4.66519e-181
hg38-RBBP4	1.35179e-215	0.579428	0.305	0.031	3.72229e-211
hg38-EPRS1	1.04603e-214	0.57906	0.265	0.023	2.88033e-210
hg38-TMEM205	4.46915e-239	0.578439	0.28	0.023	1.23062e-234
hg38-GLG1	1.04138e-188	0.578001	0.36	0.049	2.86754e-184
hg38-TRMT112	3.65492e-163	0.577943	0.527	0.107	1.00642e-158
hg38-HECTD1	5.24638e-187	0.577475	0.295	0.033	1.44464e-182
hg38-BSG	2.50564e-186	0.57736	0.491	0.086	6.89953e-182
hg38-GTF2H5	5.10694e-180	0.577203	0.327	0.043	1.40625e-175
hg38-SPEN	5.86338e-163	0.576717	0.451	0.083	1.61454e-158
hg38-CEMIP2	5.21971e-180	0.576375	0.347	0.048	1.4373e-175
hg38-TMEM14C	6.98577e-167	0.57623	0.305	0.04	1.9236e-162
hg38-TMEM14B	1.02577e-193	0.576119	0.407	0.06	2.82456e-189
hg38-PPP1R15B	4.47023e-152	0.575599	0.416	0.076	1.23092e-147
hg38-ANAPC5	1.32752e-228	0.575138	0.302	0.028	3.65546e-224
hg38-TAOK3	8.82164e-177	0.575052	0.489	0.088	2.42913e-172
hg38-GRINA	5.35101e-176	0.57493	0.551	0.109	1.47345e-171
hg38-PPP2CA	1.46613e-169	0.57416	0.398	0.064	4.03714e-165
hg38-DHX9	6.61055e-225	0.573884	0.313	0.031	1.82028e-220
hg38-EIF6	1.86558e-224	0.573506	0.324	0.034	5.13705e-220
hg38-MRPL14	8.37103e-226	0.573205	0.273	0.023	2.30505e-221
hg38-RIOK3	8.22785e-154	0.57316	0.575	0.128	2.26562e-149
hg38-C19orf38	6.65825e-191	0.572023	0.387	0.054	1.83342e-186
hg38-ADI1	2.06293e-194	0.57182	0.307	0.035	5.68049e-190
hg38-RGS19	4.99331e-158	0.571272	0.54	0.113	1.37496e-153
hg38-G3BP2	4.83743e-179	0.569945	0.415	0.066	1.33203e-174
hg38-NUP62	3.94869e-216	0.569507	0.275	0.025	1.08731e-211
hg38-COA6	3.1969e-206	0.568757	0.3	0.031	8.803e-202
hg38-HSD17B4	9.57758e-185	0.568741	0.415	0.065	2.63728e-180
hg38-FES	4.40441e-199	0.568437	0.409	0.059	1.2128e-194
hg38-ATRAID	3.02172e-209	0.568181	0.324	0.036	8.32061e-205
hg38-TMED10	8.6768e-178	0.567955	0.391	0.06	2.38924e-173
hg38-FKBP5	1.23183e-122	0.567771	0.944	0.32	3.39196e-118
hg38-TMEM147	3.47378e-189	0.567513	0.304	0.035	9.56539e-185
hg38-ALCAM	5.82911e-186	0.567484	0.284	0.031	1.6051e-181
hg38-ZC3H13	3.30334e-174	0.566398	0.393	0.061	9.09607e-170
hg38-GNB4	1.27763e-163	0.566209	0.315	0.043	3.51807e-159
hg38-GOLGB1	4.21999e-152	0.565651	0.385	0.066	1.16202e-147
hg38-SH3KBP1	8.04415e-187	0.564865	0.576	0.112	2.21504e-182
hg38-PTGER2	6.00298e-220	0.56485	0.307	0.031	1.65298e-215
hg38-SLAIN2	1.4843e-202	0.56442	0.362	0.046	4.08717e-198
hg38-ARF4	1.0844e-171	0.563963	0.413	0.068	2.98601e-167
hg38-MYO9B	2.25547e-171	0.563027	0.429	0.072	6.21066e-167
hg38-SPAG9	4.05683e-145	0.562993	0.54	0.12	1.11709e-140
hg38-BRI3	3.13208e-121	0.562987	0.965	0.326	8.6245e-117
hg38-BIN2	3.7598e-183	0.562623	0.669	0.143	1.0353e-178
hg38-NUDT16	2.98945e-198	0.562412	0.438	0.067	8.23175e-194
hg38-CENPX	1.00577e-237	0.562276	0.295	0.026	2.76949e-233
hg38-CYC1	2.53015e-177	0.56195	0.313	0.04	6.96703e-173
hg38-GRK2	1.54641e-170	0.561672	0.456	0.081	4.25819e-166
hg38-HEBP1	5.34466e-235	0.561364	0.275	0.022	1.47171e-230
hg38-CCDC85B	6.17041e-198	0.561196	0.291	0.031	1.69909e-193
hg38-TCP1	3.08685e-174	0.561188	0.355	0.051	8.49995e-170
hg38-DRAP1	9.60592e-170	0.560963	0.509	0.098	2.64509e-165
hg38-ARHGAP4	9.17094e-179	0.560092	0.342	0.047	2.52531e-174
hg38-BAG1	1.23848e-199	0.559937	0.385	0.052	3.41028e-195
hg38-ADAM10	5.83165e-163	0.559812	0.485	0.093	1.6058e-158
hg38-COMMD7	5.46806e-258	0.559796	0.273	0.02	1.50568e-253
hg38-PIP4K2A	1.82691e-183	0.55971	0.389	0.057	5.03057e-179
hg38-HLX	7.70675e-167	0.559669	0.345	0.05	2.12213e-162
hg38-ARRB2	2.7981e-147	0.559219	0.738	0.193	7.70485e-143
hg38-MRPL33	3.73245e-202	0.558926	0.4	0.056	1.02777e-197
hg38-COMMD8	1.05722e-197	0.55882	0.322	0.038	2.91115e-193
hg38-FUBP1	2.8235e-188	0.558588	0.287	0.032	7.77479e-184
hg38-PIM3	8.57379e-159	0.558425	0.482	0.093	2.36088e-154
hg38-PABPC4	1.73194e-172	0.557539	0.318	0.042	4.76907e-168
hg38-FAM107B	4.98817e-147	0.557534	0.487	0.1	1.37354e-142
hg38-PSMD4	1.81717e-181	0.557443	0.415	0.065	5.00376e-177
hg38-PPP4C	2.38788e-158	0.556882	0.513	0.104	6.57526e-154
hg38-MFSD10	9.30117e-203	0.556753	0.331	0.039	2.56117e-198
hg38-GPR65	5.56359e-176	0.556748	0.285	0.033	1.53199e-171
hg38-ACER3	9.64204e-156	0.556655	0.338	0.051	2.65503e-151
hg38-NDUFS3	1.01047e-219	0.55633	0.28	0.025	2.78244e-215
hg38-TRABD	8.53237e-209	0.555599	0.365	0.045	2.34947e-204
hg38-NLRP3	1.08561e-150	0.55523	0.365	0.06	2.98935e-146
hg38-HSD17B10	3.75668e-220	0.55521	0.271	0.024	1.03444e-215
hg38-FDX1	5.63671e-229	0.554994	0.251	0.019	1.55212e-224
hg38-SUPT16H	1.94094e-187	0.554909	0.285	0.031	5.34458e-183
hg38-AUP1	1.07409e-164	0.554875	0.313	0.043	2.95762e-160
hg38-COLGALT1	1.51018e-163	0.554809	0.302	0.04	4.15844e-159
hg38-FAM204A	1.26257e-172	0.554756	0.353	0.051	3.47662e-168
hg38-MRPL34	3.82586e-220	0.553991	0.313	0.032	1.05349e-215
hg38-ZSWIM7	3.3858e-207	0.553806	0.275	0.026	9.32314e-203
hg38-CTDSP1	1.37285e-165	0.553713	0.385	0.062	3.78028e-161
hg38-NCKAP5L	8.41074e-264	0.553141	0.269	0.019	2.31598e-259
hg38-OXA1L	1.69895e-231	0.553098	0.291	0.026	4.67822e-227
hg38-PER1	1.36016e-193	0.552971	0.375	0.051	3.74534e-189
hg38-SSNA1	4.41337e-178	0.55278	0.349	0.049	1.21527e-173
hg38-TMEM259	5.24599e-183	0.55272	0.329	0.043	1.44454e-178
hg38-USP3	3.6388e-182	0.552346	0.645	0.136	1.00198e-177
hg38-APEX1	1.48905e-202	0.552207	0.275	0.027	4.10026e-198
hg38-MCOLN1	9.43632e-137	0.551406	0.307	0.048	2.59839e-132
hg38-AHCYL1	1.58973e-173	0.551284	0.335	0.046	4.37747e-169
hg38-RASSF2	2.98777e-160	0.551261	0.629	0.144	8.22711e-156
hg38-AGPAT2	2.10917e-191	0.551148	0.367	0.05	5.80782e-187
hg38-CYTH1	8.54876e-169	0.550887	0.353	0.051	2.35399e-164
hg38-WASHC4	1.07589e-158	0.5508	0.451	0.084	2.96257e-154
hg38-SNRPC	6.4287e-193	0.550614	0.296	0.033	1.77021e-188
hg38-CHMP4A	1.68614e-176	0.549743	0.365	0.053	4.64296e-172
hg38-BNIP2	5.78181e-159	0.549267	0.6	0.134	1.59208e-154
hg38-DAZAP1	1.92982e-240	0.548863	0.275	0.022	5.31394e-236
hg38-BCAP31	9.59222e-156	0.548629	0.467	0.09	2.64131e-151
hg38-ETNK1	1.66208e-146	0.548502	0.315	0.047	4.57671e-142
hg38-YTHDF2	4.91959e-210	0.548302	0.309	0.033	1.35466e-205
hg38-VPS36	2.44167e-212	0.547719	0.315	0.034	6.72339e-208
hg38-AP3D1	1.86161e-207	0.547538	0.311	0.034	5.12614e-203
hg38-SF1	9.55645e-158	0.547391	0.555	0.118	2.63146e-153
hg38-PIK3AP1	4.45937e-152	0.546935	0.458	0.088	1.22793e-147
hg38-PSMG2	3.92937e-180	0.546836	0.291	0.034	1.08199e-175
hg38-SREK1IP1	1.53906e-193	0.546676	0.315	0.037	4.23795e-189
hg38-SLA	1.3726e-132	0.54663	0.887	0.271	3.77959e-128
hg38-TAF1D	6.47131e-156	0.546159	0.395	0.068	1.78194e-151
hg38-MRPL54	4.18898e-177	0.546136	0.296	0.036	1.15348e-172
hg38-SZRD1	1.56126e-185	0.545985	0.315	0.038	4.29908e-181
hg38-ELF1	2.08862e-160	0.545669	0.627	0.142	5.75122e-156
hg38-BRD4	1.01481e-169	0.545017	0.52	0.101	2.79438e-165
hg38-WBP11	1.3489e-189	0.544745	0.26	0.026	3.71433e-185
hg38-UBE2G2	1.30931e-180	0.544724	0.273	0.03	3.60531e-176
hg38-HNMT	1.36358e-149	0.54464	0.298	0.043	3.75475e-145
hg38-CNDP2	9.93682e-138	0.544187	0.284	0.042	2.7362e-133
hg38-PSMD12	3.55034e-176	0.544102	0.342	0.047	9.77622e-172
hg38-MRPL21	1.43181e-187	0.543757	0.298	0.034	3.94264e-183
hg38-PAFAH1B1	9.65525e-164	0.543371	0.567	0.12	2.65867e-159
hg38-HSD17B12	8.25617e-195	0.543345	0.293	0.032	2.27342e-190
hg38-UBXN4	2.90672e-152	0.543222	0.589	0.134	8.00395e-148
hg38-UBE2D3	1.16232e-150	0.542841	0.811	0.217	3.20057e-146
hg38-RIF1	2.2297e-161	0.542813	0.275	0.034	6.13971e-157
hg38-ACADVL	5.07281e-179	0.542794	0.315	0.04	1.39685e-174
hg38-ABHD17A	5.59042e-208	0.542022	0.333	0.038	1.53938e-203
hg38-DDOST	4.11574e-181	0.541716	0.313	0.039	1.13331e-176
hg38-SEC62	3.37543e-159	0.541635	0.696	0.168	9.29457e-155
hg38-ITPA	3.13833e-195	0.541561	0.267	0.026	8.6417e-191
hg38-COX20	2.36764e-121	0.541183	0.338	0.064	6.51954e-117
hg38-G3BP1	2.47005e-155	0.540635	0.313	0.045	6.80154e-151
hg38-PHC2	4.50156e-132	0.540574	0.773	0.221	1.23955e-127
hg38-SEC24D	1.72881e-199	0.540515	0.278	0.028	4.76045e-195
hg38-PFKL	1.09995e-168	0.540496	0.289	0.036	3.02882e-164
hg38-RABL6	2.87356e-202	0.540216	0.265	0.025	7.91263e-198
hg38-TBCB	4.27777e-205	0.539924	0.345	0.042	1.17793e-200
hg38-MT-ATP8	3.07248e-190	0.539567	0.271	0.028	8.46038e-186
hg38-AP3B1	4.59857e-186	0.539284	0.345	0.046	1.26626e-181
hg38-RRP7A	1.04352e-198	0.539171	0.269	0.026	2.87343e-194
hg38-TTC3	2.9342e-143	0.539118	0.267	0.036	8.07962e-139
hg38-SCO2	1.45784e-170	0.539112	0.295	0.037	4.01431e-166
hg38-MDM2	1.3807e-155	0.538998	0.396	0.068	3.80191e-151
hg38-NAGA	1.94911e-224	0.53878	0.258	0.021	5.36708e-220
hg38-AGPAT3	3.21403e-256	0.538684	0.251	0.017	8.85016e-252
hg38-RANBP1	2.7545e-199	0.538251	0.276	0.028	7.58478e-195
hg38-UFM1	3.4325e-175	0.537846	0.322	0.043	9.45174e-171
hg38-LYL1	2.95541e-180	0.53782	0.311	0.038	8.13803e-176
hg38-SMIM26	1.34979e-174	0.537668	0.38	0.057	3.71677e-170
hg38-AOAH	2.96369e-187	0.53766	0.373	0.051	8.16081e-183
hg38-COPZ1	1.06505e-183	0.537484	0.298	0.035	2.93272e-179
hg38-CMIP	1.81569e-152	0.536899	0.371	0.062	4.99969e-148
hg38-IMMT	6.17281e-209	0.536897	0.267	0.024	1.69975e-204
hg38-VCL	2.04479e-198	0.536866	0.316	0.035	5.63054e-194
hg38-SDHD	1.77457e-186	0.536506	0.36	0.049	4.88645e-182
hg38-WSB1	2.27376e-142	0.536332	0.836	0.238	6.26102e-138
hg38-SCIMP	6.88087e-198	0.536072	0.255	0.023	1.89472e-193
hg38-CCDC12	2.48371e-202	0.536068	0.285	0.029	6.83915e-198
hg38-PDCD5	1.14336e-180	0.535675	0.305	0.037	3.14836e-176
hg38-OTULINL	1.01602e-197	0.535465	0.34	0.041	2.79772e-193
hg38-SURF4	8.98063e-169	0.535318	0.298	0.038	2.4729e-164
hg38-ANTKMT	4.90205e-206	0.535275	0.253	0.022	1.34983e-201
hg38-ARHGAP45	8.02986e-179	0.535119	0.391	0.059	2.2111e-174
hg38-USP16	2.59709e-157	0.534694	0.318	0.046	7.15136e-153
hg38-APAF1	8.48398e-166	0.534522	0.373	0.057	2.33615e-161
hg38-RAB7A	8.69341e-147	0.534367	0.707	0.181	2.39382e-142
hg38-GATAD1	3.63373e-177	0.534256	0.269	0.03	1.00058e-172
hg38-CWC15	2.68612e-166	0.533303	0.333	0.047	7.3965e-162
hg38-AGPS	4.52426e-215	0.532903	0.26	0.022	1.2458e-210
hg38-EVI5	1.02856e-192	0.532687	0.278	0.029	2.83225e-188
hg38-COMMD9	4.60046e-207	0.532424	0.265	0.024	1.26678e-202
hg38-TM9SF2	8.91867e-161	0.532368	0.435	0.078	2.45585e-156
hg38-ACAP2	1.33943e-165	0.532163	0.685	0.159	3.68826e-161
hg38-HNRNPA0	5.7176e-198	0.531981	0.322	0.038	1.5744e-193
hg38-PPP2R5E	3.39247e-177	0.531454	0.325	0.043	9.3415e-173
hg38-ACBD3	9.12995e-194	0.531099	0.347	0.044	2.51402e-189
hg38-SPART	2.83278e-181	0.530312	0.318	0.04	7.80034e-177
hg38-TMED2	1.15609e-144	0.530295	0.358	0.061	3.18342e-140
hg38-ARID1A	7.34563e-160	0.529398	0.471	0.09	2.02269e-155
hg38-NDUFA5	9.94518e-181	0.529058	0.275	0.03	2.7385e-176
hg38-ARCN1	2.78204e-187	0.528681	0.351	0.047	7.66062e-183
hg38-GRIPAP1	3.70827e-182	0.528606	0.311	0.038	1.02111e-177
hg38-STX10	9.39768e-174	0.52788	0.349	0.049	2.58774e-169
hg38-IAH1	5.95526e-181	0.527605	0.307	0.037	1.63984e-176
hg38-CPSF2	5.75182e-191	0.527116	0.307	0.035	1.58382e-186
hg38-IGSF6	1.43867e-140	0.526742	0.718	0.191	3.96151e-136
hg38-RBM8A	1.86631e-164	0.526671	0.604	0.131	5.13907e-160
hg38-ZDHHC20	7.13301e-146	0.526097	0.615	0.147	1.96414e-141
hg38-MPHOSPH8	2.95702e-162	0.525864	0.436	0.078	8.14245e-158
hg38-H2AZ1	1.40058e-138	0.52526	0.54	0.124	3.85663e-134
hg38-COX14	3.0237e-162	0.525239	0.333	0.048	8.32607e-158
hg38-ITGAE	2.4716e-185	0.524946	0.255	0.025	6.80579e-181
hg38-DUSP3	3.77614e-180	0.524552	0.267	0.029	1.0398e-175
hg38-NDUFA10	1.22219e-196	0.524015	0.3	0.033	3.36541e-192
hg38-PAFAH1B2	2.32149e-161	0.524003	0.391	0.064	6.39245e-157
hg38-RBM26	8.07748e-178	0.523778	0.287	0.033	2.22421e-173
hg38-KLF10	8.59497e-128	0.523561	0.335	0.059	2.36671e-123
hg38-STK10	1.86064e-183	0.523518	0.489	0.085	5.12346e-179
hg38-EMC10	2.28831e-197	0.523296	0.256	0.024	6.30109e-193
hg38-MARK3	1.26804e-143	0.522867	0.411	0.077	3.49166e-139
hg38-C6orf62	2.03431e-136	0.522738	0.5	0.111	5.60168e-132
hg38-DCAF7	1.15784e-177	0.52269	0.287	0.033	3.18824e-173
hg38-SLC3A2	8.7796e-148	0.522684	0.384	0.067	2.41755e-143
hg38-PIK3R1	5.02317e-170	0.522499	0.335	0.047	1.38318e-165
hg38-NDUFB3	2.18092e-168	0.522282	0.511	0.099	6.00538e-164
hg38-NANS	5.60194e-180	0.522222	0.382	0.057	1.54255e-175
hg38-OTUB1	4.9198e-182	0.522101	0.322	0.041	1.35472e-177
hg38-FIBP	6.64082e-164	0.521979	0.282	0.035	1.82862e-159
hg38-ADAM15	6.86849e-229	0.521907	0.26	0.021	1.89131e-224
hg38-DNAJC10	3.22421e-199	0.521547	0.278	0.028	8.87818e-195
hg38-PTBP3	5.82161e-141	0.521545	0.633	0.157	1.60304e-136
hg38-ANXA4	4.98778e-210	0.52146	0.305	0.032	1.37343e-205
hg38-ARPC5L	6.16947e-185	0.520772	0.311	0.037	1.69882e-180
hg38-UBE2M	1.27552e-149	0.520259	0.376	0.065	3.51228e-145
hg38-SND1	2.69028e-185	0.5192	0.251	0.025	7.40795e-181
hg38-CMTM7	8.74874e-214	0.518349	0.324	0.035	2.40905e-209
hg38-CD1D	4.71111e-222	0.518305	0.258	0.021	1.29725e-217
hg38-TGFB1	3.04922e-163	0.517866	0.458	0.084	8.39634e-159
hg38-RSRC1	4.87391e-203	0.517517	0.289	0.03	1.34208e-198
hg38-BUD31	3.24016e-156	0.517457	0.456	0.087	8.92211e-152
hg38-CHCHD1	3.05574e-169	0.517057	0.32	0.043	8.41427e-165
hg38-BCKDK	2.64855e-166	0.517026	0.298	0.038	7.29304e-162
hg38-ATP6V1D	1.25566e-154	0.515762	0.365	0.06	3.4576e-150
hg38-LSM10	3.85144e-160	0.515692	0.362	0.057	1.06053e-155
hg38-TASOR	4.59202e-146	0.515329	0.275	0.037	1.26446e-141
hg38-LARP7	7.33531e-165	0.515292	0.335	0.048	2.01985e-160
hg38-ARHGAP18	9.53114e-115	0.514827	0.349	0.07	2.6245e-110
hg38-EMC3	7.16814e-160	0.514789	0.338	0.05	1.97382e-155
hg38-PHKB	2.80087e-116	0.514138	0.293	0.051	7.71249e-112
hg38-MPG	3.05526e-200	0.514124	0.285	0.029	8.41296e-196
hg38-RAB6A	7.41732e-168	0.514089	0.338	0.048	2.04243e-163
hg38-TMED7	8.96416e-187	0.513594	0.282	0.031	2.46837e-182
hg38-NHP2	3.05854e-150	0.512735	0.264	0.034	8.422e-146
hg38-CGGBP1	1.21152e-153	0.512232	0.349	0.055	3.33605e-149
hg38-NAA10	1.47601e-180	0.511975	0.307	0.038	4.06435e-176
hg38-VAV3	3.79539e-152	0.511716	0.34	0.052	1.0451e-147
hg38-N4BP2L2	1.50051e-154	0.511511	0.595	0.134	4.13181e-150
hg38-PSMF1	2.67044e-170	0.510774	0.289	0.035	7.35334e-166
hg38-CTBP2	2.33597e-155	0.510462	0.356	0.056	6.43234e-151
hg38-CHCHD7	2.04749e-193	0.510361	0.304	0.034	5.63796e-189
hg38-NAPA	3.40213e-169	0.510155	0.322	0.044	9.36811e-165
hg38-ME2	1.47664e-135	0.509697	0.351	0.061	4.06609e-131
hg38-DDX27	7.24646e-172	0.50952	0.285	0.034	1.99539e-167
hg38-EFCAB14	7.02037e-167	0.508382	0.36	0.054	1.93313e-162
hg38-FAR1	6.3468e-164	0.508048	0.382	0.061	1.74765e-159
hg38-EDEM3	8.37136e-149	0.507802	0.349	0.056	2.30514e-144
hg38-ZNF655	1.52364e-164	0.507794	0.318	0.044	4.1955e-160
hg38-WAPL	2.04821e-164	0.507676	0.362	0.055	5.63994e-160
hg38-GSN	2.24925e-124	0.507587	0.405	0.084	6.19353e-120
hg38-MDH1	2.30511e-200	0.507557	0.258	0.024	6.34734e-196
hg38-MLEC	1.32789e-136	0.507374	0.255	0.034	3.65646e-132
hg38-USP7	1.08979e-159	0.50729	0.38	0.062	3.00084e-155
hg38-STAG2	7.72529e-151	0.507114	0.52	0.11	2.12723e-146
hg38-GLYR1	1.20024e-170	0.506986	0.307	0.04	3.30497e-166
hg38-RBM47	2.00437e-133	0.506904	0.613	0.154	5.51924e-129
hg38-CD53	6.80856e-142	0.50669	0.818	0.228	1.87481e-137
hg38-FUS	3.85402e-144	0.506524	0.642	0.157	1.06124e-139
hg38-STX8	4.46154e-192	0.50609	0.265	0.026	1.22853e-187
hg38-DGUOK	2.42127e-157	0.506009	0.36	0.057	6.66721e-153
hg38-THOC2	7.59801e-176	0.505913	0.338	0.046	2.09219e-171
hg38-TARDBP	4.80006e-171	0.505822	0.262	0.029	1.32174e-166
hg38-FAAP20	9.91743e-168	0.50548	0.304	0.039	2.73086e-163
hg38-TUBB4B	5.29577e-135	0.505325	0.395	0.075	1.45824e-130
hg38-PICALM	9.99138e-155	0.504995	0.589	0.131	2.75123e-150
hg38-TET3	2.05041e-173	0.504813	0.333	0.045	5.64602e-169
hg38-UHMK1	6.51608e-155	0.504795	0.307	0.043	1.79427e-150
hg38-UBQLN1	1.11701e-158	0.504592	0.342	0.052	3.07579e-154
hg38-PSMC1	9.68977e-147	0.50405	0.324	0.05	2.66818e-142
hg38-TIAL1	3.7608e-151	0.503506	0.311	0.045	1.03557e-146
hg38-USP47	3.6681e-186	0.502881	0.284	0.031	1.01005e-181
hg38-SEC63	2.27437e-159	0.502713	0.284	0.036	6.2627e-155
hg38-IGBP1	4.25904e-156	0.502621	0.3	0.041	1.17277e-151
hg38-WAS	3.98579e-140	0.501837	0.622	0.153	1.09753e-135
hg38-LMO4	1.18737e-147	0.501709	0.313	0.046	3.26954e-143
hg38-HPS1	2.92811e-157	0.50143	0.311	0.044	8.06284e-153
hg38-RHEB	3.2362e-153	0.500921	0.389	0.067	8.9112e-149
hg38-LTB4R	1.71775e-155	0.500739	0.387	0.064	4.73e-151
hg38-UBAC1	1.32802e-152	0.500647	0.267	0.034	3.65682e-148
hg38-TAPBP	2.05615e-156	0.500466	0.535	0.111	5.66182e-152
hg38-CHD8	7.00428e-162	0.499979	0.304	0.04	1.9287e-157
hg38-UBE2D2	6.49288e-154	0.49993	0.502	0.102	1.78788e-149
hg38-TSPAN14	8.96308e-161	0.499918	0.547	0.114	2.46807e-156
hg38-ARAP1	7.11117e-154	0.499778	0.344	0.053	1.95813e-149
hg38-SUCLG1	4.36949e-186	0.499768	0.293	0.033	1.20318e-181
hg38-SUMO1	2.79876e-163	0.499434	0.482	0.092	7.70666e-159
hg38-TAX1BP1	1.21875e-151	0.498695	0.676	0.165	3.35596e-147
hg38-SMU1	6.86484e-167	0.498648	0.287	0.035	1.8903e-162
hg38-BRD2	1.89297e-152	0.497549	0.484	0.097	5.21248e-148
hg38-ANP32E	4.70168e-152	0.497542	0.273	0.035	1.29466e-147
hg38-OGDH	2.24088e-196	0.497339	0.271	0.027	6.17047e-192
hg38-GNS	2.54946e-144	0.497338	0.444	0.087	7.0202e-140
hg38-TMEM131	1.71558e-165	0.497256	0.275	0.032	4.72401e-161
hg38-EHD4	1.38003e-181	0.496658	0.251	0.025	3.80004e-177
hg38-GNAQ	5.29365e-157	0.496644	0.56	0.119	1.45766e-152
hg38-HK3	1.16821e-179	0.496413	0.362	0.051	3.21679e-175
hg38-LMO2	9.64601e-168	0.496222	0.32	0.043	2.65612e-163
hg38-FOXN2	6.12106e-166	0.496122	0.356	0.053	1.6855e-161
hg38-DDX42	9.72958e-161	0.495759	0.305	0.041	2.67914e-156
hg38-DNAJC21	3.24652e-157	0.495658	0.265	0.032	8.93962e-153
hg38-BTK	1.46552e-171	0.495531	0.287	0.034	4.03545e-167
hg38-CHMP4B	7.20899e-161	0.495489	0.351	0.053	1.98507e-156
hg38-SMIM12	5.2279e-192	0.495379	0.265	0.026	1.43956e-187
hg38-SLC38A10	8.4284e-222	0.495084	0.291	0.027	2.32084e-217
hg38-LRRC59	7.83055e-192	0.495025	0.264	0.026	2.15622e-187
hg38-VAMP3	2.41305e-137	0.494851	0.371	0.067	6.64459e-133
hg38-HIP1	1.58339e-133	0.4944	0.38	0.071	4.36003e-129
hg38-EIF4EBP2	1.10764e-151	0.494391	0.327	0.049	3.05e-147
hg38-CSNK2A1	3.14913e-139	0.493271	0.258	0.034	8.67144e-135
hg38-ADD1	3.23282e-175	0.493237	0.371	0.054	8.9019e-171
hg38-GNG5	8.86914e-102	0.493017	0.911	0.32	2.44221e-97
hg38-SGTB	2.32617e-162	0.492857	0.342	0.05	6.40533e-158
hg38-MEAF6	1.8228e-157	0.492069	0.255	0.03	5.01926e-153
hg38-SELENOT	1.29345e-148	0.492067	0.484	0.098	3.56165e-144
hg38-CD82	1.26373e-139	0.491589	0.529	0.117	3.4798e-135
hg38-PDS5A	2.2082e-176	0.49154	0.264	0.028	6.0805e-172
hg38-TMEM230	4.95598e-129	0.490763	0.304	0.05	1.36468e-124
hg38-CIAO2A	6.05503e-148	0.49074	0.295	0.042	1.66731e-143
hg38-KCTD20	4.05333e-133	0.490573	0.318	0.053	1.11612e-128
hg38-ORMDL2	1.87822e-153	0.490399	0.3	0.042	5.17188e-149
hg38-PPP2R1A	6.06031e-180	0.490396	0.276	0.031	1.66877e-175
hg38-CPPED1	3.5815e-174	0.49021	0.467	0.082	9.86202e-170
hg38-FAM50A	4.0258e-144	0.49021	0.335	0.054	1.10855e-139
hg38-NKTR	7.20005e-134	0.490205	0.304	0.048	1.98261e-129
hg38-WTAP	6.40592e-139	0.489467	0.435	0.086	1.76393e-134
hg38-CHCHD5	7.80855e-139	0.489074	0.276	0.039	2.15016e-134
hg38-FMNL1	7.49618e-152	0.488338	0.605	0.138	2.06415e-147
hg38-TMX1	1.30414e-178	0.488082	0.275	0.031	3.59108e-174
hg38-PRDX6	8.26243e-143	0.487915	0.478	0.1	2.27514e-138
hg38-VDAC3	1.15302e-154	0.487765	0.271	0.034	3.17496e-150
hg38-IFI16	5.18644e-149	0.48741	0.722	0.184	1.42814e-144
hg38-ARHGEF2	7.21e-160	0.487241	0.36	0.056	1.98535e-155
hg38-NMT1	1.37612e-193	0.487184	0.271	0.027	3.78928e-189
hg38-STRAP	3.54031e-176	0.487042	0.293	0.035	9.7486e-172
hg38-TNKS2	2.12431e-139	0.486972	0.309	0.048	5.84949e-135
hg38-SELENOK	8.13615e-132	0.486778	0.436	0.09	2.24037e-127
hg38-GARS1	2.32313e-164	0.486553	0.269	0.032	6.39696e-160
hg38-RAB11A	3.05157e-161	0.486552	0.409	0.069	8.40279e-157
hg38-PHB	5.32911e-165	0.485936	0.258	0.029	1.46742e-160
hg38-ZNF644	2.84579e-175	0.485795	0.253	0.026	7.83617e-171
hg38-THRAP3	7.2273e-145	0.485777	0.438	0.085	1.99011e-140
hg38-COPS2	2.70209e-159	0.485663	0.258	0.03	7.44047e-155
hg38-RBM17	1.55265e-167	0.485621	0.398	0.064	4.27538e-163
hg38-DECR1	1.49501e-159	0.485614	0.351	0.053	4.11667e-155
hg38-FEZ2	5.97883e-160	0.485561	0.289	0.037	1.64633e-155
hg38-HMGB2	6.16856e-127	0.484909	0.865	0.272	1.69857e-122
hg38-TXNL1	5.26173e-152	0.484543	0.34	0.053	1.44887e-147
hg38-ACP1	6.18142e-159	0.48447	0.253	0.029	1.70212e-154
hg38-MPLKIP	2.11275e-143	0.483989	0.293	0.042	5.81768e-139
hg38-CD37	5.21167e-135	0.483879	0.649	0.166	1.43508e-130
hg38-HACD4	9.24265e-174	0.483866	0.324	0.042	2.54505e-169
hg38-AFTPH	4.53019e-173	0.483724	0.365	0.053	1.24743e-168
hg38-PPP1R14B	1.35281e-138	0.483588	0.28	0.04	3.7251e-134
hg38-SYNCRIP	6.56567e-168	0.483585	0.275	0.032	1.80792e-163
hg38-NFIA	2.79544e-133	0.483241	0.382	0.071	7.69752e-129
hg38-ADPGK	3.76337e-156	0.483063	0.32	0.046	1.03628e-151
hg38-PNPLA8	1.44468e-141	0.482974	0.445	0.088	3.97806e-137
hg38-SRP54	1.11592e-164	0.482793	0.351	0.052	3.07279e-160
hg38-RSU1	1.6619e-151	0.482756	0.311	0.045	4.57621e-147
hg38-DSTN	4.81739e-121	0.481265	0.287	0.048	1.32652e-116
hg38-PCNP	1.43711e-155	0.481164	0.367	0.059	3.95724e-151
hg38-MBNL1	1.41945e-138	0.48116	0.68	0.176	3.9086e-134
hg38-MED13	5.69066e-161	0.480324	0.373	0.059	1.56698e-156
hg38-KLF9	7.84228e-133	0.480244	0.495	0.11	2.15945e-128
hg38-APPL1	1.10333e-142	0.479322	0.291	0.042	3.03814e-138
hg38-CDC5L	4.58417e-150	0.479297	0.315	0.046	1.2623e-145
hg38-SMARCD2	2.35463e-179	0.479185	0.275	0.03	6.48371e-175
hg38-BAZ2B	8.48834e-126	0.478985	0.413	0.086	2.33735e-121
hg38-SEPTIN9	2.70184e-147	0.478982	0.269	0.035	7.43979e-143
hg38-UBE2J1	1.84436e-142	0.478862	0.545	0.122	5.07863e-138
hg38-PPP4R3B	2.55878e-168	0.478839	0.36	0.054	7.04586e-164
hg38-NDUFS1	8.19728e-153	0.478351	0.253	0.03	2.2572e-148
hg38-MLX	2.9431e-163	0.478342	0.356	0.054	8.10413e-159
hg38-CDK12	2.03533e-169	0.477803	0.307	0.039	5.60447e-165
hg38-ACOT9	3.98645e-183	0.477773	0.267	0.028	1.09771e-178
hg38-KPNB1	1.16021e-140	0.477567	0.538	0.121	3.19476e-136
hg38-USF2	1.25737e-153	0.477479	0.34	0.052	3.4623e-149
hg38-POLR2F	2.08854e-149	0.476826	0.295	0.041	5.75102e-145
hg38-PDLIM5	5.22184e-150	0.476737	0.269	0.034	1.43789e-145
hg38-CAMTA1	3.23908e-162	0.476344	0.269	0.032	8.91912e-158
hg38-PRPF6	1.13406e-170	0.476247	0.28	0.033	3.12275e-166
hg38-APH1A	6.9544e-149	0.475795	0.264	0.034	1.91496e-144
hg38-SAR1A	4.48174e-175	0.475768	0.335	0.045	1.23409e-170
hg38-THOC7	1.27772e-156	0.475541	0.34	0.051	3.51833e-152
hg38-ADRM1	1.67015e-150	0.475485	0.324	0.049	4.59893e-146
hg38-PDAP1	5.37761e-131	0.475383	0.327	0.056	1.48078e-126
hg38-CD63	1.90813e-108	0.475247	0.905	0.307	5.25423e-104
hg38-PRKCB	2.42751e-144	0.474701	0.544	0.12	6.68439e-140
hg38-SUPT5H	7.63424e-174	0.474535	0.278	0.032	2.10216e-169
hg38-OCIAD1	3.84431e-135	0.474518	0.329	0.055	1.05857e-130
hg38-RABAC1	4.84336e-135	0.474356	0.578	0.14	1.33367e-130
hg38-DNAJC13	7.41638e-161	0.473292	0.278	0.034	2.04218e-156
hg38-SNX1	3.18122e-131	0.473269	0.282	0.043	8.7598e-127
hg38-PNPLA2	4.72914e-171	0.472943	0.302	0.038	1.30222e-166
hg38-GRSF1	7.68093e-203	0.472909	0.251	0.022	2.11502e-198
hg38-CHMP2A	2.76524e-131	0.472659	0.665	0.174	7.61437e-127
hg38-PRKDC	1.83907e-125	0.472289	0.309	0.053	5.06406e-121
hg38-ROCK2	1.08704e-149	0.471994	0.278	0.037	2.99328e-145
hg38-NT5C	1.68488e-146	0.471956	0.258	0.033	4.63949e-142
hg38-ARPC1A	1.7103e-155	0.471793	0.302	0.042	4.70948e-151
hg38-CELF1	9.16638e-139	0.471705	0.484	0.103	2.52405e-134
hg38-GOLPH3	1.32982e-171	0.471537	0.318	0.042	3.66179e-167
hg38-TRIP11	2.29324e-152	0.471481	0.282	0.037	6.31465e-148
hg38-IFNAR2	2.31114e-135	0.471124	0.304	0.048	6.36394e-131
hg38-UBA2	3.12462e-181	0.471088	0.253	0.025	8.60395e-177
hg38-KDELR2	5.43774e-136	0.470945	0.373	0.068	1.49733e-131
hg38-GYPC	5.13732e-144	0.470833	0.258	0.033	1.41461e-139
hg38-ACAA1	2.3987e-151	0.47061	0.385	0.066	6.60506e-147
hg38-PIN1	5.109e-164	0.470417	0.271	0.032	1.40681e-159
hg38-RCOR1	1.09021e-158	0.470143	0.358	0.055	3.00201e-154
hg38-ARMCX3	1.58302e-150	0.469901	0.287	0.039	4.35899e-146
hg38-IMPDH1	6.3978e-146	0.469369	0.387	0.068	1.7617e-141
hg38-VSIR	3.57281e-131	0.46926	0.778	0.219	9.8381e-127
hg38-GNPDA1	2.2903e-123	0.469037	0.305	0.052	6.30658e-119
hg38-SDF4	2.93348e-143	0.468816	0.273	0.037	8.07764e-139
hg38-EIF1B	2.08914e-148	0.468424	0.615	0.144	5.75266e-144
hg38-BID	1.91455e-139	0.468091	0.398	0.075	5.27192e-135
hg38-TNFRSF1A	3.00723e-146	0.468065	0.504	0.106	8.2807e-142
hg38-KRT10	5.30732e-110	0.468052	0.258	0.043	1.46142e-105
hg38-POLR2B	2.57555e-161	0.467982	0.258	0.03	7.09203e-157
hg38-MCRIP1	4.13024e-137	0.467426	0.262	0.036	1.1373e-132
hg38-DDIT4	1.09173e-95	0.467177	0.618	0.19	3.00618e-91
hg38-CSGALNACT2	1.59935e-135	0.467065	0.7	0.185	4.40398e-131
hg38-MED28	3.16687e-157	0.466695	0.324	0.047	8.72029e-153
hg38-ID2	1.40785e-96	0.466333	0.269	0.05	3.87664e-92
hg38-FAM214B	3.57215e-147	0.465952	0.329	0.051	9.83626e-143
hg38-PTPN12	9.35542e-138	0.465815	0.529	0.12	2.57611e-133
hg38-REEP3	6.64381e-134	0.465802	0.278	0.041	1.82944e-129
hg38-NPL	4.68566e-119	0.465797	0.478	0.112	1.29024e-114
hg38-PPIP5K2	1.47854e-144	0.465284	0.282	0.039	4.0713e-140
hg38-PPP1R7	2.46063e-142	0.46511	0.265	0.035	6.77558e-138
hg38-KCNE3	1.71706e-141	0.465002	0.378	0.067	4.72809e-137
hg38-GGNBP2	2.33094e-152	0.464649	0.444	0.084	6.41849e-148
hg38-MACF1	1.90019e-126	0.464359	0.505	0.118	5.23236e-122
hg38-ACLY	1.51432e-194	0.463886	0.253	0.023	4.16984e-190
hg38-IK	2.12929e-149	0.463765	0.436	0.083	5.86323e-145
hg38-CNPY2	1.4621e-189	0.463266	0.251	0.024	4.02603e-185
hg38-DNAJA2	1.87193e-147	0.463127	0.402	0.072	5.15456e-143
hg38-FBXO7	4.5578e-192	0.462683	0.253	0.024	1.25504e-187
hg38-PRR14L	7.29181e-140	0.462473	0.273	0.038	2.00787e-135
hg38-SIGLEC9	4.87009e-169	0.46135	0.256	0.028	1.34103e-164
hg38-DNM2	7.66129e-149	0.460708	0.34	0.054	2.10961e-144
hg38-DOCK11	2.75891e-157	0.460532	0.367	0.058	7.59694e-153
hg38-CYB5R3	1.83021e-145	0.460458	0.28	0.038	5.03967e-141
hg38-BRWD1	3.44226e-137	0.460348	0.302	0.046	9.4786e-133
hg38-VPS53	1.44692e-173	0.460335	0.262	0.028	3.98424e-169
hg38-FGD4	1.45417e-150	0.460072	0.516	0.108	4.0042e-146
hg38-CYRIA	2.70834e-142	0.460004	0.389	0.07	7.4577e-138
hg38-ARFGEF1	3.07854e-137	0.459878	0.333	0.055	8.47707e-133
hg38-AFF4	1.42748e-114	0.459876	0.34	0.066	3.93071e-110
hg38-ERP44	2.52379e-146	0.45877	0.351	0.058	6.94952e-142
hg38-MDM4	6.18054e-132	0.458608	0.351	0.062	1.70187e-127
hg38-VPS26A	1.37549e-146	0.458206	0.315	0.047	3.78755e-142
hg38-USP48	1.90827e-151	0.458086	0.253	0.03	5.25462e-147
hg38-SMCO4	3.93835e-218	0.457512	0.38	0.047	1.08446e-213
hg38-ARL6IP1	1.52458e-132	0.457221	0.456	0.097	4.1981e-128
hg38-KMT2C	6.74752e-146	0.456544	0.609	0.143	1.858e-141
hg38-CARD19	3.43613e-159	0.456448	0.342	0.051	9.46173e-155
hg38-ZFAND6	7.69034e-132	0.456373	0.396	0.077	2.11761e-127
hg38-PPFIA1	1.22589e-143	0.456271	0.349	0.058	3.3756e-139
hg38-SETD3	1.01089e-172	0.45616	0.258	0.028	2.78359e-168
hg38-ATP6V0A1	7.08205e-134	0.455946	0.273	0.039	1.95011e-129
hg38-MRPL28	2.3272e-158	0.455281	0.262	0.031	6.40818e-154
hg38-FCGR3A	1.05708e-52	0.454882	0.287	0.084	2.91078e-48
hg38-TMEM256	2.58222e-132	0.454446	0.298	0.047	7.1104e-128
hg38-TAF9	3.023e-138	0.453959	0.278	0.04	8.32413e-134
hg38-PCYT1A	3.64352e-151	0.453635	0.345	0.054	1.00328e-146
hg38-ARGLU1	3.69064e-131	0.45362	0.596	0.148	1.01626e-126
hg38-PRCP	1.8131e-163	0.453159	0.296	0.038	4.99255e-159
hg38-CCDC47	5.96586e-155	0.452595	0.365	0.059	1.64276e-150
hg38-CAPN1	8.07346e-193	0.452543	0.255	0.024	2.22311e-188
hg38-RNASE1	6.83612e-73	0.452474	0.315	0.078	1.88239e-68
hg38-ZNF800	2.09699e-146	0.451582	0.256	0.032	5.77428e-142
hg38-SNX10	8.89739e-155	0.451164	0.664	0.157	2.44999e-150
hg38-RNPEP	1.276e-148	0.451075	0.256	0.032	3.5136e-144
hg38-LACTB	6.72338e-153	0.451011	0.447	0.085	1.85135e-148
hg38-TOX4	5.86834e-144	0.450964	0.402	0.073	1.61591e-139
hg38-C9orf78	3.32166e-147	0.450455	0.325	0.05	9.14652e-143
hg38-DDX39B	2.43026e-117	0.45019	0.253	0.038	6.69198e-113
hg38-SSU72	8.71763e-135	0.450056	0.451	0.094	2.40049e-130
hg38-KRTCAP2	6.65461e-137	0.44944	0.28	0.04	1.83241e-132
hg38-MAP7D1	6.32781e-158	0.449063	0.358	0.056	1.74243e-153
hg38-RBM6	8.53418e-157	0.448696	0.256	0.03	2.34997e-152
hg38-SRSF4	3.47892e-136	0.448522	0.429	0.086	9.57954e-132
hg38-TMEM183A	4.71014e-139	0.448446	0.295	0.044	1.29698e-134
hg38-XPO1	3.51357e-125	0.448241	0.36	0.068	9.67495e-121
hg38-LSM12	9.11774e-139	0.447873	0.276	0.039	2.51066e-134
hg38-ASAH1	5.53521e-121	0.447713	0.795	0.235	1.52417e-116
hg38-MAZ	1.09537e-168	0.446948	0.262	0.029	3.0162e-164
hg38-PTTG1IP	2.09302e-125	0.446576	0.535	0.129	5.76334e-121
hg38-SLC15A3	4.3479e-146	0.446281	0.264	0.034	1.19724e-141
hg38-TNFAIP6	4.63755e-74	0.446043	0.313	0.077	1.277e-69
hg38-SMARCC2	7.6906e-149	0.44589	0.255	0.031	2.11768e-144
hg38-SERTAD2	6.73577e-124	0.445735	0.287	0.046	1.85476e-119
hg38-ARHGEF1	1.89299e-144	0.445451	0.353	0.058	5.21254e-140
hg38-CIRBP	1.84621e-120	0.445192	0.376	0.076	5.08373e-116
hg38-PRPF38B	5.94986e-136	0.445074	0.471	0.1	1.63835e-131
hg38-RAD21	4.98533e-149	0.444975	0.538	0.116	1.37276e-144
hg38-FLII	5.77215e-145	0.444797	0.365	0.062	1.58942e-140
hg38-MRPL18	1.3809e-150	0.44449	0.262	0.033	3.80246e-146
hg38-NUMB	4.22604e-128	0.443937	0.616	0.157	1.16368e-123
hg38-RO60	3.09771e-131	0.443909	0.305	0.049	8.52984e-127
hg38-SLC20A1	5.39023e-137	0.443506	0.275	0.039	1.48425e-132
hg38-SDHB	6.30373e-138	0.443479	0.32	0.051	1.7358e-133
hg38-STAT6	5.3596e-136	0.44341	0.413	0.08	1.47582e-131
hg38-ST3GAL1	1.81849e-147	0.443159	0.293	0.041	5.0074e-143
hg38-CHD4	5.05425e-137	0.442881	0.325	0.053	1.39174e-132
hg38-NFE2L2	3.56166e-127	0.442238	0.64	0.168	9.8074e-123
hg38-CCNY	1.39527e-145	0.442091	0.311	0.046	3.84203e-141
hg38-RHBDF2	2.62831e-153	0.441972	0.28	0.036	7.23732e-149
hg38-TMEM30A	2.05604e-123	0.441865	0.351	0.066	5.66151e-119
hg38-NFKBID	3.30139e-134	0.441528	0.318	0.051	9.09072e-130
hg38-NAP1L4	3.54019e-150	0.441118	0.264	0.033	9.74825e-146
hg38-MCMBP	2.4938e-163	0.440716	0.298	0.038	6.86693e-159
hg38-MPC1	2.08903e-166	0.440704	0.275	0.032	5.75235e-162
hg38-PAG1	2.47509e-110	0.440464	0.573	0.154	6.81541e-106
hg38-EMB	1.98721e-133	0.440231	0.487	0.105	5.47199e-129
hg38-ATF7IP	2.58411e-150	0.439421	0.278	0.036	7.11561e-146
hg38-DAP	3.46481e-164	0.439108	0.253	0.028	9.54069e-160
hg38-EEA1	4.27286e-131	0.439028	0.351	0.063	1.17657e-126
hg38-MTHFD2	2.85667e-130	0.438861	0.26	0.037	7.86614e-126
hg38-NELFE	3.37923e-162	0.438839	0.269	0.032	9.30504e-158
hg38-LARP4B	2.61255e-127	0.438833	0.271	0.04	7.19392e-123
hg38-CNOT1	7.32771e-153	0.438747	0.291	0.039	2.01776e-148
hg38-QSOX1	1.88384e-150	0.438598	0.315	0.045	5.18735e-146
hg38-UBAC2	1.00858e-162	0.438587	0.255	0.029	2.77724e-158
hg38-PRKAR2A	2.66226e-130	0.438538	0.318	0.053	7.33079e-126
hg38-DNAJC5	7.59872e-131	0.438266	0.276	0.041	2.09238e-126
hg38-EP300	1.7447e-151	0.43812	0.493	0.099	4.8042e-147
hg38-MAPK1IP1L	7.97497e-136	0.436794	0.311	0.049	2.19599e-131
hg38-LCP2	1.50479e-130	0.436202	0.495	0.111	4.1436e-126
hg38-PPCS	3.35458e-119	0.43591	0.295	0.05	9.23718e-115
hg38-KIDINS220	3.10241e-115	0.435819	0.376	0.077	8.5428e-111
hg38-ATAD2B	2.07569e-170	0.43577	0.253	0.027	5.71562e-166
hg38-DAD1	8.46103e-109	0.435371	0.442	0.105	2.32983e-104
hg38-ARID1B	1.47734e-121	0.434982	0.365	0.071	4.068e-117
hg38-GPI	7.55994e-101	0.434982	0.269	0.049	2.08171e-96
hg38-LILRA6	3.47894e-124	0.434839	0.315	0.054	9.5796e-120
hg38-SIVA1	1.80633e-136	0.434613	0.313	0.05	4.97392e-132
hg38-RAB2A	2.15035e-132	0.43457	0.556	0.132	5.9212e-128
hg38-FBXW5	1.5184e-144	0.434125	0.289	0.041	4.18107e-140
hg38-TNIP1	5.09966e-129	0.434079	0.327	0.056	1.40424e-124
hg38-TANK	1.36751e-132	0.434076	0.453	0.095	3.76558e-128
hg38-TPR	1.44282e-143	0.433795	0.551	0.124	3.97296e-139
hg38-KLF2	9.93481e-91	0.433714	0.656	0.211	2.73565e-86
hg38-IST1	7.25225e-137	0.433423	0.333	0.055	1.99698e-132
hg38-NIPBL	3.51387e-123	0.433281	0.544	0.134	9.6758e-119
hg38-RAD23B	1.36521e-140	0.433256	0.533	0.119	3.75924e-136
hg38-GAPVD1	2.00375e-140	0.432944	0.251	0.032	5.51753e-136
hg38-SENP6	1.64101e-128	0.432759	0.316	0.053	4.5187e-124
hg38-VPS35	6.30221e-127	0.432588	0.498	0.115	1.73538e-122
hg38-ZFC3H1	9.16802e-115	0.432459	0.315	0.057	2.52451e-110
hg38-MTMR14	4.77034e-138	0.432452	0.255	0.033	1.31356e-133
hg38-MMP24OS	6.89461e-124	0.431969	0.415	0.087	1.8985e-119
hg38-PRKCSH	3.4466e-139	0.43183	0.289	0.042	9.49057e-135
hg38-MED8	4.10017e-159	0.431445	0.273	0.033	1.12902e-154
hg38-PRMT2	6.26096e-145	0.431371	0.329	0.051	1.72402e-140
hg38-PKN1	4.22214e-161	0.431353	0.289	0.037	1.16261e-156
hg38-ANXA11	1.22185e-130	0.431029	0.549	0.13	3.36449e-126
hg38-CNOT4	1.03442e-155	0.42963	0.282	0.036	2.84837e-151
hg38-MERTK	2.3061e-89	0.429486	0.253	0.048	6.35007e-85
hg38-ARF5	2.87131e-145	0.429485	0.322	0.049	7.90645e-141
hg38-CXorf38	5.41457e-146	0.429054	0.267	0.035	1.49096e-141
hg38-GSDMD	1.95607e-165	0.428965	0.26	0.029	5.38624e-161
hg38-IFNAR1	3.93315e-129	0.428529	0.569	0.138	1.08303e-124
hg38-ABCF1	5.20016e-161	0.428219	0.253	0.028	1.43192e-156
hg38-ARHGAP24	2.98851e-139	0.427668	0.267	0.036	8.22916e-135
hg38-PPP6R3	2.04423e-157	0.427172	0.256	0.03	5.62899e-153
hg38-HSPA4	3.16225e-152	0.426872	0.253	0.03	8.70757e-148
hg38-MLKL	2.07417e-137	0.426787	0.315	0.049	5.71145e-133
hg38-RNF114	4.69173e-125	0.426597	0.256	0.037	1.29192e-120
hg38-MAP4	3.06045e-138	0.426369	0.28	0.04	8.42724e-134
hg38-FAM89B	4.92185e-157	0.426199	0.325	0.047	1.35528e-152
hg38-DUT	1.39549e-147	0.426174	0.289	0.04	3.84261e-143
hg38-DUSP23	2.84733e-137	0.425999	0.273	0.038	7.84041e-133
hg38-FAM32A	1.91855e-160	0.425696	0.296	0.039	5.28293e-156
hg38-TMEM208	1.06458e-138	0.425664	0.275	0.039	2.93142e-134
hg38-TLK1	5.71634e-129	0.425394	0.304	0.049	1.57405e-124
hg38-REST	2.40067e-113	0.425341	0.324	0.061	6.61049e-109
hg38-SNX3	8.91125e-135	0.42495	0.775	0.212	2.4538e-130
hg38-RAB1B	1.76203e-141	0.424882	0.291	0.042	4.85193e-137
hg38-SMS	6.10399e-104	0.42439	0.271	0.048	1.68079e-99
hg38-ZSWIM6	3.21103e-155	0.42381	0.382	0.063	8.84189e-151
hg38-APP	1.51707e-113	0.4238	0.256	0.041	4.1774e-109
hg38-STAU1	6.38317e-131	0.421047	0.42	0.085	1.75767e-126
hg38-PURB	6.33639e-117	0.421009	0.282	0.046	1.74479e-112
hg38-RBBP6	3.78287e-113	0.420733	0.327	0.062	1.04165e-108
hg38-GAK	1.60739e-135	0.420395	0.278	0.04	4.4261e-131
hg38-ITPR2	1.49477e-119	0.41999	0.322	0.058	4.11599e-115
hg38-SNRNP200	4.64989e-146	0.419666	0.258	0.033	1.28039e-141
hg38-ZFYVE16	8.14323e-106	0.418885	0.38	0.084	2.24232e-101
hg38-CMTM6	7.97876e-124	0.418858	0.673	0.182	2.19703e-119
hg38-LAMP1	6.04767e-130	0.418583	0.498	0.112	1.66529e-125
hg38-TMEM179B	5.0337e-117	0.418566	0.271	0.043	1.38608e-112
hg38-MAPK6	2.78098e-132	0.418489	0.276	0.04	7.6577e-128
hg38-ARF3	4.89246e-149	0.418021	0.295	0.041	1.34719e-144
hg38-MYD88	1.09603e-136	0.41744	0.491	0.105	3.01804e-132
hg38-CEP350	2.04498e-133	0.416924	0.52	0.118	5.63105e-129
hg38-UBE2E3	2.46102e-132	0.416858	0.251	0.034	6.77667e-128
hg38-UBE2A	4.7479e-133	0.416684	0.387	0.073	1.30738e-128
hg38-BROX	1.58318e-125	0.416588	0.34	0.061	4.35944e-121
hg38-TERF2IP	1.60063e-147	0.416532	0.455	0.088	4.40749e-143
hg38-ERBIN	9.58178e-113	0.415747	0.391	0.084	2.63844e-108
hg38-HPCAL1	6.45449e-113	0.415517	0.382	0.081	1.77731e-108
hg38-IL17RA	2.09277e-133	0.414937	0.604	0.147	5.76265e-129
hg38-EMC6	1.93224e-137	0.41456	0.293	0.044	5.32062e-133
hg38-ITSN2	9.90974e-143	0.414239	0.447	0.088	2.72875e-138
hg38-ADD3	8.87908e-121	0.413429	0.396	0.081	2.44494e-116
hg38-CHD9	5.46467e-123	0.413295	0.295	0.049	1.50475e-118
hg38-POLR2J	9.24732e-145	0.413196	0.493	0.102	2.54634e-140
hg38-CIAO1	5.37447e-160	0.412287	0.278	0.034	1.47991e-155
hg38-FTH1	1.14309e-68	0.412186	1	0.41	3.14762e-64
hg38-MAF1	9.213e-128	0.411563	0.26	0.038	2.53689e-123
hg38-ZC3H18	5.21429e-135	0.411035	0.333	0.055	1.43581e-130
hg38-HIPK3	2.42556e-139	0.410214	0.442	0.088	6.67901e-135
hg38-RBPJ	2.22644e-134	0.410147	0.678	0.176	6.13072e-130
hg38-TIMM17B	2.44366e-128	0.41007	0.269	0.039	6.72886e-124
hg38-FBXL5	1.54108e-134	0.409588	0.511	0.113	4.24352e-130
hg38-PRPF8	1.12106e-154	0.409563	0.255	0.03	3.08696e-150
hg38-UNC93B1	7.06793e-138	0.409259	0.258	0.034	1.94623e-133
hg38-GIGYF2	2.33637e-134	0.408918	0.273	0.039	6.43344e-130
hg38-RSRP1	1.32108e-130	0.40873	0.671	0.176	3.63773e-126
hg38-UBE2F	4.14784e-133	0.408728	0.293	0.045	1.14215e-128
hg38-GPBP1	8.56214e-120	0.408706	0.433	0.095	2.35767e-115
hg38-CNOT2	3.81944e-152	0.408408	0.258	0.031	1.05172e-147
hg38-ATP6V0B	4.29468e-121	0.408284	0.858	0.262	1.18258e-116
hg38-ZMYND8	1.60141e-122	0.408133	0.26	0.039	4.40965e-118
hg38-IER5	3.81348e-91	0.408057	0.32	0.07	1.05008e-86
hg38-MAP4K4	3.55626e-133	0.407592	0.495	0.108	9.79251e-129
hg38-LASP1	7.87252e-126	0.407537	0.382	0.075	2.16778e-121
hg38-USP4	5.77771e-161	0.407381	0.345	0.051	1.59095e-156
hg38-KDM3B	1.61854e-140	0.407125	0.291	0.042	4.45682e-136
hg38-SAP30BP	7.98141e-132	0.406498	0.251	0.034	2.19776e-127
hg38-GAA	1.16775e-112	0.405346	0.267	0.044	3.21552e-108
hg38-SUN2	2.03235e-132	0.405319	0.298	0.046	5.59628e-128
hg38-DR1	1.30061e-126	0.404923	0.284	0.044	3.58136e-122
hg38-RER1	5.45467e-124	0.404333	0.402	0.082	1.502e-119
hg38-SAFB2	5.76625e-143	0.403731	0.3	0.044	1.58779e-138
hg38-MORC3	2.28844e-121	0.4037	0.284	0.046	6.30146e-117
hg38-STK4	3.73633e-125	0.403642	0.582	0.146	1.02884e-120
hg38-NUP50	5.09488e-139	0.402971	0.336	0.055	1.40293e-134
hg38-UFD1	1.96402e-123	0.402164	0.329	0.059	5.40813e-119
hg38-NFAM1	6.28591e-128	0.402088	0.291	0.045	1.73089e-123
hg38-MTX1	2.45487e-151	0.401963	0.264	0.032	6.75972e-147
hg38-TBC1D1	1.55672e-124	0.401627	0.3	0.049	4.28657e-120
hg38-MRPS36	1.50306e-105	0.401141	0.262	0.045	4.13883e-101
hg38-SBDS	2.08514e-125	0.400486	0.282	0.044	5.74164e-121
hg38-VAPA	6.84058e-127	0.400278	0.827	0.24	1.88362e-122
hg38-ACTR1A	1.26872e-141	0.399878	0.253	0.032	3.49354e-137
hg38-ZKSCAN1	2.72328e-135	0.399803	0.264	0.036	7.49882e-131
hg38-NCBP3	4.75003e-124	0.399734	0.267	0.04	1.30797e-119
hg38-GRK6	8.67782e-144	0.399455	0.324	0.05	2.38952e-139
hg38-PPP1R18	3.83965e-127	0.39907	0.556	0.136	1.05728e-122
hg38-SRPRA	1.79982e-120	0.398802	0.258	0.039	4.95597e-116
hg38-ATP11A	3.90799e-125	0.398749	0.316	0.054	1.0761e-120
hg38-ARPP19	1.59307e-122	0.398731	0.258	0.038	4.38667e-118
hg38-CLTB	5.57618e-137	0.398482	0.365	0.065	1.53546e-132
hg38-DENND10	2.38131e-156	0.398152	0.345	0.052	6.55716e-152
hg38-GTF2I	4.85717e-126	0.398086	0.469	0.104	1.33747e-121
hg38-DPH3	2.01612e-128	0.397983	0.396	0.078	5.5516e-124
hg38-SMARCC1	5.17069e-118	0.397712	0.284	0.047	1.4238e-113
hg38-COPS5	3.01011e-145	0.396088	0.293	0.041	8.28865e-141
hg38-ZNF638	3.00695e-116	0.395867	0.324	0.06	8.27995e-112
hg38-MAP2K3	4.83505e-109	0.395866	0.467	0.113	1.33138e-104
hg38-TET2	1.4411e-124	0.394759	0.575	0.144	3.9682e-120
hg38-ATP6V1E1	5.60729e-133	0.394227	0.373	0.068	1.54402e-128
hg38-AZIN1	4.42438e-120	0.393924	0.38	0.076	1.2183e-115
hg38-OTUD1	5.42108e-104	0.393063	0.291	0.054	1.49275e-99
hg38-KMT2E	4.9923e-124	0.392468	0.524	0.125	1.37468e-119
hg38-SEL1L	2.35523e-125	0.392065	0.331	0.058	6.48535e-121
hg38-MIEN1	3.34372e-118	0.391816	0.34	0.064	9.20726e-114
hg38-XIAP	1.44567e-115	0.39164	0.318	0.058	3.98081e-111
hg38-BIRC2	1.5071e-107	0.391353	0.309	0.059	4.14996e-103
hg38-KLHL8	2.35408e-124	0.391334	0.391	0.077	6.4822e-120
hg38-PCF11	3.41809e-113	0.390545	0.402	0.087	9.41205e-109
hg38-TRIM27	5.87179e-124	0.390264	0.256	0.037	1.61686e-119
hg38-RNF144B	1.4652e-100	0.389999	0.465	0.119	4.03458e-96
hg38-CHMP1B	1.45222e-91	0.389894	0.344	0.078	3.99884e-87
hg38-GRPEL1	1.8057e-129	0.389881	0.298	0.047	4.97217e-125
hg38-RIT1	6.43978e-122	0.389876	0.496	0.115	1.77326e-117
hg38-JMJD1C	6.05898e-125	0.389741	0.609	0.157	1.6684e-120
hg38-SECTM1	3.95047e-125	0.389161	0.276	0.042	1.0878e-120
hg38-DCTN4	7.29418e-115	0.388111	0.255	0.039	2.00852e-110
hg38-RP2	4.0997e-115	0.387919	0.342	0.066	1.12889e-110
hg38-BAZ1A	9.75354e-154	0.387383	0.738	0.186	2.68573e-149
hg38-WAC	5.06547e-120	0.387374	0.495	0.116	1.39483e-115
hg38-SURF1	9.54356e-132	0.38706	0.264	0.037	2.62792e-127
hg38-TNRC6A	6.80468e-126	0.386651	0.255	0.036	1.87374e-121
hg38-FGFR1OP2	8.07771e-125	0.386581	0.424	0.089	2.22428e-120
hg38-SREK1	6.70451e-115	0.386299	0.275	0.045	1.84615e-110
hg38-LNPEP	3.12037e-115	0.386228	0.275	0.045	8.59226e-111
hg38-PRDM2	1.64212e-106	0.385461	0.318	0.062	4.52175e-102
hg38-PDPK1	2.79844e-128	0.385445	0.251	0.035	7.70577e-124
hg38-PDS5B	7.84168e-109	0.385095	0.267	0.045	2.15928e-104
hg38-OXSR1	1.57618e-135	0.385065	0.318	0.051	4.34016e-131
hg38-B3GNT5	3.83612e-99	0.384883	0.32	0.065	1.05631e-94
hg38-RAB20	2.16205e-116	0.384812	0.335	0.063	5.95343e-112
hg38-PUM1	3.87688e-115	0.383741	0.393	0.084	1.06754e-110
hg38-FBXO11	1.56361e-125	0.383413	0.327	0.057	4.30555e-121
hg38-EVI2A	1.84834e-110	0.383343	0.478	0.117	5.08959e-106
hg38-HIF1A	2.69095e-105	0.383023	0.655	0.191	7.40981e-101
hg38-ZMAT2	1.72113e-129	0.382833	0.382	0.073	4.7393e-125
hg38-PNISR	2.06475e-108	0.382557	0.469	0.116	5.68551e-104
hg38-GALK1	6.00806e-121	0.381696	0.262	0.04	1.65438e-116
hg38-SUZ12	2.15241e-123	0.380929	0.3	0.05	5.92688e-119
hg38-GPATCH2L	1.34936e-106	0.380859	0.255	0.042	3.71559e-102
hg38-WIPF1	2.74893e-116	0.380632	0.602	0.16	7.56945e-112
hg38-MED13L	4.76961e-122	0.380492	0.451	0.099	1.31336e-117
hg38-EHD1	2.62189e-123	0.380462	0.344	0.062	7.21964e-119
hg38-TUT7	7.64667e-119	0.380336	0.6	0.158	2.10559e-114
hg38-UBA1	1.63564e-124	0.380023	0.289	0.046	4.5039e-120
hg38-GNAI3	9.99769e-124	0.379863	0.553	0.136	2.75297e-119
hg38-KCNAB2	1.89264e-110	0.379217	0.269	0.045	5.21156e-106
hg38-RNMT	2.65784e-89	0.379216	0.256	0.049	7.31862e-85
hg38-PDCD10	5.11465e-118	0.379055	0.333	0.062	1.40837e-113
hg38-SAFB	2.49944e-106	0.378839	0.302	0.056	6.88245e-102
hg38-SYF2	2.31727e-126	0.378824	0.564	0.138	6.38084e-122
hg38-TMEM127	7.24042e-115	0.378589	0.271	0.044	1.99372e-110
hg38-HMGN1	2.42389e-87	0.378123	0.264	0.053	6.67442e-83
hg38-TPD52L2	6.7422e-102	0.377905	0.329	0.068	1.85653e-97
hg38-PPP6R1	2.36303e-136	0.377392	0.251	0.033	6.50684e-132
hg38-CCDC59	1.42905e-111	0.377195	0.265	0.044	3.93503e-107
hg38-STK38	9.60216e-132	0.377045	0.324	0.053	2.64405e-127
hg38-PUM2	7.73942e-125	0.376878	0.264	0.039	2.13113e-120
[truncated: 473 more rows]

## Sheet: Pig Loop of Henle
Pig Loop of Henle
marker	p_val	avg_log2FC	pct.1	pct.2	p_val_adj
ss11-SLC12A1	0	5.84537	0.785	0.019	0
ss11-SLC4A7	0	4.74782	0.748	0.047	0
ss11-CLU	1.97466e-219	3.48693	0.55	0.132	5.43741e-215
ss11-ACSL4	0	3.39552	0.627	0.089	0
ss11-ENSSSCG00000035669	0	3.13728	0.386	0.015	0
ss11-DMD	0	3.12403	0.639	0.05	0
ss11-NUPR1	1.41257e-303	2.90345	0.325	0.028	3.88964e-299
ss11-UMOD	0	2.84003	0.3	0.007	0
ss11-ADAMTS1	2.3568e-291	2.77573	0.639	0.134	6.48967e-287
ss11-TXNIP	0	2.76411	0.657	0.096	0
ss11-ENOX1	0	2.74925	0.296	0.002	0
ss11-KNG1	0	2.64558	0.319	0.01	0
ss11-RASSF8	4.9851e-246	2.57347	0.492	0.088	1.3727e-241
ss11-RBBP8	9.17167e-240	2.53222	0.667	0.18	2.52551e-235
ss11-ENSSSCG00000027903	6.29251e-84	2.49932	0.372	0.128	1.73271e-79
ss11-ABLIM1	2.92316e-233	2.48581	0.676	0.193	8.04921e-229
ss11-SLC16A7	1.47165e-305	2.47842	0.316	0.026	4.05233e-301
ss11-ENSSSCG00000034891	0	2.47569	0.295	0.01	0
ss11-SPP1	1.2943e-206	2.46812	0.737	0.246	3.56399e-202
ss11-ATP2B3	0	2.44451	0.293	0.013	0
ss11-ACSL3	1.18866e-200	2.43015	0.524	0.123	3.27309e-196
ss11-ENSSSCG00000017754	6.95919e-245	2.41446	0.397	0.056	1.91628e-240
ss11-SLC4A11	0	2.31356	0.266	0.013	0
ss11-ERBB4	0	2.30154	0.312	0.006	0
ss11-EFEMP1	0	2.28917	0.322	0.019	0
ss11-USP24	3.52927e-205	2.28752	0.553	0.136	9.7182e-201
ss11-ATP1A1	2.00076e-211	2.28361	0.691	0.213	5.50929e-207
ss11-SNRPN	6.35829e-179	2.26854	0.588	0.174	1.75082e-174
ss11-MECOM	0	2.25272	0.401	0.036	0
ss11-USP53	3.61987e-194	2.23661	0.595	0.161	9.96766e-190
ss11-AOPEP	1.00085e-163	2.16823	0.438	0.1	2.75594e-159
ss11-PDK4	8.70147e-118	2.12867	0.537	0.185	2.39604e-113
ss11-PAQR5	2.11647e-196	2.11037	0.439	0.085	5.82791e-192
ss11-SAT1	2.0986e-211	2.10063	0.901	0.418	5.77871e-207
hg38-MECOM	9.81559e-243	2.06141	0.359	0.044	2.70282e-238
ss11-SLC25A29	4.98376e-168	2.02088	0.341	0.058	1.37233e-163
ss11-KRT7	3.98374e-240	2.00774	0.3	0.03	1.09696e-235
ss11-POLI	3.05132e-180	2.0014	0.272	0.034	8.40212e-176
ss11-RALGPS2	7.80456e-222	1.98867	0.364	0.05	2.14906e-217
ss11-ITGA6	8.48724e-144	1.98726	0.49	0.137	2.33705e-139
ss11-DNM3	9.39827e-270	1.98084	0.3	0.026	2.58791e-265
ss11-ARNT2	0	1.97545	0.252	0.011	0
ss11-EGF	2.59135e-83	1.95827	0.351	0.106	7.13554e-79
ss11-CDH16	1.00899e-174	1.94939	0.567	0.154	2.77837e-170
ss11-RRAD	1.12521e-78	1.94686	0.258	0.064	3.09838e-74
ss11-CCSER2	1.85343e-148	1.90729	0.518	0.15	5.10359e-144
ss11-SESTD1	1.6735e-144	1.89852	0.548	0.168	4.60815e-140
ss11-SCNN1A	4.9451e-181	1.84915	0.288	0.038	1.36168e-176
ss11-APP	7.03546e-148	1.78178	0.312	0.055	1.93728e-143
ss11-DCLRE1C	3.97211e-101	1.75276	0.471	0.16	1.09376e-96
ss11-FAM13A	5.92308e-89	1.73849	0.426	0.145	1.63098e-84
ss11-PPARGC1A	1.61343e-120	1.72545	0.381	0.094	4.44273e-116
ss11-RAB9A	2.47522e-114	1.71623	0.359	0.089	6.81575e-110
ss11-LRBA	2.18375e-160	1.70359	0.668	0.227	6.01317e-156
ss11-ERC1	3.67974e-101	1.69221	0.436	0.138	1.01325e-96
ss11-PPP2R3A	9.63294e-147	1.6663	0.686	0.254	2.65253e-142
ss11-COL4A4	4.0203e-121	1.66422	0.322	0.068	1.10703e-116
ss11-CDC42BPA	1.95695e-116	1.66226	0.396	0.105	5.38865e-112
ss11-STRN3	3.29648e-88	1.65908	0.396	0.132	9.07719e-84
ss11-ENSSSCG00000010212	1.42865e-128	1.65751	0.546	0.177	3.93394e-124
ss11-IER3	1.09661e-92	1.65502	0.439	0.15	3.01964e-88
ss11-ENSSSCG00000012071	9.30587e-135	1.65346	0.498	0.144	2.56246e-130
ss11-MAL	1.65259e-141	1.6365	0.26	0.039	4.55057e-137
ss11-UNC13D	1.48548e-164	1.63491	0.263	0.034	4.09041e-160
ss11-TRPM7	1.86201e-112	1.63278	0.585	0.229	5.12724e-108
ss11-EPCAM	5.26611e-77	1.63015	0.301	0.086	1.45008e-72
ss11-TSC22D1	1.40803e-98	1.62532	0.476	0.166	3.87715e-94
ss11-SLC20A1	2.33242e-100	1.62504	0.606	0.257	6.42256e-96
ss11-ENSSSCG00000002259	3.76172e-78	1.62402	0.296	0.083	1.03583e-73
ss11-ATP1B1	4.46243e-90	1.61474	0.346	0.099	1.22877e-85
ss11-MYO9A	7.55472e-107	1.61153	0.495	0.169	2.08027e-102
ss11-PTPN13	5.38519e-88	1.60221	0.389	0.124	1.48286e-83
ss11-ENSSSCG00000039473	3.3415e-87	1.6021	0.353	0.106	9.20116e-83
ss11-PATJ	1.53388e-112	1.5978	0.569	0.212	4.22368e-108
ss11-NDRG2	4.56787e-105	1.58653	0.26	0.051	1.25781e-100
ss11-COBLL1	9.47129e-105	1.56035	0.474	0.156	2.60801e-100
ss11-SPIRE1	1.79015e-91	1.54555	0.361	0.106	4.92935e-87
ss11-CGNL1	8.25793e-104	1.54484	0.623	0.258	2.2739e-99
ss11-PKP4	9.04272e-90	1.53719	0.373	0.113	2.49e-85
ss11-KLHL15	3.3261e-76	1.53026	0.266	0.07	9.15875e-72
ss11-SGK1	3.84999e-81	1.5295	0.474	0.185	1.06013e-76
ss11-SRSF10	1.07461e-88	1.52373	0.559	0.242	2.95904e-84
ss11-ALS2	1.52891e-91	1.48482	0.348	0.097	4.21001e-87
ss11-SF3B1	1.77806e-117	1.47982	0.782	0.403	4.89606e-113
ss11-CKB	8.24937e-58	1.45014	0.253	0.076	2.27155e-53
ss11-ARHGAP5	5.23631e-79	1.43447	0.579	0.271	1.44187e-74
ss11-DST	3.95674e-150	1.43	0.933	0.454	1.08953e-145
ss11-RB1CC1	1.32989e-113	1.42297	0.696	0.31	3.66198e-109
ss11-TET2	1.57262e-49	1.41851	0.364	0.155	4.33038e-45
ss11-WNK1	7.78546e-53	1.41848	0.284	0.099	2.1438e-48
ss11-CTTNBP2	2.57354e-93	1.40907	0.546	0.209	7.08649e-89
ss11-PLEKHG1	5.15007e-61	1.40579	0.266	0.08	1.41812e-56
ss11-SPTAN1	1.44785e-69	1.40554	0.396	0.146	3.9868e-65
ss11-APC	1.64246e-59	1.39915	0.394	0.159	4.52269e-55
ss11-HK1	1.66939e-60	1.39681	0.266	0.081	4.59682e-56
ss11-FKBP5	6.74401e-77	1.39623	0.454	0.177	1.85703e-72
ss11-MICAL3	1.48974e-65	1.38059	0.26	0.073	4.10214e-61
ss11-DUSP6	3.89198e-52	1.37459	0.329	0.128	1.0717e-47
ss11-DDX17	5.71576e-115	1.3744	0.728	0.334	1.57389e-110
ss11-DDX5	9.63807e-115	1.36009	0.792	0.399	2.65394e-110
ss11-HOXA5	1.35388e-74	1.34197	0.399	0.139	3.72805e-70
ss11-FAR1	6.96077e-75	1.33779	0.524	0.231	1.91672e-70
ss11-ENSSSCG00000000530	8.98679e-67	1.32403	0.386	0.145	2.4746e-62
ss11-PDE1A	3.63074e-59	1.32097	0.37	0.145	9.9976e-55
ss11-ARHGEF18	3.56326e-42	1.31759	0.25	0.091	9.81179e-38
ss11-TUT4	1.09774e-74	1.31521	0.519	0.23	3.02275e-70
ss11-ARHGEF10L	1.01144e-86	1.31398	0.619	0.277	2.78511e-82
ss11-USP2	1.75602e-68	1.30228	0.308	0.094	4.83536e-64
ss11-HERC1	2.17558e-45	1.29034	0.333	0.14	5.99069e-41
ss11-JMJD1C	4.04192e-101	1.29005	0.772	0.404	1.11298e-96
ss11-IGF2R	6.82276e-50	1.28742	0.393	0.174	1.87871e-45
ss11-RALGAPA1	8.74285e-64	1.28532	0.335	0.114	2.40743e-59
ss11-ITGAV	3.43053e-58	1.28107	0.353	0.131	9.4463e-54
ss11-GPI	2.06092e-56	1.26552	0.316	0.113	5.67494e-52
ss11-VAV3	3.67887e-47	1.25722	0.26	0.09	1.01301e-42
ss11-PTPRD	1.53866e-56	1.25265	0.436	0.19	4.23686e-52
ss11-SRSF11	4.62687e-104	1.24831	0.779	0.39	1.27406e-99
ss11-TFCP2L1	1.33548e-53	1.2411	0.338	0.128	3.67739e-49
ss11-MBD2	6.55508e-52	1.23784	0.29	0.105	1.80501e-47
ss11-GRB14	4.36442e-57	1.22911	0.316	0.109	1.20179e-52
ss11-ANKRD28	2.62803e-31	1.20787	0.266	0.118	7.23654e-27
ss11-PKHD1	6.88131e-58	1.20228	0.354	0.13	1.89484e-53
ss11-ENSSSCG00000016330	2.10611e-61	1.20133	0.494	0.228	5.79938e-57
ss11-RESF1	3.08518e-42	1.19529	0.34	0.148	8.49536e-38
ss11-AHI1	5.99542e-59	1.19525	0.346	0.125	1.6509e-54
ss11-MYO6	4.77289e-89	1.19426	0.681	0.319	1.31426e-84
ss11-ZNF462	6.30815e-50	1.19247	0.333	0.132	1.73701e-45
ss11-TRIM44	6.28331e-41	1.19169	0.252	0.093	1.73017e-36
ss11-CHD3	7.78586e-54	1.18364	0.383	0.157	2.14391e-49
ss11-ENSSSCG00000033010	2.20596e-84	1.17391	0.519	0.197	6.07433e-80
ss11-SETX	8.97531e-44	1.16353	0.385	0.179	2.47144e-39
ss11-UTRN	3.15444e-65	1.16261	0.441	0.174	8.68606e-61
ss11-PTPN3	1.43087e-48	1.15543	0.258	0.087	3.94003e-44
ss11-KIAA2026	1.83046e-41	1.15326	0.276	0.107	5.04035e-37
ss11-ZFC3H1	1.09049e-83	1.14648	0.686	0.336	3.00276e-79
ss11-ENSSSCG00000011553	7.60492e-48	1.14484	0.261	0.089	2.09409e-43
ss11-WLS	6.17038e-45	1.1381	0.301	0.117	1.69908e-40
ss11-PDCD6IP	3.49152e-47	1.13726	0.412	0.192	9.61425e-43
ss11-ZFYVE16	3.03078e-41	1.13334	0.282	0.111	8.34555e-37
ss11-OPLAH	9.91387e-59	1.1323	0.252	0.073	2.72988e-54
ss11-EIF4A2	1.26177e-37	1.12153	0.439	0.24	3.47441e-33
ss11-ENSSSCG00000001930	8.54516e-41	1.10786	0.34	0.152	2.353e-36
ss11-TPM1	9.16834e-53	1.10554	0.538	0.269	2.52459e-48
ss11-CPLANE1	6.68375e-53	1.10493	0.255	0.08	1.84044e-48
ss11-PRRC2B	1.96875e-37	1.10061	0.329	0.148	5.42114e-33
ss11-SPEN	1.1635e-59	1.09835	0.583	0.295	3.20381e-55
ss11-IVNS1ABP	5.1719e-29	1.09712	0.385	0.214	1.42414e-24
ss11-ANKRD12	8.9999e-69	1.09393	0.71	0.392	2.47821e-64
ss11-ENSSSCG00000005460	1.07255e-37	1.08064	0.292	0.123	2.95336e-33
ss11-PRRC2C	3.87808e-93	1.07282	0.83	0.447	1.06787e-88
ss11-SRSF1	1.36517e-33	1.06797	0.277	0.121	3.75912e-29
ss11-ELF3	3.54584e-33	1.06616	0.274	0.116	9.76383e-29
ss11-CHD6	2.36019e-31	1.06236	0.317	0.153	6.49901e-27
ss11-ENSSSCG00000038506	5.93491e-34	1.06093	0.253	0.104	1.63424e-29
ss11-CPEB4	5.26006e-51	1.05655	0.519	0.26	1.44841e-46
ss11-KMT2E	3.02154e-43	1.05587	0.399	0.188	8.32012e-39
ss11-ESCO1	7.53969e-32	1.05575	0.359	0.185	2.07613e-27
ss11-LUC7L3	1.2969e-67	1.05499	0.649	0.327	3.57114e-63
ss11-ATP2B1	1.52546e-29	1.05468	0.271	0.124	4.20051e-25
ss11-ZNF251	5.72037e-44	1.05437	0.258	0.092	1.57516e-39
ss11-CRYBG3	7.90911e-25	1.05365	0.269	0.131	2.17785e-20
ss11-IMMT	3.10218e-35	1.05262	0.274	0.115	8.54217e-31
ss11-FBXW7	2.47444e-23	1.05224	0.263	0.132	6.81362e-19
ss11-CSPP1	3.27545e-31	1.04951	0.324	0.158	9.01929e-27
ss11-ENSSSCG00000009341	1.04179e-38	1.04838	0.397	0.195	2.86867e-34
ss11-YTHDC1	3.41272e-51	1.04764	0.481	0.231	9.39727e-47
ss11-PDE4D	8.24318e-45	1.04622	0.263	0.094	2.26984e-40
ss11-DCDC2	3.3899e-52	1.03966	0.5	0.231	9.33444e-48
ss11-FARP1	4.55959e-44	1.03831	0.378	0.169	1.25553e-39
ss11-ENSSSCG00000036350	1.05971e-55	1.03695	0.633	0.362	2.91803e-51
ss11-SRRM2	1.08959e-88	1.03667	0.837	0.462	3.00028e-84
ss11-ITPR2	1.30959e-44	1.03158	0.428	0.204	3.60609e-40
ss11-BOD1L1	5.81043e-41	1.02942	0.481	0.257	1.59996e-36
ss11-DNM2	2.43313e-29	1.02543	0.258	0.116	6.69988e-25
ss11-NCOA7	3.05902e-34	1.02434	0.322	0.149	8.4233e-30
ss11-EXOC2	3.25634e-38	1.01695	0.383	0.187	8.96667e-34
ss11-ENSSSCG00000005255	9.5872e-38	1.0163	0.322	0.143	2.63993e-33
ss11-EGR1	1.18213e-30	1.0123	0.33	0.16	3.25511e-26
ss11-SLK	8.92812e-41	1.01159	0.421	0.207	2.45845e-36
ss11-PLEC	1.48192e-30	1.00624	0.351	0.177	4.08062e-26
ss11-CLK1	3.30172e-40	1.00477	0.446	0.232	9.09161e-36
ss11-MPHOSPH8	5.23655e-49	0.999858	0.54	0.282	1.44194e-44
ss11-SLC25A36	2.24769e-44	0.99895	0.442	0.217	6.18924e-40
ss11-TCERG1	7.97425e-32	0.994591	0.327	0.157	2.19579e-27
ss11-LMO7	3.85118e-35	0.990965	0.367	0.173	1.06046e-30
ss11-MYSM1	1.74077e-37	0.987283	0.34	0.153	4.79338e-33
ss11-TTC3	3.76038e-33	0.986685	0.372	0.188	1.03546e-28
ss11-MLLT6	1.5501e-31	0.981083	0.269	0.118	4.26835e-27
ss11-TP53BP1	6.82869e-39	0.98037	0.252	0.093	1.88035e-34
ss11-DZANK1	8.89686e-35	0.979671	0.252	0.1	2.44984e-30
ss11-PPFIBP1	4.36353e-28	0.97361	0.269	0.123	1.20154e-23
ss11-PPP1R12A	3.15981e-23	0.972577	0.3	0.16	8.70084e-19
ss11-BIRC6	1.51657e-33	0.971877	0.394	0.207	4.17604e-29
ss11-PSPC1	1.14145e-31	0.971232	0.365	0.187	3.14309e-27
ss11-PNKP	1.22691e-21	0.969695	0.25	0.124	3.37842e-17
ss11-NAT9	2.47623e-34	0.969693	0.438	0.238	6.81855e-30
ss11-RIF1	7.39076e-38	0.967731	0.373	0.176	2.03512e-33
ss11-PPP4R3A	5.83644e-33	0.967574	0.397	0.21	1.60712e-28
ss11-ARID4B	3.00201e-32	0.966729	0.474	0.276	8.26634e-28
ss11-ERBIN	5.29635e-37	0.953658	0.402	0.204	1.4584e-32
ss11-BDP1	2.16888e-34	0.951567	0.449	0.244	5.97223e-30
ss11-YBX3	1.38567e-24	0.951512	0.296	0.154	3.81559e-20
ss11-PPP6R2	2.37312e-42	0.951499	0.455	0.227	6.53462e-38
ss11-LARP1	3.26142e-32	0.950885	0.361	0.181	8.98065e-28
ss11-ENSSSCG00000016509	7.13959e-27	0.943876	0.269	0.126	1.96596e-22
ss11-KMT2C	1.25659e-41	0.942023	0.474	0.248	3.46014e-37
ss11-TTC14	4.69735e-40	0.941007	0.447	0.229	1.29346e-35
ss11-ZNF644	1.35281e-30	0.938595	0.369	0.19	3.7251e-26
ss11-AKAP9	1.37858e-64	0.938533	0.715	0.386	3.79607e-60
ss11-PLEKHG3	2.0083e-40	0.937836	0.393	0.184	5.53006e-36
ss11-BBX	4.21947e-24	0.933167	0.255	0.122	1.16187e-19
ss11-JAK2	4.16005e-19	0.933104	0.298	0.169	1.14551e-14
ss11-NIN	1.47169e-28	0.930267	0.263	0.119	4.05244e-24
ss11-CHD9	1.85907e-45	0.927789	0.506	0.263	5.11914e-41
ss11-PNISR	4.86112e-57	0.926515	0.678	0.373	1.33856e-52
ss11-HECTD1	8.69065e-36	0.923982	0.418	0.219	2.39306e-31
ss11-LRRCC1	2.7488e-26	0.923355	0.258	0.12	7.56908e-22
ss11-COQ4	2.21143e-23	0.922261	0.279	0.142	6.0894e-19
ss11-ZMYM2	3.14642e-29	0.921788	0.301	0.144	8.66398e-25
ss11-CTTN	3.02092e-25	0.920475	0.272	0.131	8.3184e-21
ss11-TNRC6A	2.13399e-32	0.91788	0.405	0.213	5.87615e-28
ss11-BAZ2B	4.00437e-32	0.913371	0.341	0.165	1.10264e-27
ss11-ZNF292	4.78332e-26	0.91002	0.401	0.23	1.31714e-21
ss11-ZKSCAN1	1.88294e-27	0.909887	0.316	0.158	5.18486e-23
ss11-DAZAP1	1.07609e-21	0.90873	0.351	0.207	2.96311e-17
ss11-ZRANB2	7.10166e-57	0.905483	0.654	0.347	1.95551e-52
ss11-CNOT4	9.63529e-26	0.901522	0.277	0.137	2.65317e-21
ss11-ATRX	9.78842e-37	0.89737	0.49	0.269	2.69534e-32
ss11-BRD4	5.41007e-25	0.895025	0.346	0.188	1.48972e-20
ss11-HUWE1	1.01968e-27	0.891542	0.306	0.15	2.80778e-23
ss11-USP34	1.85793e-32	0.890627	0.399	0.207	5.11601e-28
ss11-ADGRF1	6.75547e-61	0.889815	0.269	0.075	1.86019e-56
ss11-MAP3K5	4.8373e-26	0.889458	0.343	0.182	1.332e-21
ss11-ABCC5	1.06825e-37	0.886207	0.255	0.095	2.94153e-33
ss11-ANKRD11	7.90895e-26	0.881221	0.322	0.165	2.17781e-21
ss11-TCF25	9.16555e-32	0.877443	0.41	0.224	2.52382e-27
ss11-EXOC4	3.37763e-27	0.872714	0.269	0.125	9.30066e-23
ss11-LAMB1	2.03386e-31	0.8725	0.418	0.223	5.60043e-27
ss11-LRRC45	1.43619e-29	0.870586	0.298	0.138	3.95469e-25
ss11-BPTF	7.36802e-28	0.868241	0.369	0.197	2.02886e-23
ss11-ANKIB1	2.99856e-23	0.867893	0.279	0.141	8.25682e-19
ss11-HNRNPU	5.15317e-48	0.865969	0.577	0.318	1.41898e-43
ss11-SLTM	1.53862e-27	0.865675	0.394	0.221	4.23674e-23
ss11-VPS13B	2.62666e-21	0.863847	0.28	0.147	7.23277e-17
ss11-SCAF11	1.76875e-25	0.860264	0.455	0.28	4.87042e-21
ss11-SAFB	3.0779e-25	0.860095	0.322	0.169	8.4753e-21
ss11-MAP4K3	6.30952e-25	0.859286	0.269	0.129	1.73739e-20
ss11-FNDC3A	1.41343e-20	0.857274	0.261	0.134	3.89203e-16
ss11-CTNND1	1.95593e-25	0.855996	0.28	0.138	5.38585e-21
ss11-NKTR	2.62597e-31	0.854414	0.489	0.281	7.23086e-27
ss11-U2SURP	1.41003e-32	0.853666	0.457	0.257	3.88267e-28
ss11-FNBP1	1.38373e-28	0.85192	0.3	0.143	3.81023e-24
ss11-GIGYF2	1.44838e-20	0.849589	0.26	0.134	3.98826e-16
ss11-AFDN	9.55409e-27	0.838047	0.353	0.187	2.63081e-22
ss11-FNBP4	1.00556e-46	0.835728	0.623	0.353	2.76891e-42
ss11-ZBTB38	8.13143e-31	0.835472	0.429	0.232	2.23907e-26
ss11-VPS13D	3.79731e-22	0.830989	0.28	0.143	1.04563e-17
ss11-CDC42BPB	9.83573e-26	0.83065	0.413	0.237	2.70837e-21
ss11-ZFP36L2	1.28696e-25	0.828977	0.295	0.147	3.54377e-21
ss11-KDM5A	3.26875e-17	0.8196	0.276	0.158	9.00083e-13
ss11-RBM39	5.50351e-33	0.818281	0.462	0.258	1.51545e-28
ss11-SNRNP70	2.26394e-54	0.814331	0.744	0.429	6.23399e-50
ss11-VPS13C	1.83334e-25	0.814213	0.385	0.216	5.04828e-21
ss11-SREK1	1.50728e-32	0.812844	0.486	0.273	4.15045e-28
ss11-ENSSSCG00000002547	9.23777e-28	0.809499	0.413	0.231	2.54371e-23
ss11-NIPBL	1.25643e-28	0.808074	0.421	0.238	3.45969e-24
ss11-NFE2L2	1.18661e-25	0.807991	0.33	0.175	3.26746e-21
ss11-NFKBIZ	9.32796e-23	0.804711	0.367	0.209	2.56855e-18
ss11-ZC3H13	1.81392e-23	0.803812	0.34	0.184	4.99481e-19
ss11-OGA	7.46708e-31	0.797496	0.423	0.231	2.05614e-26
ss11-KIF1B	1.46637e-18	0.797238	0.252	0.132	4.03779e-14
ss11-KIAA1217	2.50126e-19	0.796833	0.287	0.155	6.88748e-15
ss11-RBBP6	4.44732e-29	0.796718	0.429	0.242	1.22461e-24
ss11-SON	3.57121e-61	0.795954	0.76	0.435	9.83368e-57
ss11-MAP4	5.51228e-20	0.78987	0.325	0.186	1.51786e-15
ss11-EIF4G2	4.38008e-18	0.789406	0.306	0.18	1.2061e-13
ss11-SLC39A14	2.23891e-24	0.785064	0.312	0.162	6.16506e-20
ss11-XRN1	3.53425e-23	0.780483	0.285	0.145	9.7319e-19
ss11-EHMT1	3.35096e-18	0.777398	0.26	0.14	9.2272e-14
ss11-ZCCHC8	7.47231e-22	0.777009	0.253	0.125	2.05757e-17
ss11-JAK1	1.35582e-15	0.775713	0.287	0.168	3.73338e-11
ss11-SRSF6	8.95145e-16	0.770617	0.324	0.2	2.46487e-11
ss11-ENO1	1.37022e-16	0.769428	0.279	0.16	3.77303e-12
ss11-HNRNPDL	5.73511e-22	0.768505	0.442	0.279	1.57922e-17
ss11-UPF2	8.1091e-19	0.764914	0.29	0.16	2.23292e-14
ss11-SRSF4	1.30625e-20	0.762669	0.33	0.19	3.59689e-16
ss11-ZNF24	2.18294e-19	0.76116	0.26	0.136	6.01094e-15
ss11-ACIN1	4.71486e-31	0.757275	0.51	0.3	1.29828e-26
ss11-SYNE2	8.88398e-67	0.754961	0.787	0.416	2.44629e-62
ss11-ENSSSCG00000000697	9.92774e-14	0.753374	0.285	0.176	2.7337e-09
ss11-FCHO2	1.29367e-16	0.749483	0.253	0.14	3.56224e-12
ss11-PBRM1	1.55835e-15	0.744908	0.26	0.148	4.29106e-11
ss11-IL6ST	8.54243e-21	0.740101	0.337	0.188	2.35224e-16
ss11-ENSSSCG00000028035	1.90848e-24	0.734342	0.417	0.243	5.2552e-20
ss11-EPS8L2	6.78708e-28	0.734037	0.412	0.223	1.86889e-23
ss11-PPIG	5.11638e-18	0.732586	0.327	0.193	1.40885e-13
ss11-PCM1	1.09273e-23	0.731552	0.409	0.242	3.00895e-19
ss11-ENSSSCG00000050244	4.75158e-16	0.729987	0.276	0.16	1.30839e-11
ss11-CLIP1	4.76513e-26	0.727436	0.365	0.196	1.31213e-21
ss11-ENSSSCG00000014280	1.59464e-19	0.726626	0.373	0.227	4.39099e-15
ss11-GCC2	3.17328e-31	0.726183	0.492	0.276	8.73796e-27
ss11-ENSSSCG00000028997	6.0944e-21	0.723498	0.319	0.175	1.67815e-16
ss11-PACSIN2	7.38336e-18	0.716164	0.317	0.186	2.03308e-13
ss11-ENSSSCG00000027115	4.04503e-21	0.715879	0.359	0.206	1.11384e-16
ss11-SRRT	1.33794e-14	0.714479	0.279	0.165	3.68416e-10
ss11-BCLAF1	1.64414e-24	0.70639	0.487	0.306	4.52729e-20
ss11-RBM5	4.97374e-15	0.704714	0.3	0.184	1.36957e-10
ss11-ARHGEF28	1.03027e-16	0.700419	0.329	0.199	2.83695e-12
ss11-AP2A2	4.57079e-17	0.699186	0.316	0.188	1.25861e-12
ss11-TRIB1	6.19774e-19	0.698158	0.306	0.171	1.70661e-14
ss11-KIF12	2.4758e-20	0.696456	0.345	0.196	6.81736e-16
ss11-SFPQ	3.1582e-22	0.695374	0.457	0.29	8.69643e-18
ss11-DYNC1H1	1.70846e-23	0.691224	0.452	0.275	4.70443e-19
ss11-MACF1	3.92553e-36	0.68694	0.631	0.378	1.08093e-31
ss11-VPS13A	6.56843e-19	0.681462	0.322	0.184	1.80868e-14
ss11-EGFR	4.96437e-22	0.681353	0.428	0.258	1.36699e-17
ss11-ENSSSCG00000036592	1.07972e-11	0.680054	0.272	0.175	2.97312e-07
ss11-TOB2	1.0688e-18	0.67983	0.343	0.204	2.94305e-14
ss11-NOP56	1.94974e-15	0.678725	0.319	0.195	5.36881e-11
ss11-BRWD1	4.2681e-16	0.676925	0.312	0.187	1.17526e-11
ss11-GGNBP2	6.87768e-15	0.676089	0.309	0.192	1.89384e-10
ss11-EXOC1	9.61284e-17	0.673786	0.349	0.218	2.64699e-12
ss11-CHD1	1.02924e-16	0.672506	0.351	0.216	2.83412e-12
ss11-DEF8	6.06754e-15	0.667032	0.274	0.16	1.67076e-10
ss11-RIPK1	7.0868e-18	0.666492	0.329	0.194	1.95142e-13
ss11-PRPF39	2.40396e-18	0.666041	0.349	0.207	6.61955e-14
ss11-HELZ	5.80681e-13	0.663837	0.269	0.163	1.59896e-08
ss11-EIF5B	9.22805e-28	0.663522	0.545	0.34	2.54104e-23
ss11-UBR2	2.3483e-16	0.656633	0.321	0.194	6.46628e-12
ss11-GLS	5.48921e-11	0.656032	0.3	0.201	1.51151e-06
ss11-BHLHE40	9.82026e-14	0.655068	0.253	0.146	2.70411e-09
ss11-PHLDB2	1.7305e-37	0.6512	0.612	0.341	4.76509e-33
ss11-HNRNPH3	2.58045e-15	0.650927	0.362	0.236	7.10553e-11
ss11-STAT1	1.21899e-12	0.650745	0.258	0.156	3.3566e-08
ss11-ITSN2	1.97192e-17	0.643798	0.367	0.226	5.42987e-13
ss11-PNN	7.10512e-37	0.641801	0.615	0.363	1.95647e-32
ss11-DDX39B	1.94534e-19	0.639227	0.404	0.248	5.35668e-15
ss11-ENSSSCG00000027046	3.6696e-11	0.638421	0.255	0.162	1.01046e-06
ss11-CCNL2	1.55551e-27	0.637258	0.54	0.327	4.28325e-23
ss11-SPAG9	5.01041e-17	0.635542	0.385	0.242	1.37967e-12
ss11-HTT	1.03797e-27	0.633905	0.53	0.311	2.85815e-23
ss11-OGT	3.78141e-18	0.62969	0.255	0.133	1.04125e-13
ss11-SEC31A	5.86606e-19	0.624681	0.357	0.209	1.61528e-14
ss11-ECPAS	4.0407e-11	0.623063	0.263	0.164	1.11265e-06
ss11-SRRM1	7.81931e-17	0.621841	0.362	0.228	2.15312e-12
ss11-BRD2	2.00131e-10	0.621238	0.298	0.201	5.51081e-06
ss11-PCGF3	1.73644e-15	0.619802	0.3	0.176	4.78147e-11
ss11-AFF4	8.62552e-13	0.617053	0.284	0.177	2.37512e-08
ss11-DIAPH2	7.34506e-18	0.613458	0.409	0.253	2.02254e-13
ss11-PAXBP1	1.40179e-26	0.612546	0.468	0.267	3.85996e-22
ss11-ENSSSCG00000032599	5.16635e-54	0.609466	0.843	0.489	1.42261e-49
ss11-TAX1BP1	3.11001e-09	0.605661	0.266	0.18	8.56374e-05
ss11-KTN1	7.26534e-15	0.605526	0.351	0.224	2.00058e-10
ss11-PIKFYVE	1.23077e-11	0.601976	0.309	0.202	3.38904e-07
ss11-CDK12	9.70326e-13	0.600937	0.269	0.165	2.67189e-08
ss11-SUPT20H	2.87238e-11	0.600694	0.261	0.165	7.90939e-07
ss11-SLC38A2	3.98919e-08	0.597384	0.268	0.187	0.00109846
ss11-ENSSSCG00000023324	1.21038e-16	0.595977	0.409	0.264	3.33289e-12
ss11-COL4A2	5.28805e-12	0.59504	0.25	0.151	1.45612e-07
ss11-VMP1	8.43726e-45	0.593685	0.676	0.383	2.32328e-40
ss11-OGDH	2.03368e-14	0.593573	0.346	0.22	5.59994e-10
ss11-RSF1	2.0897e-09	0.58794	0.272	0.186	5.75421e-05
ss11-CREBZF	1.32073e-11	0.585728	0.263	0.166	3.63676e-07
ss11-EIF3A	3.66584e-08	0.580417	0.288	0.208	0.00100943
ss11-ASH1L	7.38128e-22	0.577397	0.508	0.323	2.03251e-17
ss11-RNF149	2.50892e-15	0.573989	0.343	0.213	6.90857e-11
ss11-DDX46	1.30931e-17	0.568541	0.438	0.285	3.60532e-13
ss11-TBC1D1	1.88191e-26	0.562032	0.25	0.109	5.18203e-22
ss11-CDK9	4.87256e-11	0.561985	0.253	0.157	1.34171e-06
ss11-CLCN3	3.86109e-14	0.561948	0.252	0.142	1.06319e-09
ss11-THOC2	1.47677e-09	0.558733	0.306	0.213	4.06644e-05
ss11-SRSF5	3.39123e-09	0.557797	0.25	0.166	9.3381e-05
ss11-PRPF40A	1.56849e-06	0.556587	0.258	0.189	0.0431899
ss11-CNOT1	3.83604e-12	0.55625	0.261	0.161	1.05629e-07
ss11-RRBP1	5.16059e-14	0.552451	0.354	0.227	1.42102e-09
ss11-ENSSSCG00000014343	3.75271e-08	0.550224	0.333	0.244	0.00103335
ss11-SETD2	3.33745e-16	0.54636	0.428	0.284	9.19001e-12
ss11-HGS	1.20527e-09	0.542573	0.264	0.172	3.31883e-05
ss11-SHTN1	1.81264e-10	0.53451	0.276	0.178	4.99128e-06
ss11-EWSR1	2.34823e-12	0.530395	0.311	0.2	6.46608e-08
ss11-PABPN1	3.5017e-15	0.528095	0.463	0.32	9.64228e-11
ss11-UBR5	7.16795e-12	0.527607	0.293	0.185	1.97377e-07
ss11-HERC2	1.85074e-09	0.525468	0.252	0.164	5.09619e-05
ss11-RSRC2	2.50414e-13	0.52368	0.372	0.25	6.8954e-09
ss11-WAPL	1.07223e-11	0.52355	0.324	0.215	2.9525e-07
ss11-THRAP3	1.95849e-11	0.521747	0.357	0.246	5.3929e-07
ss11-KIF5B	2.41906e-09	0.521072	0.284	0.193	6.66112e-05
ss11-UBE3A	8.62783e-11	0.518346	0.258	0.162	2.37576e-06
ss11-GOLGB1	1.43809e-53	0.518208	0.8	0.461	3.95992e-49
ss11-RBM25	1.24245e-16	0.518129	0.42	0.276	3.42122e-12
ss11-CCNL1	1.90867e-33	0.513912	0.718	0.438	5.25571e-29
ss11-WDFY3	1.19692e-14	0.511779	0.405	0.263	3.29583e-10
ss11-LENG8	1.58098e-14	0.508892	0.37	0.237	4.3534e-10
ss11-RANBP2	1.6668e-14	0.505452	0.41	0.274	4.58971e-10
ss11-PIK3R1	1.54226e-12	0.502299	0.298	0.185	4.24677e-08
ss11-ENSSSCG00000033497	2.19566e-12	0.50148	0.369	0.247	6.04598e-08
ss11-STAT3	6.70402e-12	0.494518	0.28	0.174	1.84602e-07
ss11-CDV3	0.00074193	0.493075	0.253	0.207	1
ss11-HNRNPH1	4.72835e-21	0.488378	0.58	0.38	1.302e-16
ss11-ITGA2B	1.05091e-07	0.484742	0.268	0.186	0.00289378
ss11-NFAT5	2.5005e-10	0.475577	0.296	0.196	6.88537e-06
ss11-SBNO1	2.67481e-09	0.47259	0.26	0.17	7.36536e-05
ss11-TRIP11	2.93374e-13	0.467868	0.335	0.213	8.07834e-09
ss11-TRPC1	5.77562e-10	0.46131	0.306	0.203	1.59038e-05
ss11-PKN2	9.72907e-09	0.457954	0.327	0.232	0.0002679
ss11-UBC	7.67316e-13	0.454725	0.468	0.339	2.11288e-08
ss11-CD2AP	6.29275e-07	0.453628	0.25	0.175	0.0173277
ss11-MED13	2.2443e-07	0.453072	0.252	0.172	0.0061799
ss11-PCF11	5.36713e-13	0.449069	0.385	0.255	1.47789e-08
ss11-CFDP1	9.71589e-07	0.44874	0.314	0.238	0.0267537
ss11-TRIO	4.15712e-19	0.434196	0.438	0.265	1.14471e-14
ss11-MDN1	2.45163e-06	0.428974	0.261	0.19	0.0675082
ss11-TUT7	9.92433e-10	0.428103	0.385	0.276	2.73276e-05
ss11-CWF19L2	2.09064e-09	0.427691	0.252	0.163	5.75678e-05
ss11-TRA2B	1.10419e-09	0.419361	0.394	0.285	3.04049e-05
ss11-PUM2	1.28138e-08	0.419132	0.256	0.17	0.000352841
ss11-ARGLU1	1.26644e-13	0.411759	0.508	0.352	3.48728e-09
ss11-TPR	5.54237e-08	0.41045	0.303	0.216	0.00152615
ss11-CRK	8.94571e-06	0.410065	0.256	0.19	0.246329
ss11-ENSSSCG00000017783	8.48135e-06	0.4048	0.252	0.183	0.233542
ss11-ENSSSCG00000002266	1.53946e-06	0.394056	0.332	0.251	0.0423905
ss11-ENSSSCG00000014909	5.90922e-19	0.387096	0.503	0.31	1.62716e-14
ss11-DYNC2H1	3.20476e-06	0.379263	0.255	0.18	0.0882464
hg38-CD46	3.35567e-05	0.373713	0.429	0.384	0.924017
ss11-ANKHD1	1.77205e-06	0.369852	0.253	0.181	0.0487951
ss11-FOS	7.18534e-05	0.369144	0.26	0.198	1
ss11-ENSSSCG00000013421	1.34302e-05	0.367558	0.288	0.219	0.369813
ss11-TAF1D	1.50426e-10	0.35748	0.426	0.3	4.14212e-06
ss11-SMG1	1.86066e-06	0.348523	0.272	0.196	0.0512351
ss11-ENSSSCG00000044051	1.87056e-07	0.34386	0.271	0.183	0.00515077
ss11-EIF4A1	0.0013377	0.34127	0.255	0.208	1
ss11-SPTBN1	5.91993e-08	0.340981	0.33	0.234	0.00163011
ss11-MYCBP2	0.000397408	0.301438	0.287	0.229	1
ss11-NRIP1	2.03509e-06	0.29893	0.295	0.216	0.0560383
ss11-PRPF4B	2.19293e-12	0.289344	0.572	0.405	6.03845e-08
ss11-GSK3B	4.33772e-05	0.289299	0.295	0.226	1
ss11-COX3	0.503765	-0.409344	0.256	0.239	1
hg38-HMOX1	0.000332916	-0.515651	0.213	0.283	1
ss11-ENSSSCG00000005518	0.962094	-0.523105	0.577	0.466	1
ss11-HDAC6	0.373219	-0.533691	0.317	0.3	1
hg38-HNRNPA2B1	1.60467e-20	-0.764418	0.151	0.344	4.41863e-16
hg38-DDX17	1.87239e-26	-0.89677	0.061	0.255	5.15581e-22
hg38-JUND	4.34797e-38	-1.39142	0.029	0.262	1.19726e-33
hg38-UBE2D3	7.0662e-45	-1.51802	0.002	0.251	1.94575e-40
hg38-DDX5	1.47991e-42	-1.52642	0.021	0.272	4.07509e-38
hg38-MTPN	5.36944e-46	-1.59238	0	0.253	1.47853e-41
hg38-DDX3X	1.07219e-43	-1.6149	0.005	0.25	2.95237e-39
hg38-PHC2	5.36944e-46	-1.62924	0	0.253	1.47853e-41
hg38-LAMTOR4	3.08354e-46	-1.64304	0	0.254	8.49083e-42
hg38-PYCARD	1.87973e-45	-1.64521	0	0.25	5.17602e-41
ss11-FTL	5.67473e-21	-1.66602	0.13	0.298	1.56259e-16
hg38-TMBIM6	2.19865e-47	-1.67335	0	0.259	6.05419e-43
hg38-PABPC1	4.42189e-44	-1.68207	0.03	0.289	1.21761e-39
hg38-IFNGR1	2.12906e-46	-1.68918	0	0.254	5.86259e-42
hg38-CD53	4.22464e-48	-1.69595	0	0.262	1.1633e-43
hg38-VSIR	1.25406e-45	-1.70526	0	0.251	3.45318e-41
hg38-RHOG	2.67742e-49	-1.7141	0	0.267	7.37254e-45
hg38-YWHAB	1.6923e-47	-1.72608	0	0.259	4.65991e-43
hg38-CYRIB	2.42154e-50	-1.72621	0	0.272	6.66796e-46
hg38-HCLS1	1.64755e-48	-1.72652	0	0.264	4.53669e-44
hg38-GRB2	1.65047e-50	-1.73677	0	0.273	4.54474e-46
hg38-APLP2	2.12906e-46	-1.73922	0	0.254	5.86259e-42
hg38-PGK1	5.10258e-49	-1.76044	0	0.266	1.40505e-44
hg38-VMP1	8.10809e-47	-1.76421	0	0.256	2.23264e-42
hg38-VAPA	6.31538e-51	-1.76707	0	0.275	1.739e-46
hg38-BLOC1S1	2.2142e-49	-1.7818	0	0.268	6.09703e-45
hg38-TKT	3.23712e-49	-1.78676	0	0.267	8.91373e-45
hg38-TLN1	5.01252e-51	-1.79643	0	0.275	1.38025e-46
hg38-ITGB2	3.36233e-49	-1.79772	0	0.267	9.25851e-45
hg38-RNASET2	8.95252e-48	-1.80621	0	0.261	2.46517e-43
hg38-TMA7	9.58409e-50	-1.80742	0	0.269	2.63908e-45
hg38-CDC42	1.72288e-55	-1.82186	0.003	0.3	4.74413e-51
hg38-SPI1	1.63645e-51	-1.82263	0	0.277	4.50612e-47
hg38-ASAH1	2.29997e-49	-1.83347	0	0.268	6.33319e-45
hg38-PTPRE	1.26497e-48	-1.84428	0	0.264	3.48323e-44
hg38-USP15	7.64186e-51	-1.8522	0.006	0.284	2.10426e-46
hg38-ETS2	2.06592e-48	-1.85807	0	0.264	5.68873e-44
hg38-LST1	7.76677e-46	-1.86219	0	0.252	2.13866e-41
hg38-HNRNPU	1.47495e-47	-1.88338	0.003	0.264	4.06142e-43
hg38-SERP1	5.99505e-53	-1.88699	0	0.283	1.6508e-48
hg38-WSB1	7.32451e-50	-1.88869	0.002	0.273	2.01688e-45
hg38-LYN	2.70441e-51	-1.90611	0	0.276	7.44686e-47
hg38-HMGB1	3.23085e-51	-1.92383	0.011	0.291	8.89646e-47
hg38-NACA	5.99854e-46	-1.93768	0	0.252	1.65176e-41
hg38-SMCHD1	9.40846e-47	-1.94485	0	0.256	2.59071e-42
hg38-NCF2	5.5437e-53	-1.95276	0	0.283	1.52651e-48
hg38-UBE2B	1.48919e-52	-1.9549	0.002	0.284	4.10064e-48
hg38-EFHD2	1.95198e-54	-1.95774	0	0.29	5.37498e-50
hg38-C5AR1	1.71089e-48	-1.96677	0	0.264	4.71112e-44
hg38-NOP10	3.74712e-53	-1.97548	0	0.284	1.03181e-48
hg38-TPI1	4.46852e-47	-1.9757	0	0.258	1.23045e-42
hg38-YWHAZ	8.50501e-57	-1.99101	0	0.299	2.34194e-52
hg38-STAT3	3.26732e-55	-2.00354	0	0.293	8.99689e-51
hg38-ARHGDIB	1.22255e-56	-2.01333	0	0.299	3.36642e-52
hg38-ARPC1B	8.50501e-57	-2.02824	0	0.299	2.34194e-52
hg38-RAC1	8.07418e-56	-2.03073	0	0.295	2.22331e-51
hg38-SH3GLB1	2.96159e-53	-2.03181	0	0.285	8.15502e-49
hg38-CFLAR	4.21296e-52	-2.04043	0	0.28	1.16008e-47
hg38-IFITM3	1.23277e-48	-2.06171	0.003	0.27	3.39456e-44
hg38-CYSTM1	7.21432e-46	-2.06799	0	0.252	1.98654e-41
ss11-LGMN	7.75383e-25	-2.06835	0.091	0.269	2.13509e-20
hg38-PPP1R15A	2.93257e-50	-2.07109	0	0.272	8.07514e-46
hg38-IRAK3	4.60728e-56	-2.07573	0	0.296	1.26866e-51
hg38-ATP6V0B	2.06327e-56	-2.08175	0	0.298	5.68143e-52
hg38-LRRFIP1	2.32783e-56	-2.08986	0	0.298	6.40991e-52
hg38-GNAI2	8.59193e-60	-2.09385	0.003	0.316	2.36587e-55
hg38-LDHA	3.08666e-52	-2.1204	0	0.28	8.49944e-48
hg38-SLA	8.59804e-59	-2.12074	0	0.308	2.36756e-54
hg38-CALM1	1.20462e-55	-2.12606	0	0.295	3.31705e-51
hg38-CSTB	2.63273e-53	-2.14306	0	0.285	7.24948e-49
hg38-YPEL3	4.38479e-49	-2.16069	0	0.266	1.2074e-44
hg38-MYL12B	1.1751e-62	-2.16468	0	0.323	3.23574e-58
hg38-KLF6	2.17126e-59	-2.19484	0.011	0.327	5.97879e-55
hg38-C1orf162	6.10554e-58	-2.20532	0	0.304	1.68122e-53
hg38-CAP1	3.36803e-62	-2.21403	0	0.321	9.27422e-58
hg38-ACTR2	1.35615e-63	-2.24241	0	0.327	3.73429e-59
hg38-CTSS	1.25437e-47	-2.24345	0	0.26	3.45402e-43
hg38-ATP6V0E1	2.58849e-60	-2.24943	0	0.314	7.12767e-56
hg38-RESF1	6.31538e-51	-2.25887	0	0.275	1.739e-46
hg38-FCGR2A	4.51603e-61	-2.29045	0	0.317	1.24353e-56
hg38-RPS16	2.04027e-47	-2.30486	0	0.259	5.61808e-43
hg38-CALM2	4.43618e-56	-2.31823	0.006	0.306	1.22155e-51
hg38-RPS15A	2.39571e-50	-2.32108	0.002	0.274	6.59682e-46
hg38-RPL37	1.0658e-53	-2.32344	0.002	0.288	2.93477e-49
hg38-TALDO1	3.29155e-65	-2.32866	0	0.333	9.06361e-61
hg38-TPM3	1.54046e-63	-2.33148	0	0.327	4.24181e-59
hg38-COTL1	1.39196e-61	-2.333	0.002	0.321	3.8329e-57
hg38-IER3	8.52401e-53	-2.33592	0	0.283	2.34717e-48
hg38-IQGAP1	5.86728e-66	-2.34626	0	0.336	1.61562e-61
hg38-RPL34	3.36233e-49	-2.36274	0	0.267	9.25851e-45
hg38-LAPTM5	3.74462e-65	-2.3676	0	0.333	1.03112e-60
hg38-HSP90AA1	1.30223e-47	-2.37995	0	0.26	3.58583e-43
hg38-EVI2B	2.2212e-61	-2.38475	0	0.318	6.1163e-57
hg38-RPS11	5.41394e-51	-2.38916	0	0.275	1.49078e-46
hg38-HMGB2	8.95762e-59	-2.3964	0	0.308	2.46657e-54
hg38-RPL39	1.26642e-52	-2.39991	0.002	0.285	3.48721e-48
hg38-SLC11A1	4.42365e-64	-2.40493	0.002	0.332	1.2181e-59
hg38-TXN	6.58052e-64	-2.43466	0	0.328	1.81201e-59
hg38-SERPINA1	9.62553e-65	-2.44318	0	0.331	2.65049e-60
ss11-CUBN	4.88221e-38	-2.45275	0.043	0.272	1.34436e-33
hg38-C4orf3	9.12194e-63	-2.46852	0	0.324	2.51182e-58
hg38-FYB1	2.46723e-64	-2.49072	0	0.33	6.79375e-60
hg38-MCL1	1.65313e-65	-2.49384	0	0.334	4.55206e-61
hg38-MT-ND3	1.94384e-47	-2.51353	0.002	0.262	5.35256e-43
hg38-ACSL1	5.28016e-65	-2.52094	0	0.332	1.45395e-60
hg38-GLUL	2.30636e-62	-2.53061	0	0.322	6.3508e-58
hg38-SORL1	2.62618e-56	-2.5326	0	0.297	7.23144e-52
hg38-UBC	1.55268e-68	-2.55394	0	0.346	4.27546e-64
hg38-TSC22D3	6.14662e-67	-2.57465	0	0.34	1.69253e-62
hg38-UBA52	7.69191e-62	-2.57499	0.002	0.322	2.11804e-57
hg38-ZFP36	7.31566e-67	-2.57523	0	0.34	2.01444e-62
hg38-CFL1	4.93025e-69	-2.57668	0	0.348	1.35759e-64
hg38-MT-ND2	9.64156e-51	-2.58553	0	0.274	2.6549e-46
hg38-CLIC1	6.88484e-71	-2.58983	0	0.355	1.89581e-66
hg38-FCGR3B	2.45947e-47	-2.59649	0	0.259	6.77239e-43
hg38-RHOA	5.26196e-71	-2.6103	0	0.355	1.44893e-66
hg38-GNG5	8.33322e-72	-2.61611	0	0.358	2.29464e-67
hg38-FKBP5	1.37855e-70	-2.62097	0.003	0.359	3.79598e-66
hg38-ARPC2	5.51415e-73	-2.63164	0	0.363	1.51838e-68
hg38-RNF149	3.67567e-71	-2.63371	0	0.356	1.01213e-66
hg38-MXD1	1.14246e-64	-2.63567	0	0.331	3.14587e-60
hg38-AIF1	3.13818e-54	-2.64041	0	0.289	8.6413e-50
hg38-RPL30	2.4148e-61	-2.65217	0	0.318	6.64939e-57
hg38-RPS24	1.7246e-46	-2.73281	0.003	0.259	4.74885e-42
hg38-ARPC3	7.487e-75	-2.74074	0	0.37	2.06162e-70
hg38-PFN1	2.22287e-69	-2.75153	0	0.349	6.12089e-65
hg38-LCP1	2.97044e-74	-2.75463	0	0.367	8.17939e-70
hg38-SAMSN1	8.61211e-71	-2.76078	0	0.355	2.37143e-66
hg38-RPS14	3.21109e-53	-2.76725	0.002	0.287	8.84205e-49
hg38-LYZ	1.52484e-46	-2.77152	0	0.255	4.19881e-42
hg38-GMFG	1.02838e-75	-2.77643	0	0.373	2.83174e-71
hg38-CD63	2.75122e-68	-2.77708	0	0.345	7.57575e-64
hg38-RPS9	4.60852e-66	-2.78166	0.003	0.341	1.269e-61
hg38-MAP1LC3B	5.03502e-73	-2.81384	0	0.363	1.38644e-68
hg38-BRI3	4.91655e-74	-2.82466	0	0.367	1.35382e-69
hg38-SERF2	1.76697e-73	-2.83526	0	0.365	4.86552e-69
hg38-MYL12A	9.81844e-76	-2.85353	0	0.373	2.70361e-71
hg38-MNDA	2.04308e-61	-2.85371	0	0.318	5.62583e-57
hg38-TIMP1	1.20462e-55	-2.85695	0	0.295	3.31705e-51
hg38-SDCBP	1.09206e-79	-2.88397	0	0.387	3.00711e-75
hg38-MT-ND1	1.12995e-63	-2.89927	0.002	0.329	3.11144e-59
hg38-IER2	5.31669e-68	-2.8999	0	0.344	1.464e-63
hg38-CYBA	4.19771e-73	-2.90222	0	0.363	1.15588e-68
hg38-FPR1	1.30019e-74	-2.91147	0	0.369	3.5802e-70
hg38-ACTG1	4.26908e-68	-2.93712	0	0.344	1.17553e-63
hg38-FAU	5.42378e-75	-2.96055	0	0.37	1.49349e-70
hg38-BTG1	1.44024e-84	-2.97492	0.011	0.417	3.96585e-80
hg38-SERPINB1	3.19484e-73	-2.99392	0	0.364	8.79732e-69
hg38-CSF3R	3.19671e-67	-3.00578	0	0.341	8.80246e-63
hg38-HLA-A	1.28326e-78	-3.01852	0	0.383	3.53359e-74
hg38-TSPO	1.70564e-77	-3.01867	0	0.379	4.69664e-73
hg38-EIF1	7.89738e-79	-3.04977	0.003	0.387	2.17462e-74
hg38-BASP1	2.68466e-67	-3.05337	0	0.341	7.39248e-63
hg38-LITAF	7.43571e-76	-3.06393	0	0.373	2.0475e-71
hg38-JUNB	7.68247e-78	-3.07341	0	0.38	2.11544e-73
hg38-MT-CYB	2.47375e-56	-3.0931	0.003	0.302	6.81173e-52
hg38-ARPC5	1.15776e-81	-3.09409	0	0.394	3.18802e-77
hg38-RPL41	1.65632e-71	-3.11807	0.002	0.359	4.56085e-67
hg38-RIPOR2	1.63734e-71	-3.12017	0	0.357	4.50858e-67
hg38-RPL28	1.18029e-66	-3.1303	0	0.339	3.25003e-62
hg38-PTPRC	9.02861e-80	-3.19469	0	0.387	2.48612e-75
hg38-GCA	3.08683e-72	-3.22712	0	0.36	8.4999e-68
hg38-ZFP36L1	2.43102e-73	-3.25744	0	0.364	6.69406e-69
hg38-BCL2A1	2.68449e-71	-3.26069	0	0.356	7.39202e-67
hg38-SMAP2	1.47849e-78	-3.26129	0	0.383	4.07117e-74
hg38-RPLP1	1.75808e-51	-3.27217	0.003	0.282	4.84105e-47
hg38-ALOX5AP	7.00962e-70	-3.31458	0	0.351	1.93017e-65
hg38-ATP5F1E	8.21942e-84	-3.31701	0	0.401	2.2633e-79
hg38-HLA-E	8.21943e-84	-3.3457	0	0.401	2.2633e-79
hg38-S100P	9.72236e-59	-3.37367	0	0.307	2.67715e-54
hg38-DUSP1	4.53509e-83	-3.45107	0.003	0.402	1.24878e-78
hg38-OAZ1	1.14374e-85	-3.47515	0	0.408	3.14941e-81
hg38-CEBPB	1.34269e-84	-3.48902	0	0.404	3.69723e-80
hg38-PNRC1	2.8019e-84	-3.49985	0	0.403	7.71532e-80
hg38-CEBPD	6.05558e-83	-3.52733	0	0.398	1.66747e-78
hg38-TYROBP	1.61628e-85	-3.54959	0	0.407	4.45059e-81
hg38-MYL6	1.65553e-86	-3.56087	0	0.41	4.55866e-82
hg38-MT-ND4	1.92034e-65	-3.6185	0.002	0.336	5.28786e-61
hg38-GAPDH	2.47588e-75	-3.66157	0	0.371	6.81758e-71
hg38-SH3BGRL3	3.6367e-82	-3.66959	0	0.396	1.0014e-77
hg38-VIM	1.00311e-76	-3.72761	0.002	0.378	2.76216e-72
hg38-SLC2A3	3.10381e-79	-3.75941	0	0.385	8.54666e-75
hg38-MT-CO3	1.98724e-66	-3.76937	0	0.338	5.47205e-62
hg38-MT-ATP6	1.52458e-61	-3.77366	0	0.319	4.19808e-57
hg38-HLA-B	5.22071e-89	-3.82209	0	0.419	1.43758e-84
hg38-ITM2B	1.05827e-86	-3.82735	0	0.411	2.91406e-82
hg38-NFKBIA	1.701e-80	-3.88049	0	0.39	4.68388e-76
hg38-G0S2	3.55098e-50	-3.89885	0	0.271	9.77799e-46
hg38-SLC25A37	1.16477e-80	-3.91968	0.011	0.403	3.2073e-76
hg38-IL1R2	4.78201e-85	-3.95668	0	0.405	1.31677e-80
hg38-FCER1G	1.73986e-86	-3.97848	0	0.41	4.79088e-82
hg38-MT-CO2	5.96274e-71	-3.98269	0.002	0.357	1.6419e-66
hg38-SAT1	2.73747e-90	-4.03321	0.01	0.431	7.53789e-86
hg38-HLA-C	7.25402e-90	-4.05283	0	0.422	1.99747e-85
hg38-S100A4	8.59547e-75	-4.15439	0	0.369	2.36685e-70
hg38-FOS	9.48557e-88	-4.19881	0.003	0.418	2.61195e-83
hg38-SOD2	3.69439e-87	-4.26181	0.002	0.414	1.01729e-82
hg38-H3-3B	1.69279e-95	-4.35627	0.019	0.458	4.66125e-91
hg38-TPT1	8.82143e-92	-4.40983	0.002	0.429	2.42907e-87
hg38-TXNIP	3.31718e-86	-4.41041	0	0.409	9.13419e-82
hg38-TMSB4X	3.60804e-94	-4.53221	0.002	0.437	9.93511e-90
hg38-MT-CO1	7.99376e-63	-4.55098	0.002	0.326	2.20116e-58
hg38-S100A6	9.58029e-87	-4.73209	0	0.411	2.63803e-82
hg38-H3-3A	4.44327e-96	-4.78768	0.008	0.448	1.2235e-91
hg38-S100A12	1.17006e-67	-4.80397	0	0.343	3.22187e-63
hg38-ACTB	3.05816e-92	-4.90884	0	0.429	8.42095e-88
hg38-S100A11	5.68588e-94	-5.3318	0	0.435	1.56566e-89
hg38-B2M	3.96759e-95	-5.44669	0	0.439	1.09252e-90
hg38-SRGN	4.64263e-95	-5.51622	0	0.438	1.27839e-90
hg38-NAMPT	4.16447e-92	-5.89333	0	0.429	1.14673e-87
hg38-IFITM2	1.63223e-89	-6.29622	0	0.42	4.4945e-85
hg38-FTH1	2.86518e-92	-6.544	0.027	0.451	7.88956e-88
hg38-FTL	1.05048e-96	-6.93011	0	0.444	2.8926e-92
hg38-S100A9	1.23982e-93	-7.27736	0	0.434	3.41397e-89
hg38-S100A8	5.68859e-91	-7.56056	0	0.425	1.56641e-86

## Sheet: Pig T Cells
Pig T Cells
marker	p_val	avg_log2FC	pct.1	pct.2	p_val_adj
ss11-CCL5	0	6.24292	0.66	0.013	0
ss11-ENSSSCG00000004970	0	5.30787	1	0.077	0
ss11-CXCR4	0	5.27346	0.969	0.009	0
ss11-RPS8	0	5.23766	1	0.11	0
ss11-RPS3A	0	5.18773	0.996	0.065	0
ss11-TPT1	0	5.10408	1	0.175	0
ss11-ENSSSCG00000034617	0	4.9801	0.996	0.068	0
ss11-RPS25	0	4.92522	0.992	0.06	0
ss11-RPL11	0	4.92075	0.996	0.095	0
ss11-RPS20	0	4.90224	1	0.111	0
ss11-ENSSSCG00000031088	0	4.85993	0.996	0.096	0
ss11-RPL28	0	4.81885	0.996	0.062	0
ss11-ENSSSCG00000012427	0	4.80907	0.985	0.053	0
ss11-RGS1	0	4.73676	0.882	0.017	0
ss11-ENSSSCG00000040273	0	4.72886	0.992	0.043	0
ss11-RPS3	0	4.7244	0.992	0.049	0
ss11-RPS15A	0	4.71457	0.996	0.068	0
ss11-RPL8	0	4.68115	0.996	0.07	0
ss11-RPL32	0	4.67881	0.989	0.067	0
ss11-ENSSSCG00000014569	0	4.66766	1	0.109	0
ss11-RPS23	0	4.65464	0.992	0.052	0
ss11-RPL10	0	4.65076	1	0.133	0
ss11-RPS12	0	4.64083	0.992	0.067	0
ss11-RPL26	0	4.63669	0.996	0.053	0
ss11-RPL37	0	4.63331	1	0.076	0
ss11-RPS5	0	4.62739	0.981	0.043	0
ss11-ENSSSCG00000011272	0	4.60424	0.989	0.064	0
ss11-ENSSSCG00000003042	0	4.59359	0.977	0.066	0
ss11-RPL34	0	4.57739	0.989	0.068	0
ss11-RPL7	0	4.5749	0.996	0.064	0
ss11-RPL29	0	4.54184	0.981	0.051	0
ss11-ENSSSCG00000035904	0	4.53926	0.996	0.096	0
ss11-RPL23	0	4.53256	0.985	0.059	0
ss11-RPLP0	0	4.50382	0.981	0.062	0
ss11-ENSSSCG00000017509	0	4.4922	0.992	0.052	0
ss11-RPS15	0	4.48101	0.992	0.089	0
ss11-ENSSSCG00000001229	0	4.47393	1	0.105	0
ss11-RPLP2	0	4.4589	0.992	0.065	0
ss11-ENSSSCG00000006081	0	4.45271	0.989	0.047	0
ss11-RPS11	0	4.43432	0.985	0.057	0
ss11-ENSSSCG00000035080	0	4.39029	0.989	0.058	0
ss11-ENSSSCG00000024974	0	4.38937	0.977	0.084	0
ss11-NUDT3	0	4.38377	0.996	0.071	0
ss11-ENSSSCG00000025928	0	4.37359	0.992	0.057	0
ss11-ENSSSCG00000013889	0	4.37083	0.985	0.053	0
ss11-RPS16	0	4.36847	0.977	0.057	0
ss11-ENSSSCG00000034448	0	4.33894	0.985	0.094	0
ss11-ENSSSCG00000031838	0	4.33619	0.977	0.059	0
ss11-ENSSSCG00000033734	0	4.26249	0.95	0.027	0
ss11-RPS18	0	4.24065	0.973	0.076	0
ss11-RPL6	0	4.23628	0.981	0.093	0
ss11-RACK1	0	4.20822	0.966	0.072	0
ss11-RPL35	0	4.19445	0.985	0.067	0
ss11-ENSSSCG00000013906	0	4.18869	0.989	0.072	0
ss11-RPS13	0	4.17595	0.981	0.036	0
ss11-RPL15	0	4.17531	0.969	0.055	0
ss11-RPL22	0	4.15618	0.981	0.068	0
ss11-RPS4X	0	4.15277	0.969	0.054	0
ss11-RPS29	0	4.14304	0.973	0.069	0
ss11-RPL5	0	4.13971	0.981	0.138	0
ss11-ENSSSCG00000004489	0	4.10058	0.992	0.182	0
ss11-ENSSSCG00000033697	0	4.09784	0.981	0.134	0
ss11-ENSSSCG00000020830	0	4.03336	0.958	0.08	0
ss11-RPS6	0	4.01438	0.969	0.074	0
ss11-ENSSSCG00000033019	0	3.98992	0.962	0.077	0
ss11-B2M	0	3.97753	1	0.13	0
ss11-ENSSSCG00000036716	0	3.94826	0.989	0.049	0
ss11-TMSB10	0	3.92351	0.996	0.055	0
ss11-RPS9	0	3.90469	0.969	0.131	0
ss11-RPL24	0	3.85823	0.943	0.062	0
ss11-RPL17-C18orf32	0	3.85685	0.973	0.063	0
ss11-GPR183	0	3.7799	0.744	0.01	0
ss11-ZFP36L2	0	3.77374	0.992	0.138	0
ss11-ENSSSCG00000033262	0	3.71712	0.992	0.078	0
ss11-ENSSSCG00000012119	0	3.7142	1	0.103	0
ss11-RPSA	0	3.67763	0.989	0.108	0
ss11-ENSSSCG00000008170	0	3.64817	0.939	0.038	0
ss11-RPS21	0	3.63617	0.935	0.06	0
ss11-PTPRC	0	3.62103	0.916	0.018	0
ss11-PTMA	3.48329e-272	3.60967	0.989	0.231	9.59159e-268
ss11-RPL36A-HNRNPH2	0	3.59918	0.901	0.035	0
ss11-IL7R	0	3.58855	0.576	0.001	0
ss11-ENSSSCG00000033310	0	3.56735	0.992	0.166	0
ss11-EEF1B2	0	3.55266	0.939	0.061	0
ss11-RPL27	0	3.54413	0.924	0.037	0
ss11-HSD11B1L	0	3.53648	0.962	0.069	0
ss11-SRGN	0	3.53302	0.878	0.025	0
ss11-ATP6	0	3.48403	0.989	0.131	0
ss11-ENSSSCG00000009303	0	3.47102	0.95	0.069	0
ss11-ENSSSCG00000039544	1.51199e-286	3.46852	1	0.224	4.16341e-282
ss11-COX2	0	3.4584	0.992	0.164	0
ss11-ENSSSCG00000029596	0	3.44855	0.546	0	0
ss11-RPL38	0	3.42736	0.924	0.036	0
ss11-RPL3	0	3.40108	0.943	0.109	0
ss11-CYTB	0	3.335	0.966	0.104	0
ss11-CD81	0	3.27658	0.828	0.036	0
ss11-UBB	0	3.24554	0.996	0.153	0
ss11-ENSSSCG00000016475	0	3.23297	0.634	0.001	0
ss11-COX3	3.22266e-272	3.22277	0.996	0.226	8.87392e-268
ss11-ENSSSCG00000002963	0	3.18332	0.905	0.05	0
ss11-RAC2	0	3.17581	0.805	0.021	0
ss11-TSC22D3	0	3.17168	0.813	0.027	0
ss11-EIF1	0	3.16516	0.966	0.092	0
ss11-ND4	0	3.15701	0.981	0.109	0
ss11-SNRPD2	0	3.15209	0.84	0.025	0
ss11-ENSSSCG00000001341	0	3.13741	0.897	0.037	0
ss11-SERF2	0	3.12964	0.943	0.077	0
ss11-SCML4	0	3.10517	0.752	0	0
ss11-CD69	0	3.09112	0.519	0	0
ss11-STK17B	0	3.05114	0.76	0.015	0
ss11-GPR171	0	3.03664	0.71	0.001	0
ss11-SEPTIN7	0	3.03143	0.878	0.055	0
ss11-SSR4	0	3.02695	0.782	0.028	0
ss11-CD2	0	3.01677	0.695	0	0
ss11-ETS1	0	2.99376	0.916	0.061	0
ss11-CST7	0	2.99329	0.74	0	0
ss11-PSMB8	0	2.9837	0.828	0.018	0
ss11-ARHGDIB	0	2.98243	0.805	0.019	0
ss11-SOCS1	0	2.97863	0.71	0.006	0
ss11-RPS17	0	2.95277	0.836	0.046	0
ss11-BTF3	0	2.94559	0.866	0.053	0
ss11-SH3BGRL3	0	2.93211	0.813	0.023	0
ss11-ENSSSCG00000023584	0	2.91658	0.527	0	0
ss11-ENSSSCG00000030849	0	2.88797	0.821	0.033	0
ss11-PNRC1	0	2.87331	0.966	0.152	0
ss11-RPS28	0	2.86927	0.863	0.05	0
ss11-COX4I1	0	2.8549	0.954	0.076	0
ss11-ENSSSCG00000014565	0	2.83269	0.553	0.022	0
ss11-MED12L	0	2.83153	0.729	0.024	0
ss11-CD3E	0	2.82907	0.641	0	0
ss11-PMAIP1	0	2.82874	0.695	0.017	0
ss11-CORO1A	0	2.81102	0.679	0.01	0
ss11-CTSW	0	2.79033	0.561	0	0
ss11-ENSSSCG00000033909	0	2.78692	0.805	0.023	0
ss11-GZMA.1	0	2.69173	0.328	0	0
ss11-SSR2	0	2.68569	0.76	0.041	0
ss11-CSTB	0	2.68432	0.721	0.032	0
ss11-TXNIP	0	2.65004	0.874	0.106	0
ss11-EEF1G	0	2.62994	0.779	0.047	0
ss11-LAPTM5	0	2.59038	0.702	0.019	0
ss11-CFL1	0	2.54612	0.866	0.064	0
ss11-STK17A	0	2.54125	0.76	0.053	0
ss11-ENSSSCG00000016737	0	2.5351	0.905	0.118	0
ss11-RGCC	0	2.53313	0.485	0.01	0
ss11-MAPRE2	0	2.53071	0.679	0.013	0
ss11-RPL36AL	0	2.51297	0.817	0.055	0
ss11-COX8A	0	2.51057	0.748	0.032	0
ss11-SLC25A6	0	2.50751	0.775	0.067	0
ss11-NME2	0	2.47536	0.794	0.047	0
ss11-JAK1	4.55504e-264	2.44262	0.95	0.159	1.25427e-259
ss11-UBALD2	0	2.44219	0.691	0.044	0
ss11-ENSSSCG00000000576	0	2.43956	0.737	0.03	0
ss11-CYTIP	0	2.40119	0.561	0.014	0
ss11-ARPC3	0	2.39568	0.813	0.04	0
ss11-ND1	0	2.3923	0.802	0.065	0
ss11-SUMO2	0	2.39141	0.756	0.04	0
ss11-MSN	0	2.36977	0.721	0.034	0
ss11-LCP1	0	2.34247	0.645	0.021	0
ss11-EIF3F	0	2.33857	0.748	0.048	0
ss11-NAP1L1	1.04921e-262	2.33718	0.79	0.107	2.8891e-258
ss11-OAZ1	0	2.3273	0.84	0.068	0
ss11-EMP3	0	2.32311	0.679	0.017	0
ss11-TRAT1	0	2.29234	0.557	0	0
ss11-EIF3H	0	2.28605	0.729	0.055	0
ss11-COX1	7.09005e-202	2.2693	0.992	0.293	1.95231e-197
ss11-CALM1	1.46365e-258	2.25503	0.882	0.134	4.03031e-254
ss11-NKG7	0	2.24614	0.508	0.009	0
ss11-ELOB	0	2.24441	0.729	0.037	0
ss11-SEPTIN6	0	2.23551	0.626	0.012	0
ss11-ENSSSCG00000037142	0	2.22326	0.458	0.015	0
ss11-H2AZ2	0	2.21674	0.706	0.051	0
ss11-OSTF1	0	2.21538	0.615	0.031	0
ss11-MIF	0	2.17833	0.718	0.046	0
ss11-ENSSSCG00000009327	2.21418e-252	2.16948	0.901	0.144	6.09697e-248
ss11-EIF3E	0	2.16115	0.653	0.037	0
ss11-HSP90AB1	3.6126e-237	2.15764	0.859	0.139	9.94765e-233
ss11-REEP5	0	2.14673	0.599	0.028	0
ss11-ENSSSCG00000017202	1.02805e-295	2.13519	0.912	0.12	2.83084e-291
ss11-DUSP2	0	2.13206	0.546	0.015	0
ss11-ENSSSCG00000039894	0	2.1164	0.641	0.033	0
ss11-ENSSSCG00000005656	0	2.11507	0.737	0.059	0
ss11-ELF1	0	2.10842	0.63	0.047	0
ss11-COX7B	0	2.10627	0.672	0.034	0
ss11-EIF3G	0	2.104	0.645	0.028	0
ss11-CD53	0	2.10389	0.595	0.018	0
ss11-FOS	3.99282e-157	2.0957	0.855	0.188	1.09946e-152
[truncated: 1,077 more rows]

## Sheet: Pig Macrophage
Pig Macrophage
[truncated: 1,909 more rows]

## Sheet: Pig Neutrophil
Pig Neutrophil
[truncated: 2,258 more rows]

[truncated: 4 more sheets: Pig Endothelial, Pig Stromal, Human NK, Markers Defining Cell Types]
