# Supplementary material for: Spatiotemporal immune atlas of a clinical-grade gene-edited pig-to-human kidney xenotransplant
Source: Nat Commun. 2024 Apr 11;15:3140. doi: 10.1038/s41467-024-47454-7 (PMC11009229; doi:10.1038/s41467-024-47454-7)
Supplement: Supplementary file 5 — Supplementary Data 2 [file 41467_2024_47454_MOESM5_ESM.xlsx]

## Sheet: genelist_m1
Genes
LAP3
NCOA7
IFIT2
STAT1
TRIM21
SCO2
CCL8
LGALS3BP
PARP9
SAMD9L
IFIH1
IFIT3
DTX3L
TRIM22
SP110
TRIM26
C1ORF144
PGM1
IFI35
IRF7
NT5C3
EPSTI1
DDX60
TNFSF13B
XAF1
DNAJA1
RSAD2
IRF9
MID1
IFIT5
RPL10L
IFITM1
RTP4
GLTP
SH3PXD2A
PHF11
RAB8A
PRIC285
IFI27
CERK
PARP12
OAS2
DYSF
MX1
IFITM3
CMPK2
SAMD9
IFITM2
IFI44
OASL
ANO6
IFI6
HERC6
HERC5
DHX58
ISG15
LY6E
ITGAE
MAFA
DDX58
SIGLEC1
FBXW11
EIF2AK2
OAS1
OAS3
IFIT1
GCNT2
GMPR
KIAA1618
MX2
NGRN
TXNDC12
TRIM5
C22ORF28
TOR1B
LOC400759
CXCL9
APOBEC3A
FAM26F
IL27
CXCL10
BATF2
SERPING1
RARRES3
GBP1
C9ORF109
AIM2
GBP5
HAPLN3
GBP4
ETV7
MDK
VAMP5
NFIX
ANKRD22
APOL6
GBP2
SLC6A12
JAK2
PSMB9
UBE2L6
TAP1
WARS
DCAF6
PSMB10
TIFA
DYNLT1
TNFSF10
BTN3A3
NMI
PSMB8
ZDHHC8
BTN3A1
APOL2
CXCL11
ELF4
SERPINI1
ALPK1
TAP2
PARP14
HLA-G
HLA-C
ARS2
HLA-E
HLA-H
SLAMF7
HLA-B
STAT2
RBCK1
PRPF3
HLA-F
TMEM140
AATF
SP140
TRAFD1
KCNJ2
APOL3
ITGAL
NUP50
CFB
IL1F7
UBD
MR1
SLC15A4
VPS36
PML
TM9SF3
LRRCC1
HCP5
ORC3L
BTN3A2
USP9X
ADAR
MFAP1
HCG4
MOV10
PLEKHA7
NLRC5
HLA-A
SP100
LBA1
MIA3
OAT
CLDN7
ZNF668
SELT
PAXIP1
C6ORF106
TM9SF2
TUT1
OSCAR
CPNE6
KIAA0564
WDFY1
C20ORF123
CLCNKA
RASSF2
DKK2
EHD4
HDAC1
SLCO4A1
TRIB3
COMMD7
CARS
ZNF511
UBE2E3
CRABP2
SFRS14
TARS
PSAT1
SLC1A5
SLC28A3
SLC30A3
CAMP
DEGS1
C20ORF3
ASNS
ITGA5
PPME1
BCL2L13
SARS
AHCYL1
MTHFD2
SLC44A2
DNAJB1
GM2A
LARP1
RHBDD1
FAM127B
CEBPG
AARS
EBI2
CSF1
YARS
SORL1
ZNF598
CBX1
HSPA1B
LOC347376
SLC25A44
AXIN1
RNMT
LOC730740
UBE4B
GALNT11
PHGDH
SERPINE1
SERPINH1
DAG1
LOC440926
GARS
TMEM2
COL22A1
CNKSR3
ADM2
MARS
HEBP2
SATB1
EBAG9
TNFSF14
MAP3K8
CPNE8
SRF
JMJD1C
RNPS1
HSPA1A
FBXO33
CD300C
GNG2
SPTAN1
H3F3A
BNIP2
TSPAN9
MIDN

## Sheet: genelist_m2
Genes
MED22
ACPP
AGA
SRBD1
NAT13
CLIC5
C9ORF72
TMEM185A
LOC652881
CKS2
TLR1
ITGB2
IER3
COX10
RYR1
GMIP
ERMAP
SH3PXD2B
GLRX2
BRP44L
ATP5B
CHCHD9
LGALS2
RAC1
TNPO2
ZNF597
SLC11A2
DCI
UBR7
AGPAT4
DEK
MAP3K7IP2
RPS4Y2
GNA15
C6ORF120
MTX2
C8ORF40
SCN3A
RFC1
CHPF2
UQCRFS1
TLR6
SLCO3A1
TMEM183A
ZBTB8OS
C17ORF87
TMEM126B
CES2
C9ORF103
COG5
DEDD2
ZNF296
SLC43A2
LOC645317
SLC38A6
VPS8
MDH2
C4ORF32
TMEM183B
CHD9
FAM162A
NDUFB5
MRPS22
SLFN11
COX7B
MRPS30
FAM156A
CHKB
SMPDL3A
DECR1
ANKRD12
HPSE
C16ORF75
UQCRHL
DDR1
TOR1AIP1
ZCCHC11
PPCS
MRPL18
APOOL
DPH5
FASTK
PRKRIR
PCBD1
SFRS2B
THBS1
MTX3
THOC7
MRPS18B
KL
AKR7A3
RABAC1
LOC646630
LYRM5
MIF
SHPK
A2M
CREG1
LOC644128
RPA3
UQCRC2
DFFB
MAP1LC3C
SELO
TARP
MTIF2
MAPKAPK5
PLD2
VMO1
NAP1L1
FLJ20444
GGCT
GRINA
LOC642921
NQO2
KIAA0556
TP53INP2
C9ORF40
STAMBP
C18ORF32
MS4A14
AFG3L2
CLK2
ZNF684
EVL
NDUFA10
STK32B
GPN1
HEG1
MOBKL2C
ERRFI1
CENTD2
DNAJC14
DEF8
TRIM3
CHCHD2
CBR4
PCTP
RICS
PHF2
DUSP1
NDUFA9
EPB41L3
ISCA2
PALB2
DDX47
ZNF32
POLA2
C13ORF18
SDHB
ANXA4
TFE3
ITK
LIG4
CDR2
DLL1
FAM38A
ZNF142
SPOCK2
C2ORF28
SMCR7L
RBPMS2
COQ5
SESTD1
TINF2
PRKD2
TNC
LIAS
TBCA
MRPS25
PDCD6IP
SOCS3
NDUFS4
PIM2
CYC1
ZBTB40
FASTKD1
FAM120A
GK2
CRTC2
TP53BP1
PHF17
SLC30A9
TADA1L
RASA2
LOC389293
GBAS
COX5A
SACS
CLEC2D
SDHD
UFSP2
IL27RA
CRIP1
HEATR6
ETS2
TIAM1
MRPL37
FBXO4
RNMTL1
SAPS3
UQCRB
MAFG
MRS2
UQCC
BRMS1
DYRK2
CISD1
TMEM51
AP3M2
ATP5A1
DHX16
IFT74
FRAG1
RAB38
MCTS1
NNT
SLC2A5
C9ORF123
HMGB3
LPCAT2
GRSF1
DBT
FANCG
LYPLAL1
MRPL15
C5ORF62
SYNJ2
LOC647340
FAF1
ABCB9
FIS
DENND3
PPIL3
HPS5
SAAL1
CPT2
LOC441763
NDRG2
LRCH3
MAD2L2
SUCLG2
LOC200030
CBX3
CYTH3
ACADM
C17ORF56
FAM96A
CTBS
C13ORF1
TMEM120A
PECI
ZHX2
VNN1
DYRK4
DENND1A
NTHL1
UPF1
RRP8
TBX3
PAPSS2
SETMAR
SIP1
SEC22B
MSH6
UBL4A
C19ORF2
NDUFA4
TMEM86B
MRPL30
STARD7
KIAA0586
TTC14
CLCN6
POR
APBB3
LOC286016
DICER1
BCAT2
TMEM203
PILRA
TNFRSF8
GPR175
DAGLA
OSGEPL1
LOC651738
TLN2
PLSCR1
NPLOC4
MYOM2
APEX1
METAP2
SERPINB2
WDR47
NUPL2
CBR1
C5ORF54
R3HDM1
ERAL1
ATP5F1
SETD3
DPY19L4
ACOT7
RHOBTB3
HRB
PLXNC1
LOC100008589
RIC8A
COQ3
LAT2
ANO10
NSMCE1
COMTD1
GTF3C3
IRS2
SET
DIAPH1
CHD1L
NAALADL1
C21ORF124
C7ORF57
C3ORF31
ARHGAP10
C18ORF55
LOC731682
KLHL35
SARS2
SLC27A3
GFOD1
NBPF3
RNF138
NIPSNAP1
ZNF197
C1ORF149
EXTL2
IMPDH2
PLEKHA9
MRPL45
BCL3
PTPLAD1
FAM26C
CCNH
MTMR3
KHSRP
HSP90AA1
CS
SERBP1
DOCK1
NDUFAB1
HIBADH
GTF2H1
ELP3
PGS1
SERPINB7
DBR1
VNN3
ABHD10
SAP30BP
CCDC51
CTNNB1
AKAP1
LOC642082
FH
SNW1
EGR3
MEGF9
NIF3L1
SERPINB8
KIAA0913
C8ORF59
LOC646144
PDE4DIP
RUNX1
RER1
VNN2
PTK2
PDXP
SLC9A8
CANT1
EXOSC1
SDAD1
PCCB
CHI3L2
POGK
FKRP
LRRC58
SEMA4B
RPL26
METAP1
NUDT16L1
SFXN4
DUSP26
MDH1
C3ORF23
ARV1
C10ORF78
CDV3
ADPRHL2
CRK
SSH1
BCAR3
C12ORF30
DNPEP
RPL14
FAM21B
CARD16
RG9MTD1
GALM
ZNF93
IL10RB
TAX1BP3
PVRL2
PLEKHG2
TCERG1
LEPROT
CDKN2D
ANKMY2
PCDHGB6
CXCL2
ZNF484
FLOT1
MRPL1
LYN
EXOSC6
HIRIP3
IFNA8
IL1R2
RABEPK
FZD1
SLC31A1
UROD
TMX4
TAPT1
RHBDF2
B3GNT2
INVS
FAH
REEP5
PER2
RASAL1
MOBKL2B
IL1RAP
DDRGK1
VCL
SLC7A7
CH25H
PARM1
CD1E
NRIP1
NPEPPS
MTFMT
CMTM8
RFXAP
FLJ25006
CD300LF
CD1A
SPATA5L1
GPT
C5ORF20
PPP1R16A
SPN
IFNAR2
STAT6
CD1C
C1ORF218
CDH2
IL8RBP
TRIM36
HES6
SASH1
NAPSB
CREB5
RHBDL3
TACSTD2
UBL3
KIFC2
DTNA
AGPAT9
ATXN1
PLA2G4A
DRAM1
SLC37A3
MC1R
FLJ40448
KCNK13
FOXD2
PNKD
CLEC4F
DMXL2
MAPK9
EIF2C1
CNOT10
MYL12A
TNIK
MGC16121
RAB7A
CD1B
MYO9B
LEPREL1
RUFY4
KIAA0513
PGD
ARPC2
DPYSL2
DUSP6
ATG7
GLS
MAOA
HARS2
CCL17
GOLGA8B
SYT17
LYZ
FOS
PELP1
KIAA1671
CYBB
ALOX5AP
CCRN4L
IL1R1
CARD9
CLIC2
RAMP1
DAP
HOMER2
NAGPA
PALLD
SOCS1
ADAM28
DLST
CRH
TRIB2
AUH
UST
RAB33A
ESPNL
EGLN3
GALNTL4
CXORF40A
ALOX15
CD14
WNT5B
MUTED
EXOC2
RAP1GAP
TOR3A
WDR33
TIGD5
FOXQ1
ITPRIPL1
IL17RB
GPD1L
RRP1B
HPS1
BAP1
S100A9
MLKL
PPP1R14A
TTC9C
KTN1
S100A8
SNX8
IRF4
PPP1R3B
BATF3
RAB40B
CCDC6
LOC152195
ISYNA1
CCL26
SULF2
RASL10A
RTKN
ZNF317
CTNNAL1
WNT5A
GPR65
KIAA0182
INTS3
SOX8
HEMK1
NMD3
C5AR1
CABIN1
DHRS11
C3AR1
MMP12
CBR3
ADAM15
SUCNR1
MACF1
PITRM1
ALDH5A1
RPL28
DAAM1
PITPNA
RASSF7
MAP1A
GALNT12
ARHGAP23
LOC284998
NLRP12
