# Supplementary material for: Spatiotemporal immune atlas of a clinical-grade gene-edited pig-to-human kidney xenotransplant
Source: Nat Commun. 2024 Apr 11;15:3140. doi: 10.1038/s41467-024-47454-7 (PMC11009229; doi:10.1038/s41467-024-47454-7)
Supplement: Supplementary file 7 — Source Data [file 41467_2024_47454_MOESM7_ESM.xlsx]

## Sheet: Figure S1
Figure S1b
	Day 1	Day 2	Day 3
	<2.0 ng/mL	<2.0 ng/mL	3.2 ng/ mL

## Sheet: Figure S3
Figure S3
hg38-CSF3R			hg38-C1QA			hg38-CD3E			hg38-CD19			ss11-CSF3R			ss11-C1QA			ss11-CD3E			ss11-CD19
Pig	Human		Pig	Human		Pig	Human		Pig	Human		Pig	Human		Pig	Human		Pig	Human		Pig	Human
0	0.647		0	36.7		0	0.113		0	0.113		1.22	0		59.69	0		7.97	0		0.27	0

## Sheet: Figure 1
Figure 1c				Figure 1d
	Human	Pig
Human Neutrophil	0.0728			Human Neutrophil	4294
Human Macrophage	0.178			Human Macrophage	1048
Human Monocyte	0.09			Human Monocyte	530
Human NK	0.003			Pig T Cell	262
Human B Cell	0.002			Pig Macrophage	213
Pig T Cell		0.428		Pig Neutrophil	137
Pig Macrophage		0.348		Human NK	17
Pig Neutrophil		0.224		Human B Cell	12

## Sheet: Figure 2
Figure 2a										Figure 2b
	Human Neutrophil	Human Macrophage	Human Monocyte	Human NK	Human B Cell	Pig T Cell	Pig Macrophage	Pig Neutrophil		Distribution of Number of Transcripts per Bin and Cell Type
Human	0.997643	0.995736	0.99618	0.997215	0.992203	0.103754	0.0208221	0.0280647		Bins	<5%	5-10%	10-20%	20-30%	30-50%	50-90%	>90%
Pig	0.0023566	0.0042636	0.0038202	0.0027852	0.0077973	0.896246	0.979178	0.971935		Human B Cell (nCells=12)	12	0	0	0	0	0	0
										Human Macrophage (nCells=1048)	1044	4	0	0	0	0	0
										Human Monocyte (nCells=530)	525	5	0	0	0	0	0
										Human Neutrophil (nCells=4294)	4286	7	1	0	0	0	0
										Human NK (nCells=17)	17	0	0	0	0	0	0
										Pig Macrophage (nCells=213)	18	11	15	2	0	26	141
										Pig Neutrophil (nCells=137)	0	0	0	0	0	4	133
										Pig T Cell (nCells=262)	0	0	0	0	0	4	258
										Percent Distribution of Transcripts per Bin and Cell Type
										Bins	<5%	5-10%	10-20%	20-30%	30-50%	50-90%	>90%
										Human B Cell (nCells=12)	100	0	0	0	0	0	0
										Human Macrophage (nCells=1048)	99.62	0.38	0	0	0	0	0
										Human Monocyte (nCells=530)	99.06	0.94	0	0	0	0	0
										Human Neutrophil (nCells=4294)	99.81	0.16	0.02	0	0	0	0
										Human NK (nCells=17)	100	0	0	0	0	0	0
										Pig Macrophage (nCells=213)	8.45	5.16	7.04	0.94	0	12.21	66.2
										Pig Neutrophil (nCells=137)	0	0	0	0	0	2.92	97.08
										Pig T Cell (nCells=262)	0	0	0	0	0	1.53	98.47

## Sheet: Figure S4
Figure S4a				Figure S4b
Gene	Number of Human Transcripts			Gene	Percentage of Human Transcripts
S100A8	6120			S100A8	6.18907
S100A9	4728			S100A9	4.78136
FTH1	2850			FTH1	2.88216
FTL	2220			FTL	2.24505
IFITM2	1943			IFITM2	1.96493
NAMPT	1422			NAMPT	1.43805
CD55	1211			CD55	1.22467
SRGN	1076			SRGN	1.08814
B2M	1065			B2M	1.07702
S100A11	1005			S100A11	1.01634
S100A12	952			S100A12	0.962744
H3-3A	890			H3-3A	0.900044
ACTB	814			ACTB	0.823187
H3-3B	781			H3-3B	0.789814
BTG1	707			BTG1	0.714979
S100A6	670			S100A6	0.677562
TMSB4X	574			TMSB4X	0.580478

## Sheet: Figure S6
Figure S6
		hgClassification	ssClassification	Neither
	Human Neutrophil	0.913135	0.0868654	0
	Human Macrophage	0.996183	0.00381679	0
	Human Monocyte	1	0	0
	Pig T Cell	0	1	0
	Pig Macrophage	0.211268	0.704225	0.084507
	Pig Neutrophil	0	1	0
	Human NK	1	0	0
	Human B Cell	1	0	0

## Sheet: Figure S7
Figure S7b
	Pig Proximal Tubule	Human Neutrophil	Human Macrophage	Pig Collecting Duct	Pig Loop of Henle	Pig Intercalated Cell	Human Monocyte	Pig T Cells	Pig Macrophag	Pig Neutrophil	Pig Endothelial	Pig Stromal	Human NK
	5745	4339	1040	729	624	583	550	262	177	137	105	76	17

## Sheet: Figure 3
Figure 3a						Figure 3b	Cell Abundance						Average Cell Abundance per Capture Spot					Figure 4c
	Pre-transplant	Day 1	Day 3	Day 3T			Pre-transplant	Day 1	Day 3	Day 3T			Pre-transplant	Day 1	Day 3	Day 3T			Pre-transplant	Day 1	Day 3	Day 3T
hg38-CD3D	0	0	0	0		Pig T Cells	269.122	62.4287	478.917	828.034		Pig T Cells	0.625866	0.312143	0.790293	0.783382		hg38-MS4A1	0	0	0	0
hg38 CD3G	0	0	0	0		Human T Cells	0	0	0	0		Human T Cells	0	0	0	0		hg38 CD79A	0	0	0	0
hg38-CD2	0	0	0	0														hg38-PAX5	0	0	0	0

## Sheet: Figure 4
Figure 4b
	Cell Abundance						Average Cell Abundance per Capture Spot
	Pre-transplant	Day 1	Day 3	Day 3T			Pre-transplant	Day 1	Day 3	Day 3T
Human Macrophage	0.0388235	3.15322	89.4181	222.297		Human Macrophage	9.02872e-05	0.0157661	0.147555	0.210309
Human Neutrophil	0.423378	6.98316	21.2887	60.2436		Human Neutrophil	0.0009846	0.0349158	0.0351299	0.0569949
Pig Macrophage	472.99	312.849	609.245	836.254		Pig Macrophage	1.09998	1.56424	1.00536	0.791158
Pig Neutrophil	181.583	68.7465	285.292	316.639		Pig Neutrophil	0.422286	0.343733	0.470779	0.299564
